# Supplementary material for: Independent and Parallel Evolution of New Genes by Gene Duplication in Two Origins of C4 Photosynthesis Provides New Insight into the Mechanism of Phloem Loading in C4 Species
Source: Mol Biol Evol. 2016 Mar 24;33(7):1796–806. doi: 10.1093/molbev/msw057 (PMC4915358; doi:10.1093/molbev/msw057)
Supplement: Supplementary Data [file supp_msw057_SupplementaryFile3.xlsx]

## Sheet: OrthologueExpansions
		Descended from gene duplication in Andropogoneae Ancestor		Descended from gene guplication in Paniceae Ancestor
Duplication Group	Categorisation	Maize genes	Sorghum genes	Setaria genes	Panicum genes	Arabidopsis orthologues (~ indicates that genes are most closely related arabidopsis gene rather than an orthologue(s) confirmed by a gene tree)	GO Terms	MapMan Terms
0	Cell wall biosynthesis	GRMZM2G147266_P04, GRMZM2G090728_P01	Sobic.005G004800.1.p, Sobic.008G005100.1.p, Sobic.005G004900.1.p, Sobic.008G005200.1.p	Si010618m, Si010145m	Pavir.J24299.1.p, Pavir.J15484.1.p, Pavir.J07335.1.p, Pavir.J06598.1.p, Pavir.J35518.1.p, Pavir.J37037.1.p, Pavir.J08803.1.p, Pavir.J21459.1.p, Pavir.J26620.1.p	~ AT2G38320.1	plant-type cell wall modification, Golgi apparatus, secondary cell wall biogenesis, endoplasmic reticulum, leaf senescence, vacuole, response to fungus, response to freezing, cellulose biosynthetic process, pectin biosynthetic process, molecular_function, endomembrane system, plasma membrane, cellular_component, response to cold, biological_process, chloroplast, circadian rhythm, xyloglucan metab…	not assigned.unknown, development, not assigned, development.unspecified
1	Secondary metabolism	GRMZM2G312069_P01, GRMZM2G069722_P01, GRMZM2G114988_P01	Sobic.001G082300.1.p, Sobic.001G082400.1.p, Sobic.007G128000.1.p	Si035161m, Si035202m	Pavir.Ia00380.1.p, Pavir.J02213.1.p, Pavir.Ia00378.1.p	~ AT5G10610.1, AT5G10600.1	monooxygenase activity, oxidoreductase activity, acting on paired donors, with incorporation or reduction of molecular oxygen, endoplasmic reticulum, dihydrocamalexic acid decarboxylase activity, Golgi apparatus, terpene biosynthetic process, camalexin biosynthetic process, response to UV, N-terminal protein myristoylation, cellular response to iron ion, response to auxin stimulus, response to ab…	secondary metabolism.sulfur-containing.glucosinolates.synthesis.indole, misc, secondary metabolism.sulfur-containing.glucosinolates.synthesis.shared.CYP83B1 phenylacetaldoxime monooxygenase, misc.cytochrome P450, secondary metabolism.sulfur-containing.glucosinolates.synthesis.shared, secondary metabolism, secondary metabolism.flavonoids.dihydroflavonols, secondary metabolism.sulfur-containing.glu…
2	Unknown	GRMZM5G825504_P01, GRMZM2G021973_P01, GRMZM2G123480_P01, GRMZM2G041424_P01, GRMZM2G053485_P01, GRMZM2G390804_P01, GRMZM2G123492_P01, GRMZM2G413482_P01	Sobic.001G224900.1.p, Sobic.001G225100.1.p, Sobic.001G224700.1.p, Sobic.001G224800.1.p, Sobic.001G225300.1.p, Sobic.001G225200.1.p	Si038331m, Si040313m, Si040475m, Si040576m, Si040299m, Si038268m	Pavir.Ia00449.1.p, Pavir.Ib03209.1.p, Pavir.Ib00811.1.p, Pavir.Ia01737.1.p, Pavir.Ib00809.1.p, Pavir.Ea03502.1.p, Pavir.Ia04753.1.p, Pavir.Ib00808.1.p, Pavir.Ia04751.1.p, Pavir.Ib00807.1.p, Pavir.Ia01530.1.p, Pavir.Ib00806.1.p	AT5G44005.1	biological_process, molecular_function, plasma membrane	not assigned.unknown, not assigned
3	Redox homeostasis	GRMZM2G371063_P01, GRMZM5G860607_P01	Sobic.005G204000.1.p, Sobic.005G203900.1.p	Si027821m, Si027043m, Si027048m	Pavir.J15682.1.p, Pavir.J05231.1.p	~ AT1G03020.1, AT3G62930.1, AT4G15700.1, AT4G15690.1, AT4G15680.1, AT4G15660.1, AT4G15670.1, AT5G18600.1, AT3G62950.1, AT2G47870.1, AT3G21460.1, AT3G62960.1, AT2G47880.1, AT2G30540.1, AT1G06830.1	petal development, stamen morphogenesis, arsenate reductase (glutaredoxin) activity, cytoplasm, response to salicylic acid stimulus, glutathione-disulfide reductase activity, response to cytokinin stimulus, vacuole, chloroplast stroma, nucleus, jasmonic acid mediated signaling pathway, chloroplast, response to photooxidative stress, petal formation, Golgi apparatus, sepal formation, stamen format…	redox.glutaredoxins, redox
4	Redox homeostasis	GRMZM5G892308_P01, GRMZM2G457898_P01, GRMZM2G469994_P01	Sobic.008G117300.1.p, Sobic.008G117600.1.p, Sobic.008G117900.1.p, Sobic.008G117800.1.p	Si023740m, Si023739m, Si023734m	Pavir.Cb00893.1.p, Pavir.J37897.1.p, Pavir.Ca02298.1.p, Pavir.Cb01004.1.p	~ AT1G03020.1, AT3G62930.1, AT4G15700.1, AT4G15690.1, AT4G15680.1, AT4G15660.1, AT4G15670.1, AT5G18600.1, AT3G62950.1, AT2G47870.1, AT3G21460.1, AT3G62960.1, AT2G47880.1, AT2G30540.1, AT1G06830.1	petal development, stamen morphogenesis, arsenate reductase (glutaredoxin) activity, cytoplasm, response to salicylic acid stimulus, glutathione-disulfide reductase activity, response to cytokinin stimulus, vacuole, chloroplast stroma, nucleus, jasmonic acid mediated signaling pathway, chloroplast, response to photooxidative stress, petal formation, Golgi apparatus, sepal formation, stamen format…	redox.glutaredoxins, redox
5	Unknown	GRMZM2G056909_P01, GRMZM2G350177_P01, GRMZM2G350171_P01, GRMZM2G316553_P01, AC194180.3_FGP004, GRMZM2G020242_P01, GRMZM2G334040_P01, GRMZM2G412609_P01	Sobic.005G040400.1.p, Sobic.005G039900.1.p, Sobic.005G127600.1.p, Sobic.005G040200.1.p, Sobic.005G040000.1.p, Sobic.003G383000.1.p, Sobic.005G040800.1.p	Si012359m, Si011889m, Si012466m, Si012609m, Si028120m	Pavir.Cb02064.1.p, Pavir.Ca00158.1.p, Pavir.Cb02063.1.p, Pavir.Hb01881.1.p, Pavir.Ha01758.1.p, Pavir.Hb01811.1.p	-
6	Transcription regulation	GRMZM2G173321_P02, GRMZM2G106673_P02, GRMZM2G111123_P01	Sobic.003G203800.1.p, Sobic.007G076800.1.p, Sobic.003G204200.1.p, Sobic.006G217500.1.p	Si014404m, Si033038m	Pavir.J28012.1.p, Pavir.Fb00845.1.p	~ AT5G42700.1, AT3G19184.1	cellular_component, regulation of transcription, DNA-dependent, sequence-specific DNA binding transcription factor activity, DNA binding	RNA.regulation of transcription, RNA, RNA.regulation of transcription.C2C2(Zn) GATA transcription factor family, DNA, RNA.regulation of transcription.B3 transcription factor family, DNA.unspecified
7	Transporter	GRMZM2G009514_P01, GRMZM2G111903_P02, AC206266.3_FGP001, AC234203.1_FGP004	Sobic.010G046700.1.p, Sobic.007G210600.1.p, Sobic.007G210500.1.p	Si005685m, Si012020m	Pavir.Da01903.1.p, Pavir.Db02135.1.p, Pavir.Ga02259.1.p	~ AT3G59140.1	plant-type vacuole, arsenite transport, response to water deprivation, arsenite-transmembrane transporting ATPase activity, chlorophyll catabolite transmembrane transporter activity, apoplast, ATPase activity, response to salt stress, nucleotide binding, ATPase activity, coupled to transmembrane movement of substances, vacuole, integral to membrane, response to wounding, vacuolar membrane, respon…	transport.ABC transporters and multidrug resistance systems, transport
8	Plastid import	GRMZM2G004106_P01, GRMZM2G004160_P01, GRMZM2G177934_P01	Sobic.001G119100.1.p, Sobic.001G119000.1.p	Si038020m, Si038013m	Pavir.Ia00796.1.p, Pavir.J09047.1.p, Pavir.Ia00797.1.p, Pavir.J09044.1.p	~ AT2G02850.1	defense response to fungus, plant extracellular matrix, copper ion binding, anchored to membrane, anchored to plasma membrane, vacuole, biological_process, response to wounding, cellular_component, aluminum cation transport, pollination, endomembrane system, electron carrier activity, plasma membrane, response to absence of light, apoplast, anther development, response to oxidative stress, plasmo…	misc.oxidases - copper, flavone etc, misc, not assigned.no ontology, misc.plastocyanin-like, not assigned
9	Plantacyanin	GRMZM2G464885_P01, GRMZM2G128577_P02	Sobic.001G307600.1.p, Sobic.001G307400.1.p, Sobic.001G307300.1.p	Si039101m, Si036544m	Pavir.J09553.1.p, Pavir.J05637.1.p, Pavir.J05753.1.p, Pavir.Ia02398.1.p, Pavir.J40203.1.p	~ AT4G23420.3, AT4G23430.2, AT4G11410.1	chloroplast envelope, pollen tube growth, chloroplast inner membrane, nucleotide binding, cellular_component, metabolic process, oxidoreductase activity, chloroplast	misc, misc.short chain dehydrogenase/reductase (SDR)
10	Unknown	GRMZM2G031261_P02, GRMZM2G031317_P01, GRMZM2G079290_P01	Sobic.008G034500.1.p, Sobic.008G034700.1.p, Sobic.005G035300.1.p	Si011378m, Si011408m, Si027177m, Si027024m	Pavir.Hb01927.1.p, Pavir.Ca00115.1.p, Pavir.Cb02093.1.p, Pavir.Ca00114.1.p, Pavir.Cb02094.1.p	~ AT3G44735.1	Golgi apparatus, organ morphogenesis, cell growth, growth factor activity, cell proliferation, cell differentiation, extracellular matrix, extracellular region, endomembrane system	development, development.unspecified
11	Hormone metabolism	GRMZM2G414047_P01, GRMZM2G114036_P01	Sobic.001G157900.1.p, Sobic.001G157700.1.p, Sobic.001G158200.1.p	Si035795m, Si035673m, Si039530m	Pavir.Ia01212.1.p, Pavir.Ib04029.1.p, Pavir.Ia01215.1.p, Pavir.Ib04027.1.p	~ AT3G54950
12	Unknown	AC234148.1_FGP001, GRMZM2G020244_P01, GRMZM2G170385_P01, GRMZM2G020100_P01, GRMZM2G103759_P01	Sobic.005G090000.1.p, Sobic.005G090100.1.p, Sobic.005G089700.1.p	Si020025m, Si038713m, Si004156m, Si004399m	Pavir.J20447.1.p, Pavir.J39085.1.p, Pavir.Db00633.1.p, Pavir.J16900.1.p, Pavir.J30147.1.p, Pavir.J06199.1.p, Pavir.Ib02651.1.p, Pavir.J34796.1.p, Pavir.Ha01117.1.p	~ AT5G24040.2
13	Ribosomal gene	GRMZM2G112050_P01, GRMZM2G158034_P01, GRMZM5G852185_P04	Sobic.007G019000.1.p, Sobic.007G019400.1.p	Si014486m, Si014423m	Pavir.Fa02355.1.p, Pavir.J20418.1.p, Pavir.Fb00054.1.p, Pavir.J29669.1.p	AT4G00100.1, AT3G60770.1	cytokinesis by cell plate formation, leaf morphogenesis, cytosolic ribosome, cytosolic small ribosomal subunit, nucleolus, cell wall, cytosol, membrane, intracellular, structural constituent of ribosome, trichome morphogenesis, chloroplast, translation, ribosome	protein.synthesis.ribosomal protein.eukaryotic, protein.synthesis.ribosomal protein.eukaryotic.40S subunit, protein.synthesis.ribosomal protein, protein, protein.synthesis.ribosomal protein.eukaryotic.40S subunit.S13, protein.synthesis
14	Hormone metabolism	GRMZM2G337785_P01, GRMZM2G377862_P01	Sobic.010G244800.1.p, Sobic.010G241400.1.p, Sobic.007G047900.1.p, Sobic.002G242100.1.p	Si039301m, Si008452m, Si032675m, Si014903m, Si015114m	Pavir.Ia02939.1.p, Pavir.J40409.1.p, Pavir.Ib02497.1.p, Pavir.J03467.1.p, Pavir.Ba00579.1.p, Pavir.J18377.1.p, Pavir.J07860.1.p, Pavir.J25755.1.p, Pavir.Fa01548.1.p	~ AT5G05140.1
15	Transcription regulation	GRMZM2G113779_P01, GRMZM2G067624_P02	Sobic.002G312200.1.p, Sobic.002G312300.1.p	Si031154m, Si032170m	Pavir.Ba01031.1.p, Pavir.Bb02800.1.p, Pavir.Ba01146.1.p, Pavir.Bb02759.1.p, Pavir.Aa03333.1.p, Pavir.Ba00884.1.p	~ AT2G33810.1, AT1G53160.2, AT3G15270.1, AT2G42200.1, AT3G57920.1, AT1G27370.1, AT1G27360.1, AT5G43270.2, AT1G69170.1, AT5G50670.1, AT5G50570.1, AT1G02065.1	regulation of cell proliferation, microsporogenesis, megasporogenesis, sequence-specific DNA binding transcription factor activity, regulation of transcription, DNA-dependent, nucleus, regulation of vegetative phase change, DNA binding, regulation of timing of transition from vegetative to reproductive phase, leaf development, regulation of cell size, leaf shaping, positive regulation of transcri…	development, development.squamosa promoter binding like (SPL)
16	Lipid metyabolism	GRMZM2G003789_P01, GRMZM2G394311_P01	Sobic.002G093300.1.p, Sobic.008G016600.1.p	Si031918m, Si029924m, Si029896m	Pavir.Ba03520.1.p, Pavir.Bb00730.1.p, Pavir.Ba03441.1.p, Pavir.Ba03444.1.p	~ AT3G02875.1	hydrolase activity, endoplasmic reticulum, IAA-Phe conjugate hydrolase activity, IAA-Leu conjugate hydrolase activity, IAA-Ala conjugate hydrolase activity, response to wounding, metabolic process, auxin metabolic process, IAA-amino acid conjugate hydrolase activity, endomembrane system, Golgi apparatus, plasma membrane, proteolysis, metallopeptidase activity, regulation of systemic acquired resi…	hormone metabolism.auxin, hormone metabolism.auxin.synthesis-degradation, hormone metabolism
17	Transcription regulation	GRMZM2G063291_P01, GRMZM2G050085_P01	Sobic.001G130800.1.p, Sobic.001G131200.1.p	Si039873m, Si039596m, Si039322m	Pavir.Ib04400.1.p, Pavir.Ia00935.1.p, Pavir.J18483.1.p, Pavir.J12382.1.p	~ AT3G26510
18	Signalling component	GRMZM2G087824_P01, GRMZM2G470882_P04	Sobic.002G333700.1.p, Sobic.006G100400.1.p	Si012665m, Si024008m, Si011082m	Pavir.J15148.1.p, Pavir.Ga01489.1.p, Pavir.J29232.1.p, Pavir.J26747.1.p, Pavir.Ga01487.1.p	~ AT2G14095.1	biological_process, molecular_function, mitochondrion	not assigned.unknown, not assigned
19	Transporter	GRMZM2G179349_P01, GRMZM2G021706_P01, GRMZM2G173669_P01	Sobic.008G094000.1.p, Sobic.008G094400.1.p, Sobic.008G094300.1.p	Si022792m, Si022957m	Pavir.Cb00772.1.p, Pavir.Ca02203.1.p, Pavir.J10223.1.p, Pavir.J10703.1.p, Pavir.Ca02204.1.p	~ AT5G13170.1, AT5G50790.1, AT2G39060.1, AT3G48740.1, AT5G23660.1, AT5G50800.1, AT4G25010.1	leaf senescence, membrane, sucrose transport, sugar transmembrane transporter activity, sucrose transmembrane transporter activity, integral to membrane, cellular response to osmotic stress, pollen wall assembly, biological_process, endomembrane system, integral to plasma membrane, plasma membrane, molecular_function, cellular response to abscisic acid stimulus, cellular response to salicylic aci…	development, development.unspecified
20	Unknown	AC233788.2_FGP002, GRMZM2G326933_P01	Sobic.003G347100.1.p, Sobic.003G345800.1.p, Sobic.003G347200.1.p, Sobic.003G347000.1.p, Sobic.003G346900.1.p	Si003940m, Si003469m, Si003947m	Pavir.J35481.1.p, Pavir.Eb03640.1.p, Pavir.Ea03316.1.p, Pavir.Eb03811.1.p, Pavir.Eb03641.1.p	-
