# Supplementary material for: Independent and Parallel Evolution of New Genes by Gene Duplication in Two Origins of C4 Photosynthesis Provides New Insight into the Mechanism of Phloem Loading in C4 Species
Source: Mol Biol Evol. 2016 Mar 24;33(7):1796–806. doi: 10.1093/molbev/msw057 (PMC4915358; doi:10.1093/molbev/msw057)
Supplement: Supplementary Data [file supp_msw057_SupplementaryFile1.xlsx]

## Sheet: SpeciesUsed
Species	Genome Version
Amborella trichopoda	Phytozome: Atrichopoda_291_v1.0.protein_primaryTranscriptOnly.fa
Arabidopsis lyrata	Phytozome: Alyrata_107_v1.0.protein_primaryTranscriptOnly.fa
Arabidopsis thaliana	Phytozome: Athaliana_167_TAIR10.protein_primaryTranscriptOnly.fa
Brachypodium distachyon	Phytozome: Bdistachyon_283_v2.1.protein_primaryTranscriptOnly.fa
Capsella grandiflora	Phytozome: Cgrandiflora_266_v1.1.protein_primaryTranscriptOnly.fa
Capsella rubella	Phytozome: Crubella_183_v1.0.protein_primaryTranscriptOnly.fa
Carica papaya	Phytozome: Cpapaya_113_ASGPBv0.4.protein_primaryTranscriptOnly.fa
Chlamydomonas reinhardtii	Phytozome: Creinhardtii_281_v5.5.protein_primaryTranscriptOnly.fa
Citrus clementina	Phytozome: Cclementina_182_v1.0.protein_primaryTranscriptOnly.fa
Citrus sinensis	Phytozome: Csinensis_154_v1.1.protein_primaryTranscriptOnly.fa
Coccomyxa subellipsoidea C169	Phytozome: CsubellipsoideaC169_227_v2.0.protein_primaryTranscriptOnly.fa
Cucumis sativus	Phytozome: Csativus_122_v1.0.protein_primaryTranscriptOnly.fa
Eucalyptus grandis	Phytozome: Egrandis_201_v1.1.protein_primaryTranscriptOnly.fa
Eutema salsugineum	Phytozome: Esalsugineum_173_v1.0.protein_primaryTranscriptOnly.fa
Fragaria vesca	Phytozome: Fvesca_226_v1.1.protein_primaryTranscriptOnly.fa
Glycine max	Phytozome: Gmax_275_Wm82.a2.v1.protein_primaryTranscriptOnly.fa
Gossypium raimondii	Phytozome: Graimondii_221_v2.1.protein_primaryTranscriptOnly.fa
Linum usitatissimum	Phytozome: Lusitatissimum_200_v1.0.protein_primaryTranscriptOnly.fa
Malus domestica	Phytozome: Mdomestica_196_v1.0.protein_primaryTranscriptOnly.fa
Manihot esculenta	Phytozome: Mesculenta_147_v4.1.protein_primaryTranscriptOnly.fa
Medicago truncatula	Phytozome: Mtruncatula_285_Mt4.0v1.protein_primaryTranscriptOnly.fa
Micromonas pusilla RCC299	Phytozome: MpusillaRCC299_229_v3.0.protein_primaryTranscriptOnly.fa
Mimulus guttatus	Phytozome: Mguttatus_256_v2.0.protein_primaryTranscriptOnly.fa
Oryza sativa	Phytozome: Osativa_204_v7.0.protein_primaryTranscriptOnly.fa
Ostreococcus lucimarinus	Phytozome: Olucimarinus_231_v2.0.protein_primaryTranscriptOnly.fa
Panicum virgatum	Phytozome: Pvirgatum_273_v1.1.protein_primaryTranscriptOnly.fa
Phaseolus vulgaris	Phytozome: Pvulgaris_218_v1.0.protein_primaryTranscriptOnly.fa
Physcomitrella patens	Phytozome: Ppatens_251_v3.0.protein_primaryTranscriptOnly.fa
Populus trichocarpa	Phytozome: Ptrichocarpa_210_v3.0.protein_primaryTranscriptOnly.fa
Prunus persica	Phytozome: Ppersica_139_v1.0.protein_primaryTranscriptOnly.fa
Ricinus communis	Phytozome: Rcommunis_119_v0.1.protein_primaryTranscriptOnly.fa
Selaginella moellendorffii	Phytozome: Smoellendorffii_91_v1.0.protein_primaryTranscriptOnly.fa
Setaria italica	Phytozome: Sitalica_164_v2.1.protein_primaryTranscriptOnly.fa
Solanum lycopersicum	Phytozome: Slycopersicum_225_iTAGv2.3.protein_primaryTranscriptOnly.fa
Solanum tuberosum	Phytozome: Stuberosum_206_v3.4.protein_primaryTranscriptOnly.fa
Sorghum bicolor	Phytozome: Sbicolor_255_v2.1.protein_primaryTranscriptOnly.fa
Spirodela polyrhiza	Phytozome: Spolyrhiza_290_v2.protein_primaryTranscriptOnly.fa
Theobroma cacao	Phytozome: Tcacao_233_v1.1.protein_primaryTranscriptOnly.fa
Vitis vinifera	Phytozome: Vvinifera_145_Genoscope.12X.protein_primaryTranscriptOnly.fa
Volvox carteri	Phytozome: Vcarteri_199_v2.0.protein_primaryTranscriptOnly.fa
Zea mays	Phytozome: Zmays_284_6a.protein_primaryTranscriptOnly.fa
Brassica rapa	Brassica database: Brassica_rapa_v1.2.pep

## Sheet: ExpansionData
			Genes in Orthogroup							Genes Descended from Orthogroup Expansion							Trees for Expansion
Expansion	Location	Orthogroup	Sbicolor	Zmays	Pvirgatum	Sitalica	Osativa	Bdistachyon	Spolyrhiza	Sbicolor	Zmays	Pvirgatum	Sitalica	Osativa	Bdistachyon	Spolyrhiza	Tree for Duplication 1	Tree for Duplication 2	Tree for Duplication 3	Tree for Duplication 4	Tree for Duplication 5	Tree for Duplication 6	Tree for Duplication 7
1	Monocots	OG0009829	Sobic.006G169400.1.p, Sobic.001G321100.1.p, Sobic.010G030400.1.p	GRMZM2G389196_P01, GRMZM2G404977_P01, GRMZM2G170600_P01, AC204891.4_FGP001, GRMZM2G429035_P01	Pavir.Da02295.1.p, Pavir.Aa00830.1.p, Pavir.Ga01122.1.p, Pavir.Gb01133.1.p, Pavir.Ia02944.1.p, Pavir.Db02255.1.p, Pavir.Ib02499.1.p, Pavir.Ab02599.1.p	Si007864m, Si039364m	LOC_Os10g37870.1, LOC_Os10g37860.1, LOC_Os06g04889.1	Bradi3g31560.1.p, Bradi3g50605.1.p, Bradi1g51245.1.p, Bradi5g17575.1.p	Spipo4G0104000, Spipo11G0023200	Sobic.010G030400.1.p, Sobic.006G169400.1.p, Sobic.001G321100.1.p	GRMZM2G404977_P01, GRMZM2G170600_P01, AC204891.4_FGP001, GRMZM2G429035_P01, GRMZM2G389196_P01	Pavir.Db02255.1.p, Pavir.Da02295.1.p, Pavir.Ab02599.1.p, Pavir.Aa00830.1.p, Pavir.Gb01133.1.p, Pavir.Ga01122.1.p, Pavir.Ia02944.1.p, Pavir.Ib02499.1.p	Si007864m, Si039364m	LOC_Os06g04889.1, LOC_Os10g37870.1, LOC_Os10g37860.1	Bradi1g51245.1.p, Bradi3g50605.1.p, Bradi5g17575.1.p, Bradi3g31560.1.p	Spipo4G0104000, Spipo11G0023200	((Spipo4G0104000,((LOC_Os06g04889.1,Bradi1g51245.1.p):0.166971,((Sobic.010G030400.1.p,GRMZM2G404977_P01):0.0601182,(Si007864m,(Pavir.Db02255.1.p,Pavir.Da02295.1.p):9.39047e-07):9.39047e-07):0.0553022):0.42449):0.0921503,(Spipo11G0023200,((Bradi3g50605.1.p,((Pavir.Ab02599.1.p,Pavir.Aa00830.1.p):0.0816828,(GRMZM2G170600_P01,AC204891.4_FGP001):0.0562126):0.129632):0.186626,((Bradi5g17575.1.p,((Pavir…	-	-	-	-	-	-
2	Monocots	OG0005181	Sobic.002G020600.1.p, Sobic.001G076400.1.p, Sobic.008G152400.1.p	GRMZM2G085189_P01, GRMZM2G034300_P01, GRMZM2G017486_P01, GRMZM2G083572_P01	Pavir.J35792.1.p, Pavir.J00262.1.p, Pavir.Ba03922.1.p, Pavir.Cb00293.1.p, Pavir.Ca02714.1.p, Pavir.Ia00419.1.p	Si029425m, Si021750m, Si035150m	LOC_Os03g55950.1, LOC_Os12g40480.1, LOC_Os07g03150.3	Bradi1g57457.1.p, Bradi4g02767.2.p, Bradi1g07360.1.p	Spipo2G0115000, Spipo9G0027100	Sobic.008G152400.1.p, Sobic.001G076400.1.p, Sobic.002G020600.1.p	GRMZM2G017486_P01, GRMZM2G085189_P01, GRMZM2G083572_P01, GRMZM2G034300_P01	Pavir.Ca02714.1.p, Pavir.Cb00293.1.p, Pavir.Ia00419.1.p, Pavir.J00262.1.p, Pavir.J35792.1.p, Pavir.Ba03922.1.p	Si021750m, Si035150m, Si029425m	LOC_Os12g40480.1, LOC_Os03g55950.1, LOC_Os07g03150.3	Bradi4g02767.2.p, Bradi1g07360.1.p, Bradi1g57457.1.p	Spipo9G0027100, Spipo2G0115000	((Spipo9G0027100,((((Pavir.Ca02714.1.p,Pavir.Cb00293.1.p):0.0405055,Si021750m):0.0532637,(Sobic.008G152400.1.p,GRMZM2G017486_P01):0.28368):0.0722983,(Bradi4g02767.2.p,LOC_Os12g40480.1):0.0404473):0.47382):0.0438032,(Spipo2G0115000,(((Bradi1g07360.1.p,LOC_Os03g55950.1):0.0293116,(((Pavir.Ia00419.1.p,Pavir.J00262.1.p):0.018213,Si035150m):0.0185142,(Sobic.001G076400.1.p,GRMZM2G085189_P01):0.023406):…	-	-	-	-	-	-
3	Monocots	OG0003568	Sobic.001G483200.1.p, Sobic.010G074300.1.p	GRMZM2G017254_P02, GRMZM2G392700_P01, GRMZM2G010061_P01, GRMZM2G162561_P01, GRMZM5G830874_P05, GRMZM2G053292_P01, GRMZM2G443148_P01, GRMZM2G064149_P01	Pavir.Da01982.1.p, Pavir.Db01937.1.p, Pavir.Ib00492.1.p, Pavir.Ia04370.1.p	Si035235m, Si006223m	LOC_Os02g53994.1, LOC_Os06g09890.2, LOC_Os03g08270.3	Bradi1g46550.1.p, Bradi1g72650.4.p	Spipo0G0065500, Spipo20G0009500, Spipo2G0029800, Spipo0G0065400	Sobic.001G483200.1.p, Sobic.010G074300.1.p	GRMZM2G017254_P02, GRMZM5G830874_P05, GRMZM2G443148_P01, GRMZM2G053292_P01, GRMZM2G010061_P01, GRMZM2G392700_P01	Pavir.Ia04370.1.p, Pavir.Ib00492.1.p, Pavir.Da01982.1.p, Pavir.Db01937.1.p	Si035235m, Si006223m	LOC_Os03g08270.3, LOC_Os06g09890.2	Bradi1g72650.4.p, Bradi1g46550.1.p	Spipo0G0065400, Spipo20G0009500, Spipo2G0029800, Spipo0G0065500	((((Spipo0G0065400,Spipo20G0009500):9.39047e-07,((Bradi1g72650.4.p,LOC_Os03g08270.3):0.0338919,(((Pavir.Ia04370.1.p,Pavir.Ib00492.1.p):0.0234529,Si035235m):0.0381611,((GRMZM2G017254_P02,GRMZM5G830874_P05):0.00852779,Sobic.001G483200.1.p):0.0593521):0.0386363):0.861394):0.147563,Spipo2G0029800):0.0435076,(Spipo0G0065500,((GRMZM2G443148_P01,(GRMZM2G053292_P01,GRMZM2G010061_P01):9.39047e-07):0.33093…	-	-	-	-	-	-
4	Monocots	OG0002728	Sobic.010G082700.1.p, Sobic.005G187200.1.p	GRMZM2G137593_P01, GRMZM2G154394_P01, GRMZM2G038532_P01, AC191735.3_FGP009	Pavir.Ha00074.1.p, Pavir.J14774.1.p, Pavir.Da01128.1.p, Pavir.J27505.1.p, Pavir.Db01891.1.p, Pavir.Hb00359.1.p	Si006568m, Si026465m	LOC_Os11g40070.1, LOC_Os06g11040.1	Bradi1g45990.1.p, Bradi4g13690.1.p	Spipo20G0019900, Spipo4G0010200	Sobic.005G187200.1.p, Sobic.010G082700.1.p	GRMZM2G154394_P01, GRMZM2G038532_P01, GRMZM2G137593_P01	Pavir.J14774.1.p, Pavir.Ha00074.1.p, Pavir.Hb00359.1.p, Pavir.Db01891.1.p, Pavir.Da01128.1.p	Si026465m, Si006568m	LOC_Os11g40070.1, LOC_Os06g11040.1	Bradi4g13690.1.p, Bradi1g45990.1.p	Spipo20G0019900, Spipo4G0010200	((((Bradi4g13690.1.p,LOC_Os11g40070.1):0.037347,((((Pavir.J14774.1.p,Pavir.Ha00074.1.p):0.0687463,Pavir.Hb00359.1.p):0.0102003,Si026465m):0.0469474,(Sobic.005G187200.1.p,GRMZM2G154394_P01):0.0454175):0.0626884):0.373209,Spipo20G0019900):9.39047e-07,(Spipo4G0010200,((Bradi1g45990.1.p,LOC_Os06g11040.1):0.0373649,(((GRMZM2G038532_P01,GRMZM2G137593_P01):9.39047e-07,Sobic.010G082700.1.p):0.0415288,(Si…	-	-	-	-	-	-
5	Monocots	OG0002713	Sobic.009G035200.1.p, Sobic.009G035100.1.p, Sobic.001G131400.1.p, Sobic.008G190900.1.p	GRMZM2G109142_P01, GRMZM2G108135_P01, GRMZM2G109062_P01, GRMZM5G861357_P02	Pavir.Ia00941.1.p, Pavir.J16764.1.p, Pavir.J16763.1.p, Pavir.J40220.1.p, Pavir.Ca02913.1.p, Pavir.Ca01247.1.p, Pavir.Ca01650.1.p, Pavir.J10514.1.p, Pavir.Cb00135.1.p, Pavir.Ib04333.1.p	Si024839m, Si037483m, Si023443m, Si023446m	LOC_Os05g04660.1, LOC_Os03g48480.1	Bradi1g12080.1.p, Bradi4g00486.1.p, Bradi2g36856.1.p	Spipo6G0015200, Spipo0G0024500, Spipo11G0063700	Sobic.001G131400.1.p, Sobic.008G190900.1.p, Sobic.009G035100.1.p, Sobic.009G035200.1.p	GRMZM5G861357_P02, GRMZM2G108135_P01, GRMZM2G109062_P01, GRMZM2G109142_P01	Pavir.J10514.1.p, Pavir.J40220.1.p, Pavir.Ia00941.1.p, Pavir.Ib04333.1.p, Pavir.Ca02913.1.p, Pavir.Cb00135.1.p, Pavir.Ca01650.1.p, Pavir.J16763.1.p, Pavir.Ca01247.1.p, Pavir.J16764.1.p	Si037483m, Si023443m, Si024839m, Si023446m	LOC_Os03g48480.1, LOC_Os05g04660.1	Bradi1g12080.1.p, Bradi4g00486.1.p, Bradi2g36856.1.p	Spipo0G0024500, Spipo11G0063700, Spipo6G0015200	((((((Sobic.001G131400.1.p,GRMZM5G861357_P02):0.0305325,((Pavir.J10514.1.p,Pavir.J40220.1.p):0.19742,((Pavir.Ia00941.1.p,Pavir.Ib04333.1.p):0.0545874,Si037483m):0.0378873):0.0159072):0.0881539,Bradi1g12080.1.p):9.39047e-07,((Bradi4g00486.1.p,LOC_Os03g48480.1):0.0292429,(((Pavir.Ca02913.1.p,Pavir.Cb00135.1.p):0.0212441,Si023443m):0.0178305,(Sobic.008G190900.1.p,GRMZM2G108135_P01):0.126453):0.12033…	-	-	-	-	-	-
6	Monocots	OG0002618	Sobic.004G077900.1.p, Sobic.001G023600.1.p, Sobic.008G180900.1.p	GRMZM2G064268_P01, GRMZM2G450424_P01, GRMZM2G135599_P01	Pavir.Gb02128.1.p, Pavir.J21290.1.p, Pavir.Ga02179.1.p, Pavir.Aa03074.1.p	Si018098m, Si010391m	LOC_Os04g08320.1, LOC_Os06g41590.1	Bradi3g06880.1.p, Bradi5g00570.2.p, Bradi1g35840.1.p	Spipo0G0060500, Spipo9G0021400	Sobic.004G077900.1.p, Sobic.001G023600.1.p, Sobic.008G180900.1.p	GRMZM2G064268_P01, GRMZM2G135599_P01, GRMZM2G450424_P01	Pavir.Aa03074.1.p, Pavir.J21290.1.p, Pavir.Gb02128.1.p, Pavir.Ga02179.1.p	Si018098m, Si010391m	LOC_Os06g41590.1, LOC_Os04g08320.1	Bradi1g35840.1.p, Bradi3g06880.1.p, Bradi5g00570.2.p	Spipo9G0021400, Spipo0G0060500	(((((Bradi1g35840.1.p,LOC_Os06g41590.1):0.0315963,Bradi3g06880.1.p):0.00609951,(((Pavir.Aa03074.1.p,Pavir.J21290.1.p):0.000767719,Si018098m):0.015836,((Sobic.004G077900.1.p,Sobic.001G023600.1.p):0.00493555,GRMZM2G064268_P01):0.0056791):0.0657023):0.238943,Spipo9G0021400):0.0812873,(Spipo0G0060500,((LOC_Os04g08320.1,Bradi5g00570.2.p):0.00720453,(((GRMZM2G135599_P01,GRMZM2G450424_P01):9.39047e-07,S…	-	-	-	-	-	-
7	Monocots	OG0002310	Sobic.007G155400.1.p, Sobic.002G225000.1.p, Sobic.004G309800.1.p	GRMZM2G060554_P02, GRMZM2G001973_P02, GRMZM2G162598_P01, GRMZM2G166695_P01, GRMZM2G178910_P02	Pavir.Fa00678.1.p, Pavir.J15884.1.p, Pavir.J07262.1.p, Pavir.J13124.1.p, Pavir.Aa00596.1.p, Pavir.Ba02030.1.p, Pavir.J00255.1.p, Pavir.Bb02327.1.p	Si029261m, Si017279m, Si013432m	LOC_Os09g28300.1, LOC_Os02g52810.1, LOC_Os08g36760.1	Bradi3g57930.2.p, Bradi2g49050.1.p, Bradi3g38227.2.p	Spipo15G0020800, Spipo15G0020900, Spipo20G0019400	Sobic.004G309800.1.p, Sobic.002G225000.1.p, Sobic.007G155400.1.p	GRMZM2G178910_P02, GRMZM2G060554_P02, GRMZM2G162598_P01, GRMZM2G001973_P02, GRMZM2G166695_P01	Pavir.Aa00596.1.p, Pavir.J00255.1.p, Pavir.J07262.1.p, Pavir.Bb02327.1.p, Pavir.Fa00678.1.p, Pavir.J15884.1.p, Pavir.J13124.1.p, Pavir.Ba02030.1.p	Si017279m, Si029261m, Si013432m	LOC_Os02g52810.1, LOC_Os09g28300.1, LOC_Os08g36760.1	Bradi3g57930.2.p, Bradi2g49050.1.p, Bradi3g38227.2.p	Spipo15G0020900, Spipo15G0020800	((Spipo15G0020900,((((Pavir.Aa00596.1.p,Pavir.J00255.1.p):0.0321208,Si017279m):0.0122759,(Sobic.004G309800.1.p,(GRMZM2G178910_P02,GRMZM2G060554_P02):9.39047e-07):0.0372709):0.031568,(LOC_Os02g52810.1,Bradi3g57930.2.p):0.0694143):0.576422):9.39047e-07,(((((Bradi2g49050.1.p,LOC_Os09g28300.1):0.0349304,(((GRMZM2G162598_P01,GRMZM2G001973_P02):0.0063992,Sobic.002G225000.1.p):0.0442961,((Pavir.J07262.1…	-	-	-	-	-	-
8	Monocots	OG0002183	Sobic.009G164500.1.p, Sobic.002G232400.1.p	GRMZM2G431350_P01, GRMZM5G883149_P04, GRMZM2G314679_P03	Pavir.J32010.1.p, Pavir.J00296.1.p, Pavir.Eb01869.1.p, Pavir.J26476.1.p	Si023113m, Si003065m, Si033348m	LOC_Os05g38610.1, LOC_Os02g21250.1	Bradi2g23150.1.p, Bradi4g08770.1.p, Bradi2g54480.3.p	Spipo9G0006700, Spipo29G0021400	Sobic.009G164500.1.p, Sobic.002G232400.1.p	GRMZM2G431350_P01, GRMZM5G883149_P04, GRMZM2G314679_P03	Pavir.J32010.1.p, Pavir.J00296.1.p, Pavir.J26476.1.p, Pavir.Eb01869.1.p	Si023113m, Si033348m, Si003065m	LOC_Os05g38610.1, LOC_Os02g21250.1	Bradi2g54480.3.p, Bradi2g23150.1.p, Bradi4g08770.1.p	Spipo29G0021400, Spipo9G0006700	((Spipo29G0021400,(Bradi2g54480.3.p,((Bradi2g23150.1.p,LOC_Os05g38610.1):0.0433607,(((Pavir.J32010.1.p,Pavir.J00296.1.p):9.39047e-07,Si023113m):0.0410681,((GRMZM2G431350_P01,GRMZM5G883149_P04):9.39047e-07,Sobic.009G164500.1.p):0.00639701):0.105969):0.116723):0.0434189):0.0818126,(Spipo9G0006700,((Bradi4g08770.1.p,LOC_Os02g21250.1):0.0218158,((Sobic.002G232400.1.p,GRMZM2G314679_P03):9.39047e-07,(S…	-	-	-	-	-	-
9	Monocots	OG0002001	Sobic.006G114500.1.p, Sobic.009G081500.1.p, Sobic.001G530500.1.p	GRMZM2G106810_P02, GRMZM2G143244_P03, GRMZM2G119635_P01, AC203841.3_FGP009, GRMZM2G008710_P02, GRMZM2G019018_P07, GRMZM2G137469_P01, GRMZM2G032024_P01, GRMZM2G139434_P01	Pavir.J37961.1.p, Pavir.J29926.1.p, Pavir.Ib00040.1.p, Pavir.Cb01728.1.p, Pavir.Ia04575.1.p, Pavir.Ea00294.1.p, Pavir.J34447.1.p	Si036422m, Si002068m	LOC_Os05g13330.1, LOC_Os10g38030.1	Bradi1g15970.1.p, Bradi1g77320.1.p	Spipo11G0028500, Spipo1G0096200	Sobic.009G081500.1.p, Sobic.006G114500.1.p, Sobic.001G530500.1.p	GRMZM2G019018_P07, AC203841.3_FGP009, GRMZM2G106810_P02, GRMZM2G139434_P01, GRMZM2G032024_P01, GRMZM2G137469_P01, GRMZM2G119635_P01, GRMZM2G008710_P02, GRMZM2G143244_P03	Pavir.Cb01728.1.p, Pavir.J37961.1.p, Pavir.J29926.1.p, Pavir.Ea00294.1.p, Pavir.J34447.1.p, Pavir.Ia04575.1.p, Pavir.Ib00040.1.p	Si002068m, Si036422m	LOC_Os05g13330.1, LOC_Os10g38030.1	Bradi1g15970.1.p, Bradi1g77320.1.p	Spipo11G0028500, Spipo1G0096200	((Spipo11G0028500,(((((Pavir.Cb01728.1.p,Pavir.J37961.1.p):9.39047e-07,Pavir.J29926.1.p):0.050304,GRMZM2G019018_P07):9.39047e-07,(((Pavir.Ea00294.1.p,Pavir.J34447.1.p):0.0384421,Si002068m):0.0249004,(Sobic.009G081500.1.p,((AC203841.3_FGP009,GRMZM2G106810_P02):0.0115976,Sobic.006G114500.1.p):0.0334883):0.00732203):9.39047e-07):0.076227,(Bradi1g15970.1.p,LOC_Os05g13330.1):0.0122323):0.290842):0.037…	-	-	-	-	-	-
10	Monocots	OG0001942	Sobic.007G179800.1.p, Sobic.001G193300.1.p, Sobic.002G272600.1.p	GRMZM2G122064_P01, GRMZM2G155337_P02, GRMZM2G074314_P01, GRMZM2G087144_P01, GRMZM2G096622_P01	Pavir.J13062.1.p, Pavir.Ib03759.1.p, Pavir.Fa00278.1.p, Pavir.Ia01411.1.p, Pavir.Ba01252.1.p, Pavir.Fb02338.1.p	Si029356m, Si013483m, Si034959m	LOC_Os08g43380.1, LOC_Os10g37410.1, LOC_Os09g35960.1	Bradi4g35880.3.p, Bradi3g42170.1.p, Bradi3g30880.1.p	Spipo17G0014900, Spipo1G0103200	Sobic.001G193300.1.p, Sobic.002G272600.1.p, Sobic.007G179800.1.p	GRMZM2G074314_P01, GRMZM2G155337_P02, GRMZM2G087144_P01, GRMZM2G122064_P01, GRMZM2G096622_P01	Pavir.Ia01411.1.p, Pavir.Ib03759.1.p, Pavir.Ba01252.1.p, Pavir.J13062.1.p, Pavir.Fa00278.1.p, Pavir.Fb02338.1.p	Si034959m, Si029356m, Si013483m	LOC_Os10g37410.1, LOC_Os09g35960.1, LOC_Os08g43380.1	Bradi3g30880.1.p, Bradi4g35880.3.p, Bradi3g42170.1.p	Spipo17G0014900, Spipo1G0103200	((((Bradi3g30880.1.p,LOC_Os10g37410.1):0.0167703,(((Pavir.Ia01411.1.p,Pavir.Ib03759.1.p):0.0177204,Si034959m):0.0225975,(Sobic.001G193300.1.p,GRMZM2G074314_P01):0.0317793):0.0402595):0.489087,Spipo17G0014900):0.0603902,((((Bradi4g35880.3.p,LOC_Os09g35960.1):0.00725112,(((GRMZM2G155337_P02,GRMZM2G087144_P01):9.39047e-07,Sobic.002G272600.1.p):0.0147751,((Pavir.Ba01252.1.p,Pavir.J13062.1.p):0.007786…	-	-	-	-	-	-
11	Monocots	OG0001887	Sobic.005G166500.1.p, Sobic.009G173200.1.p, Sobic.001G496400.1.p, Sobic.003G339600.1.p	GRMZM2G019612_P01, GRMZM2G125037_P01, GRMZM2G167812_P02, GRMZM2G702036_P01, GRMZM2G330384_P01, GRMZM2G166445_P01	Pavir.J25325.1.p, Pavir.Hb00391.1.p, Pavir.Ib00385.1.p, Pavir.Ea03271.1.p, Pavir.J16030.1.p, Pavir.Hb00390.1.p, Pavir.Eb03576.1.p, Pavir.Ha01316.1.p, Pavir.J14317.1.p	Si026983m, Si004239m, Si038761m	LOC_Os11g37190.1, LOC_Os01g60900.1, LOC_Os05g39880.1, LOC_Os03g06610.1	Bradi2g53661.1.p, Bradi4g15153.1.p, Bradi1g74380.1.p	Spipo24G0023900, Spipo29G0014100, Spipo2G0017500	Sobic.001G496400.1.p, Sobic.005G166500.1.p	GRMZM2G166445_P01, GRMZM2G330384_P01, GRMZM2G167812_P02	Pavir.Ib00385.1.p, Pavir.J14317.1.p, Pavir.Hb00391.1.p, Pavir.Hb00390.1.p, Pavir.Ha01316.1.p	Si038761m, Si026983m	LOC_Os03g06610.1, LOC_Os11g37190.1	Bradi1g74380.1.p, Bradi4g15153.1.p	Spipo24G0023900, Spipo2G0017500	((((Bradi1g74380.1.p,LOC_Os03g06610.1):0.13893,(((Pavir.Ib00385.1.p,Pavir.J14317.1.p):0.0227829,Si038761m):9.39047e-07,(Sobic.001G496400.1.p,(GRMZM2G166445_P01,GRMZM2G330384_P01):0.0594088):0.0877126):0.300177):0.424982,Spipo24G0023900):0.0794669,(Spipo2G0017500,((LOC_Os11g37190.1,Bradi4g15153.1.p):9.39047e-07,(((Pavir.Hb00391.1.p,(Pavir.Hb00390.1.p,Pavir.Ha01316.1.p):0.0306006):0.128138,Si026983…	-	-	-	-	-	-
12	Monocots	OG0001686	Sobic.003G339100.1.p, Sobic.009G095800.1.p, Sobic.009G173400.1.p	GRMZM2G026927_P01, AC204502.4_FGP006, GRMZM2G067376_P01, GRMZM2G330159_P01	Pavir.J40717.1.p, Pavir.J38442.1.p, Pavir.J01009.1.p, Pavir.Cb01101.1.p, Pavir.Ca01960.1.p, Pavir.J36184.1.p	Si025094m, Si022437m	LOC_Os05g25910.1, LOC_Os01g60810.1, LOC_Os05g39950.1	Bradi2g22310.2.p, Bradi3g28000.1.p, Bradi2g53610.1.p	Spipo0G0176700, Spipo14G0029900, Spipo3G0002700	Sobic.009G095800.1.p, Sobic.009G173400.1.p, Sobic.003G339100.1.p	GRMZM2G067376_P01, GRMZM2G026927_P01, GRMZM2G330159_P01, AC204502.4_FGP006	Pavir.J36184.1.p, Pavir.Ca01960.1.p, Pavir.Cb01101.1.p, Pavir.J38442.1.p, Pavir.J01009.1.p, Pavir.J40717.1.p	Si025094m, Si022437m	LOC_Os05g25910.1, LOC_Os05g39950.1, LOC_Os01g60810.1	Bradi3g28000.1.p, Bradi2g22310.2.p, Bradi2g53610.1.p	Spipo14G0029900, Spipo3G0002700, Spipo0G0176700	((((Bradi3g28000.1.p,LOC_Os05g25910.1):9.39047e-07,(((Pavir.J36184.1.p,(Pavir.Ca01960.1.p,Pavir.Cb01101.1.p):9.39047e-07):0.0480291,Si025094m):0.0216032,(Sobic.009G095800.1.p,GRMZM2G067376_P01):0.10464):0.182174):0.799932,Spipo14G0029900):0.16977,((Spipo3G0002700,Spipo0G0176700):0.063338,(((Bradi2g22310.2.p,LOC_Os05g39950.1):9.39047e-07,(((Pavir.J38442.1.p,Pavir.J01009.1.p):0.0553973,Si022437m):0…	-	-	-	-	-	-
13	Monocots	OG0000955	Sobic.004G008900.1.p, Sobic.003G243900.1.p, Sobic.002G383900.1.p, Sobic.004G254200.1.p, Sobic.003G286600.1.p, Sobic.005G151100.1.p, Sobic.004G237600.1.p, Sobic.004G008800.1.p, Sobic.010G092200.1.p, Sobic.004G008300.1.p, Sobic.004G008200.1.p	GRMZM2G124276_P01, GRMZM2G163008_P01, GRMZM2G044175_P01, GRMZM2G166853_P01, GRMZM2G449763_P01, GRMZM2G003526_P01, GRMZM6G112751_P01, GRMZM5G836378_P01, GRMZM2G423229_P01, GRMZM2G007289_P01, GRMZM2G030118_P01	Pavir.Eb01763.1.p, Pavir.Ea02289.1.p, Pavir.Da01447.1.p, Pavir.Db01014.1.p, Pavir.J19442.1.p, Pavir.Aa00704.1.p, Pavir.Bb03401.1.p, Pavir.J14748.1.p, Pavir.Da01146.1.p, Pavir.Db01769.1.p, Pavir.Ab03001.1.p, Pavir.J39266.1.p, Pavir.J35781.1.p	Si030865m, Si017389m, Si008837m, Si002567m	LOC_Os07g43460.1, LOC_Os02g51150.1, LOC_Os06g12250.1, LOC_Os01g46940.1, LOC_Os06g22490.1	Bradi2g45560.1.p, Bradi4g23430.1.p, Bradi1g44420.1.p, Bradi3g59770.2.p, Bradi1g65270.1.p, Bradi1g20610.1.p, Bradi3g59350.1.p, Bradi1g52713.1.p	Spipo15G0000700, Spipo14G0059500, Spipo15G0000200, Spipo11G0002000, Spipo0G0058200, Spipo0G0127700, Spipo0G0061400, Spipo21G0028100, Spipo24G0015300, Spipo15G0000600, Spipo2G0040900, Spipo4G0023300, Spipo0G0140900, Spipo15G0000100, Spipo0G0054300, Spipo0G0154100	Sobic.004G008800.1.p, Sobic.004G008900.1.p, Sobic.004G008300.1.p, Sobic.004G008200.1.p, Sobic.005G151100.1.p, Sobic.004G254200.1.p, Sobic.003G286600.1.p, Sobic.003G243900.1.p, Sobic.004G237600.1.p, Sobic.010G092200.1.p	GRMZM2G163008_P01, GRMZM2G007289_P01, GRMZM2G166853_P01, GRMZM2G003526_P01, GRMZM2G030118_P01, GRMZM5G836378_P01, GRMZM2G423229_P01, GRMZM6G112751_P01, GRMZM2G124276_P01	Pavir.Da01447.1.p, Pavir.J39266.1.p, Pavir.Db01014.1.p, Pavir.J35781.1.p, Pavir.Ea02289.1.p, Pavir.Eb01763.1.p, Pavir.Ab03001.1.p, Pavir.Aa00704.1.p, Pavir.J19442.1.p, Pavir.Da01146.1.p, Pavir.Db01769.1.p	Si002567m, Si017389m, Si008837m	LOC_Os06g22490.1, LOC_Os01g46940.1, LOC_Os02g51150.1, LOC_Os06g12250.1	Bradi1g65270.1.p, Bradi4g23430.1.p, Bradi3g59770.2.p, Bradi1g52713.1.p, Bradi1g44420.1.p, Bradi2g45560.1.p, Bradi3g59350.1.p	Spipo21G0028100, Spipo4G0023300, Spipo15G0000600, Spipo0G0154100	(((((((((Bradi1g65270.1.p,(Bradi4g23430.1.p,Bradi3g59770.2.p):0.207253):0.466291,(Bradi1g52713.1.p,(((Sobic.004G008800.1.p,(Sobic.004G008900.1.p,Sobic.004G008300.1.p):0.0204479):9.39047e-07,Sobic.004G008200.1.p):0.306038,GRMZM2G163008_P01):0.13357):0.260819):0.195671,LOC_Os06g22490.1):0.122159,(((Pavir.Da01447.1.p,Pavir.J39266.1.p):9.39047e-07,Pavir.Db01014.1.p):0.0332458,(Sobic.005G151100.1.p,(G…	-	-	-	-	-	-
14	Monocots	OG0000941	Sobic.009G042800.1.p, Sobic.003G412300.1.p, Sobic.005G129400.1.p	GRMZM2G126266_P02, AC210171.3_FGP002, GRMZM2G047791_P01, GRMZM2G017856_P01, GRMZM2G063478_P01, AC177837.3_FGP007	Pavir.J39487.1.p, Pavir.Ea03857.1.p, Pavir.J38508.1.p, Pavir.J12526.1.p, Pavir.J25867.1.p, Pavir.J24825.1.p, Pavir.Eb03737.1.p, Pavir.J41044.1.p, Pavir.J01676.1.p, Pavir.J36974.1.p, Pavir.J25313.1.p	Si000868m, Si026028m, Si023487m, Si025299m	LOC_Os11g31950.1, LOC_Os01g70320.1, LOC_Os05g05580.1	Bradi4g17917.2.p, Bradi2g36005.1.p, Bradi2g59510.1.p	Spipo4G0061800, Spipo7G0049800	Sobic.003G412300.1.p, Sobic.005G129400.1.p	GRMZM2G126266_P02, GRMZM2G047791_P01	Pavir.Ea03857.1.p, Pavir.Eb03737.1.p, Pavir.J39487.1.p, Pavir.J01676.1.p, Pavir.J25313.1.p	Si000868m, Si026028m	LOC_Os01g70320.1, LOC_Os11g31950.1	Bradi2g59510.1.p, Bradi4g17917.2.p	Spipo7G0049800, Spipo4G0061800	((((Bradi2g59510.1.p,LOC_Os01g70320.1):0.0137806,(((Pavir.Ea03857.1.p,Pavir.Eb03737.1.p):0.00634624,Si000868m):0.00695392,(Sobic.003G412300.1.p,GRMZM2G126266_P02):0.0120292):0.0336218):0.275246,Spipo7G0049800):0.00849505,((((((Pavir.J39487.1.p,Pavir.J01676.1.p):9.39047e-07,Pavir.J25313.1.p):0.0185879,Si026028m):0.016376,(Sobic.005G129400.1.p,GRMZM2G047791_P01):0.0420647):0.0875332,(Bradi4g17917.2…	-	-	-	-	-	-
15	Monocots	OG0000814	Sobic.009G160000.1.p, Sobic.002G329300.1.p, Sobic.007G033800.1.p, Sobic.004G012100.1.p	AC225338.3_FGP001, GRMZM2G061906_P01, GRMZM2G314882_P04, GRMZM2G017586_P01, GRMZM2G069630_P02, GRMZM5G856837_P01, GRMZM2G365941_P01, GRMZM2G093744_P01, GRMZM2G058451_P01	Pavir.J05070.1.p, Pavir.Fb00223.1.p, Pavir.J12235.1.p, Pavir.Ab00094.1.p, Pavir.Ab02693.1.p, Pavir.Ab00172.1.p, Pavir.Aa03509.1.p, Pavir.J15729.1.p, Pavir.J34678.1.p, Pavir.J03434.1.p, Pavir.J35704.1.p, Pavir.J37706.1.p, Pavir.J06547.1.p, Pavir.Fa02284.1.p, Pavir.Ba00731.1.p	Si030877m, Si014339m, Si023133m, Si018232m	LOC_Os07g35870.1, LOC_Os02g02480.3, LOC_Os05g38140.1, LOC_Os08g04390.2	Bradi1g25470.1.p, Bradi2g23520.1.p, Bradi3g14590.1.p, Bradi3g01540.1.p	Spipo11G0049000, Spipo14G0053900, Spipo16G0029700, Spipo22G0040700, Spipo14G0054200	Sobic.009G160000.1.p, Sobic.004G012100.1.p	GRMZM2G061906_P01, GRMZM2G314882_P04, GRMZM5G856837_P01	Pavir.J15729.1.p, Pavir.J06547.1.p, Pavir.Ab00094.1.p, Pavir.Ab00172.1.p, Pavir.Ab02693.1.p, Pavir.Aa03509.1.p	Si023133m, Si018232m	LOC_Os05g38140.1, LOC_Os02g02480.3	Bradi2g23520.1.p, Bradi3g01540.1.p	Spipo22G0040700, Spipo16G0029700, Spipo11G0049000	((Spipo22G0040700,(((Sobic.009G160000.1.p,GRMZM2G061906_P01):0.0237331,((Pavir.J15729.1.p,Pavir.J06547.1.p):0.0123882,Si023133m):9.39047e-07):0.0364795,(LOC_Os05g38140.1,Bradi2g23520.1.p):0.010941):0.574244):0.232943,(((Bradi3g01540.1.p,LOC_Os02g02480.3):0.0194593,(((Pavir.Ab00094.1.p,(Pavir.Ab00172.1.p,(Pavir.Ab02693.1.p,Pavir.Aa03509.1.p):0.0447036):9.39047e-07):0.0224782,Si018232m):0.00403203,…	-	-	-	-	-	-
16	Monocots	OG0000799	Sobic.008G110400.1.p, Sobic.004G064800.1.p, Sobic.001G449000.1.p, Sobic.001G467600.1.p, Sobic.010G212000.1.p, Sobic.010G205000.1.p	GRMZM2G161780_P01, GRMZM2G380789_P01, GRMZM2G030099_P01, GRMZM2G363982_P01, GRMZM2G050561_P01, GRMZM2G143460_P01	Pavir.Aa03336.1.p, Pavir.Cb00941.1.p, Pavir.Ab00536.1.p, Pavir.Ib00941.1.p, Pavir.Da00365.1.p, Pavir.J06893.1.p, Pavir.Ia03993.1.p, Pavir.J39679.1.p, Pavir.J39803.1.p, Pavir.J08085.1.p, Pavir.J14733.1.p, Pavir.J12291.1.p	Si038536m, Si006693m, Si017748m, Si035900m, Si006574m, Si022101m	LOC_Os03g10300.1, LOC_Os03g13040.1, LOC_Os06g44250.1, LOC_Os02g08320.1, LOC_Os12g32640.1, LOC_Os06g43620.1	Bradi4g06485.2.p, Bradi1g31050.1.p, Bradi1g69260.2.p, Bradi3g05940.1.p, Bradi1g71220.1.p, Bradi1g30510.1.p	Spipo12G0049300, Spipo24G0001200, Spipo25G0011600	Sobic.001G449000.1.p, Sobic.001G467600.1.p, Sobic.008G110400.1.p	GRMZM2G161780_P01, GRMZM2G380789_P01, GRMZM2G050561_P01	Pavir.Ia03993.1.p, Pavir.Ib00941.1.p, Pavir.J08085.1.p, Pavir.J39679.1.p, Pavir.J39803.1.p, Pavir.Cb00941.1.p	Si035900m, Si038536m, Si022101m	LOC_Os03g13040.1, LOC_Os03g10300.1, LOC_Os12g32640.1	Bradi1g69260.2.p, Bradi1g71220.1.p, Bradi4g06485.2.p	Spipo24G0001200, Spipo25G0011600	((Spipo24G0001200,((Bradi1g69260.2.p,LOC_Os03g13040.1):0.0118725,(((Pavir.Ia03993.1.p,Pavir.Ib00941.1.p):0.0271556,Si035900m):0.0170916,(Sobic.001G449000.1.p,GRMZM2G161780_P01):0.0280642):0.0321828):0.24246):9.39047e-07,((((Bradi1g71220.1.p,LOC_Os03g10300.1):0.0542564,(((Pavir.J08085.1.p,Pavir.J39679.1.p):0.0709748,Si038536m):0.0534453,(Sobic.001G467600.1.p,GRMZM2G380789_P01):0.0613461):0.0540802…	-	-	-	-	-	-
17	Monocots	OG0000789	Sobic.005G041400.1.p, Sobic.007G047500.1.p, Sobic.006G190400.1.p, Sobic.010G006000.1.p, Sobic.008G041100.1.p, Sobic.010G006100.1.p, Sobic.001G313800.1.p, Sobic.001G528200.1.p, Sobic.004G280500.1.p	GRMZM2G405170_P01, GRMZM2G098443_P01, GRMZM2G328742_P01, GRMZM2G125095_P01, GRMZM2G142999_P01, AC216872.3_FGP002, GRMZM2G027253_P01, GRMZM2G018485_P01, GRMZM5G805685_P02, GRMZM2G180168_P01, GRMZM2G082227_P01, GRMZM2G102059_P01, GRMZM2G024948_P01	Pavir.Cb02052.1.p, Pavir.Ib00059.1.p, Pavir.Ab02711.1.p, Pavir.Ia04549.1.p, Pavir.Aa00929.1.p, Pavir.Ha01761.1.p, Pavir.Db02478.1.p, Pavir.J06582.1.p, Pavir.J35382.1.p, Pavir.Da02442.1.p, Pavir.Ca00165.1.p, Pavir.Fb00403.1.p, Pavir.J27608.1.p, Pavir.Ga00960.1.p, Pavir.Hb01814.1.p, Pavir.J38226.1.p	Si039972m, Si011823m, Si020241m, Si014362m, Si008509m, Si010849m, Si027632m, Si036864m	LOC_Os04g49230.1, LOC_Os10g39190.1, LOC_Os03g02900.1, LOC_Os02g45850.1, LOC_Os08g06120.1, LOC_Os12g06080.1, LOC_Os06g01860.1, LOC_Os11g05740.1	Bradi4g25170.1.p, Bradi5g19260.1.p, Bradi4g42167.1.p, Bradi1g77150.1.p, Bradi3g16500.1.p, Bradi3g51840.2.p, Bradi3g32140.1.p, Bradi1g52000.1.p	Spipo13G0004800, Spipo16G0014200, Spipo0G0123100, Spipo1G0085000, Spipo11G0036600	Sobic.001G528200.1.p, Sobic.001G313800.1.p, Sobic.006G190400.1.p, Sobic.004G280500.1.p	GRMZM2G082227_P01, GRMZM2G125095_P01, GRMZM2G142999_P01, GRMZM2G098443_P01, GRMZM2G102059_P01, GRMZM2G018485_P01, GRMZM2G024948_P01, AC216872.3_FGP002	Pavir.Ia04549.1.p, Pavir.Ib00059.1.p, Pavir.J35382.1.p, Pavir.J06582.1.p, Pavir.J38226.1.p, Pavir.Ga00960.1.p, Pavir.Ab02711.1.p, Pavir.Aa00929.1.p, Pavir.J27608.1.p	Si036864m, Si039972m, Si011823m, Si020241m	LOC_Os03g02900.1, LOC_Os10g39190.1, LOC_Os04g49230.1, LOC_Os02g45850.1	Bradi1g77150.1.p, Bradi3g32140.1.p, Bradi5g19260.1.p, Bradi3g51840.2.p	Spipo0G0123100, Spipo16G0014200, Spipo1G0085000	(((((Bradi1g77150.1.p,LOC_Os03g02900.1):0.0387062,(((Pavir.Ia04549.1.p,Pavir.Ib00059.1.p):0.0124957,Si036864m):0.0243371,(Sobic.001G528200.1.p,GRMZM2G082227_P01):0.0367419):0.17333):0.11033,((Bradi3g32140.1.p,LOC_Os10g39190.1):9.39047e-07,(((Pavir.J35382.1.p,Pavir.J06582.1.p):0.0128216,Si039972m):0.0248484,((GRMZM2G125095_P01,GRMZM2G142999_P01):0.00525331,Sobic.001G313800.1.p):0.0362012):0.15923)…	-	-	-	-	-	-
18	Monocots	OG0000636	Sobic.005G000400.1.p, Sobic.001G510500.1.p, Sobic.003G347600.1.p, Sobic.009G167300.1.p, Sobic.008G000700.1.p, Sobic.001G225800.1.p	GRMZM5G868285_P02, GRMZM2G097454_P01, GRMZM2G133555_P01, GRMZM2G001447_P01, GRMZM5G866699_P02, GRMZM2G474258_P01, GRMZM2G057529_P01, AC233946.1_FGP004, GRMZM2G062218_P01, GRMZM2G123550_P01, GRMZM2G576562_P01	Pavir.J29531.1.p, Pavir.J30487.1.p, Pavir.Ia04431.1.p, Pavir.Ib00813.1.p, Pavir.J31528.1.p, Pavir.Ca00012.1.p, Pavir.Ea03321.1.p, Pavir.J33356.1.p, Pavir.J08353.1.p, Pavir.Eb03645.1.p, Pavir.Ia01541.1.p	Si024038m, Si011862m, Si035901m, Si027626m, Si024852m, Si039219m, Si024806m, Si020907m	LOC_Os05g38990.1, LOC_Os01g61900.1, LOC_Os12g01080.1, LOC_Os12g16160.1, LOC_Os11g01100.1, LOC_Os12g01100.1, LOC_Os03g04620.1, LOC_Os10g32900.1	Bradi2g22800.1.p, Bradi4g45330.1.p, Bradi2g54260.1.p, Bradi3g28290.1.p, Bradi1g75760.1.p	Spipo18G0016800, Spipo22G0034500, Spipo23G0029000, Spipo16G0046700	Sobic.009G167300.1.p, Sobic.003G347600.1.p, Sobic.005G000400.1.p, Sobic.008G000700.1.p	GRMZM2G062218_P01, GRMZM5G868285_P02, GRMZM5G866699_P02, GRMZM2G001447_P01, AC233946.1_FGP004, GRMZM2G097454_P01	Pavir.J31528.1.p, Pavir.J30487.1.p, Pavir.Ea03321.1.p, Pavir.Eb03645.1.p, Pavir.Ca00012.1.p, Pavir.J08353.1.p	Si024852m, Si011862m, Si027626m	LOC_Os05g38990.1, LOC_Os01g61900.1, LOC_Os12g16160.1, LOC_Os12g01080.1	Bradi2g22800.1.p, Bradi2g54260.1.p, Bradi4g45330.1.p	Spipo23G0029000, Spipo22G0034500	(((((Bradi2g22800.1.p,LOC_Os05g38990.1):0.0166033,(((Pavir.J31528.1.p,Pavir.J30487.1.p):0.0293033,Si024852m):0.0118702,Sobic.009G167300.1.p):0.119316):0.275841,((Bradi2g54260.1.p,LOC_Os01g61900.1):0.0306618,(((GRMZM2G062218_P01,(GRMZM5G868285_P02,GRMZM5G866699_P02):0.105367):0.0229751,Sobic.003G347600.1.p):0.0316396,(Pavir.Ea03321.1.p,Pavir.Eb03645.1.p):0.0482879):0.0172444):0.236089):0.346868,Sp…	-	-	-	-	-	-
19	Monocots	OG0000600	Sobic.003G349700.1.p, Sobic.009G016300.1.p, Sobic.001G416200.1.p, Sobic.005G226100.1.p, Sobic.003G349600.1.p, Sobic.001G035300.1.p, Sobic.009G164600.1.p	AC206217.2_FGP006, GRMZM2G048154_P01, GRMZM5G804618_P01, GRMZM2G112799_P01, AC205250.3_FGP004, GRMZM2G338056_P01, GRMZM2G001205_P01, GRMZM2G376061_P01, GRMZM2G061897_P01, GRMZM2G112251_P01	Pavir.Da00814.1.p, Pavir.J05290.1.p, Pavir.Ia00294.1.p, Pavir.J03079.1.p, Pavir.J32634.1.p, Pavir.J34723.1.p, Pavir.J14296.1.p, Pavir.J30713.1.p, Pavir.Ib04509.1.p, Pavir.Ha00194.1.p, Pavir.Ca00650.1.p, Pavir.Da00815.1.p, Pavir.Da00885.1.p, Pavir.Ea03334.1.p, Pavir.J16172.1.p, Pavir.Hb00056.1.p, Pavir.J35761.1.p, Pavir.Da01563.1.p, Pavir.Ia03651.1.p, Pavir.Cb00699.1.p, Pavir.Ib01297.1.p, Pavir.Da…	Si003051m, Si026973m, Si038895m, Si002891m, Si027432m, Si037660m, Si023353m	LOC_Os05g02390.1, LOC_Os01g62190.1, LOC_Os05g38600.1, LOC_Os03g60540.1, LOC_Os03g17150.1, LOC_Os11g47620.1, LOC_Os07g40950.1, LOC_Os05g38620.1, LOC_Os11g47630.1, LOC_Os01g62130.1	Bradi1g66330.1.p, Bradi2g37430.1.p, Bradi2g23160.1.p, Bradi2g54470.1.p, Bradi4g09410.1.p, Bradi2g54500.1.p, Bradi1g03810.1.p	Spipo23G0024500, Spipo6G0070100, Spipo29G0021500, Spipo23G0024200	Sobic.001G035300.1.p, Sobic.009G164600.1.p, Sobic.003G349600.1.p, Sobic.003G349700.1.p, Sobic.005G226100.1.p, Sobic.009G016300.1.p, Sobic.001G416200.1.p	GRMZM2G061897_P01, AC206217.2_FGP006, AC205250.3_FGP004, GRMZM5G804618_P01, GRMZM2G112799_P01, GRMZM2G376061_P01, GRMZM2G338056_P01, GRMZM2G001205_P01, GRMZM2G048154_P01, GRMZM2G112251_P01	Pavir.Ia00294.1.p, Pavir.Ib04509.1.p, Pavir.J32634.1.p, Pavir.Ea03334.1.p, Pavir.J34723.1.p, Pavir.J14338.1.p, Pavir.Eb03660.1.p, Pavir.Da00815.1.p, Pavir.J30713.1.p, Pavir.J14296.1.p, Pavir.Cb00699.1.p, Pavir.Da00814.1.p, Pavir.J03079.1.p, Pavir.Da00885.1.p, Pavir.J16172.1.p, Pavir.J35761.1.p, Pavir.Hb00003.1.p, Pavir.Da01563.1.p, Pavir.Hb00056.1.p, Pavir.Ha00194.1.p, Pavir.Da01393.1.p, Pavir.Ca…	Si038895m, Si002891m, Si003051m, Si027432m, Si026973m, Si023353m, Si037660m	LOC_Os03g60540.1, LOC_Os05g38620.1, LOC_Os01g62130.1, LOC_Os05g38600.1, LOC_Os01g62190.1, LOC_Os11g47630.1, LOC_Os11g47620.1, LOC_Os05g02390.1, LOC_Os03g17150.1	Bradi1g03810.1.p, Bradi2g54470.1.p, Bradi2g23160.1.p, Bradi2g54500.1.p, Bradi4g09410.1.p, Bradi2g37430.1.p, Bradi1g66330.1.p	Spipo23G0024500, Spipo6G0070100, Spipo29G0021500, Spipo23G0024200	(((((Bradi1g03810.1.p,LOC_Os03g60540.1):0.174553,(((Pavir.Ia00294.1.p,Pavir.Ib04509.1.p):0.045719,Si038895m):0.0348165,(Sobic.001G035300.1.p,GRMZM2G061897_P01):0.0460728):0.0122827):0.407937,((LOC_Os05g38620.1,(Pavir.J32634.1.p,(Sobic.009G164600.1.p,AC206217.2_FGP006):0.148728):0.195591):0.150136,((LOC_Os01g62130.1,Bradi2g54470.1.p):9.39047e-07,((Sobic.003G349600.1.p,(AC205250.3_FGP004,GRMZM5G804…	-	-	-	-	-	-
20	Monocots	OG0000552	Sobic.003G093700.1.p, Sobic.004G076300.1.p, Sobic.002G020200.1.p, Sobic.010G196600.1.p, Sobic.001G096400.1.p, Sobic.002G251000.1.p, Sobic.004G076800.1.p, Sobic.002G250900.1.p, Sobic.003G105400.1.p, Sobic.001G076800.1.p	GRMZM2G145654_P01, GRMZM2G082504_P01, GRMZM2G073303_P01, AC210892.4_FGP006, AC234157.1_FGP003, GRMZM2G354190_P01, GRMZM2G003821_P01, GRMZM2G379575_P01, GRMZM2G432679_P01, GRMZM2G052467_P01, GRMZM2G095798_P01, GRMZM2G073548_P01	Pavir.J01027.1.p, Pavir.Ba01685.1.p, Pavir.Eb00612.1.p, Pavir.Da00496.1.p, Pavir.J09552.1.p, Pavir.J30156.1.p, Pavir.Ab00854.1.p, Pavir.Ia00414.1.p, Pavir.J06127.1.p, Pavir.J01094.1.p, Pavir.J21999.1.p, Pavir.Bb00190.1.p, Pavir.J37380.1.p, Pavir.Ab00669.1.p, Pavir.Aa03083.1.p, Pavir.Ba01687.1.p, Pavir.J03386.1.p	Si032417m, Si027965m, Si031172m, Si037674m, Si008494m, Si007302m, Si033401m, Si018363m, Si020157m, Si020008m	LOC_Os01g03080.1, LOC_Os02g09970.1, LOC_Os07g03120.1, LOC_Os01g13670.1, LOC_Os09g32000.1, LOC_Os03g55880.1, LOC_Os02g09980.1, LOC_Os09g31990.1, LOC_Os02g09990.1, LOC_Os06g41940.1, LOC_Os03g52940.1, LOC_Os06g14770.1	Bradi4g33970.1.p, Bradi3g06790.1.p, Bradi1g55830.1.p, Bradi3g06800.1.p, Bradi1g09220.1.p, Bradi1g55825.1.p, Bradi1g35690.1.p, Bradi4g33975.1.p, Bradi1g07420.1.p, Bradi4g33950.1.p	Spipo0G0113300, Spipo9G0027400, Spipo3G0112000, Spipo28G0008500, Spipo0G0113200	Sobic.010G196600.1.p, Sobic.004G076300.1.p, Sobic.004G076800.1.p, Sobic.003G105400.1.p, Sobic.002G250900.1.p, Sobic.002G251000.1.p, Sobic.001G096400.1.p, Sobic.001G076800.1.p, Sobic.002G020200.1.p	GRMZM2G073303_P01, GRMZM2G354190_P01, GRMZM2G082504_P01, GRMZM2G073548_P01, GRMZM2G095798_P01, AC234157.1_FGP003, GRMZM2G052467_P01, GRMZM2G145654_P01, GRMZM2G379575_P01	Pavir.Da00496.1.p, Pavir.J30156.1.p, Pavir.J21999.1.p, Pavir.J37380.1.p, Pavir.Ab00669.1.p, Pavir.Ab00854.1.p, Pavir.Aa03083.1.p, Pavir.J01094.1.p, Pavir.J06127.1.p, Pavir.J03386.1.p, Pavir.Ba01685.1.p, Pavir.Ba01687.1.p, Pavir.J01027.1.p, Pavir.Ia00414.1.p, Pavir.Bb00190.1.p	Si007302m, Si020008m, Si018363m, Si020157m, Si032417m, Si033401m, Si037674m, Si008494m, Si027965m, Si031172m	LOC_Os06g41940.1, LOC_Os02g09970.1, LOC_Os02g09980.1, LOC_Os02g09990.1, LOC_Os01g13670.1, LOC_Os06g14770.1, LOC_Os09g32000.1, LOC_Os09g31990.1, LOC_Os03g52940.1, LOC_Os03g55880.1, LOC_Os07g03120.1	Bradi1g35690.1.p, Bradi3g06800.1.p, Bradi3g06790.1.p, Bradi4g33950.1.p, Bradi4g33975.1.p, Bradi4g33970.1.p, Bradi1g09220.1.p, Bradi1g07420.1.p, Bradi1g55830.1.p, Bradi1g55825.1.p	Spipo28G0008500, Spipo3G0112000, Spipo0G0113300	((((((Bradi1g35690.1.p,LOC_Os06g41940.1):0.0317356,(((Pavir.Da00496.1.p,Pavir.J30156.1.p):0.0772681,Si007302m):0.0684226,(Sobic.010G196600.1.p,(GRMZM2G073303_P01,GRMZM2G354190_P01):0.00593184):0.0600142):0.170013):0.0408426,((LOC_Os02g09970.1,(Sobic.004G076300.1.p,Si020008m):0.155245):0.0308997,(((Bradi3g06800.1.p,Bradi3g06790.1.p):0.192142,(LOC_Os02g09980.1,LOC_Os02g09990.1):0.247975):0.00178433…	-	-	-	-	-	-
21	Monocots	OG0000550	Sobic.007G137400.1.p, Sobic.004G075900.1.p, Sobic.010G093500.1.p, Sobic.004G238700.1.p, Sobic.001G490000.1.p, Sobic.002G385800.1.p, Sobic.010G197300.1.p, Sobic.002G139900.1.p, Sobic.001G252700.1.p	GRMZM2G020742_P03, GRMZM2G107754_P02, GRMZM2G405567_P02, GRMZM2G010142_P02, GRMZM2G108600_P03, GRMZM2G115772_P01, GRMZM2G100597_P01, GRMZM2G334142_P01, GRMZM2G093999_P01, GRMZM2G099088_P01, GRMZM2G443715_P01, GRMZM2G105631_P01, GRMZM2G178880_P01	Pavir.Fa00887.1.p, Pavir.J36008.1.p, Pavir.Ba03102.1.p, Pavir.Bb01546.1.p, Pavir.Db00724.1.p, Pavir.Ia02025.1.p, Pavir.Ia04316.1.p, Pavir.Ba00356.1.p, Pavir.J06413.1.p, Pavir.Bb03416.1.p, Pavir.Ib00445.1.p, Pavir.Db01648.1.p, Pavir.Ib03508.1.p, Pavir.Ib01792.1.p, Pavir.J07587.1.p, Pavir.Ia03178.1.p, Pavir.J40460.1.p, Pavir.J36711.1.p, Pavir.Aa03085.1.p, Pavir.J25488.1.p, Pavir.Da01284.1.p, Pavir.…	Si035204m, Si015800m, Si035500m, Si034919m, Si032179m, Si029676m, Si008033m, Si016912m, Si007004m, Si016839m, Si006161m	LOC_Os02g09930.1, LOC_Os10g26630.1, LOC_Os02g51060.1, LOC_Os06g42020.1, LOC_Os07g43710.1, LOC_Os03g07350.1, LOC_Os06g12460.1, LOC_Os03g26044.1, LOC_Os08g33740.1	Bradi3g59447.1.p, Bradi1g45125.1.p, Bradi1g20500.2.p, Bradi4g38970.1.p, Bradi1g35647.1.p, Bradi3g06740.1.p, Bradi3g25658.1.p, Bradi3g36697.1.p	Spipo0G0051600, Spipo14G0044800, Spipo0G0051200, Spipo0G0050900, Spipo16G0038400, Spipo9G0033000, Spipo3G0050000, Spipo0G0051000, Spipo25G0000200, Spipo4G0024400, Spipo0G0010200	Sobic.007G137400.1.p, Sobic.002G385800.1.p, Sobic.001G252700.1.p, Sobic.001G490000.1.p, Sobic.010G093500.1.p	GRMZM2G108600_P03, GRMZM2G099088_P01, GRMZM2G093999_P01, GRMZM2G010142_P02, GRMZM2G115772_P01, GRMZM2G178880_P01, GRMZM2G020742_P03	Pavir.Fa00887.1.p, Pavir.J06413.1.p, Pavir.J25488.1.p, Pavir.J31487.1.p, Pavir.Ba00356.1.p, Pavir.Bb03416.1.p, Pavir.Ia03178.1.p, Pavir.Ib01792.1.p, Pavir.Ia02025.1.p, Pavir.Ib03508.1.p, Pavir.Ia04316.1.p, Pavir.Ib00445.1.p, Pavir.Db01648.1.p, Pavir.Da01284.1.p	Si015800m, Si029676m, Si034919m, Si035204m, Si035500m, Si006161m	LOC_Os08g33740.1, LOC_Os07g43710.1, LOC_Os03g26044.1, LOC_Os10g26630.1, LOC_Os03g07350.1, LOC_Os06g12460.1	Bradi3g36697.1.p, Bradi1g20500.2.p, Bradi3g25658.1.p, Bradi1g45125.1.p	Spipo0G0051600, Spipo0G0051000, Spipo0G0050900, Spipo0G0051200, Spipo4G0024400	(((((((Pavir.Fa00887.1.p,Pavir.J06413.1.p):0.0800961,Si015800m):0.111864,((GRMZM2G108600_P03,GRMZM2G099088_P01):0.0372661,Sobic.007G137400.1.p):0.0339927):9.39047e-07,((Pavir.J25488.1.p,Pavir.J31487.1.p):0.396341,GRMZM2G093999_P01):1.04807):0.0656786,(Bradi3g36697.1.p,LOC_Os08g33740.1):0.0486524):0.420543,(Spipo0G0051600,((Spipo0G0051000,Spipo0G0050900):0.177667,Spipo0G0051200):0.30978):0.263426)…	-	-	-	-	-	-
22	Monocots	OG0000349	Sobic.007G219300.1.p, Sobic.003G287000.1.p, Sobic.008G157800.1.p, Sobic.008G157700.1.p, Sobic.008G157600.1.p, Sobic.008G157500.1.p	GRMZM2G108422_P01, GRMZM5G800586_P01, GRMZM2G446170_P01, GRMZM2G113229_P03	Pavir.Da01468.1.p, Pavir.J30834.1.p, Pavir.Eb03036.1.p, Pavir.J10285.1.p, Pavir.J35567.1.p, Pavir.Ea02724.1.p, Pavir.Da02003.1.p, Pavir.J15718.1.p, Pavir.J21651.1.p, Pavir.J18716.1.p, Pavir.J13381.1.p, Pavir.Ca02439.1.p, Pavir.Cb00256.1.p, Pavir.J07685.1.p, Pavir.Ca02283.1.p	Si022703m, Si001367m, Si014258m, Si014261m, Si014256m, Si014260m, Si026785m, Si013763m, Si032251m, Si027669m	LOC_Os11g06980.1, LOC_Os05g12640.1, LOC_Os05g13490.1, LOC_Os01g53240.1, LOC_Os05g12410.1, LOC_Os08g38810.1, LOC_Os04g14990.1, LOC_Os05g12400.1	Bradi4g02110.1.p, Bradi3g39300.1.p, Bradi3g39490.1.p, Bradi2g49000.1.p, Bradi4g44496.1.p	Spipo5G0074100, Spipo0G0159700, Spipo26G0006200, Spipo26G0006600, Spipo26G0006100, Spipo26G0006300, Spipo26G0006700	Sobic.007G219300.1.p, Sobic.008G157800.1.p, Sobic.008G157600.1.p, Sobic.008G157500.1.p, Sobic.008G157700.1.p, Sobic.003G287000.1.p	GRMZM2G113229_P03, GRMZM2G108422_P01, GRMZM5G800586_P01, GRMZM2G446170_P01	Pavir.J13381.1.p, Pavir.J21651.1.p, Pavir.Ca02439.1.p, Pavir.Ca02283.1.p, Pavir.J30834.1.p, Pavir.J10285.1.p, Pavir.Cb00256.1.p, Pavir.J07685.1.p, Pavir.J35567.1.p, Pavir.J15718.1.p, Pavir.Da02003.1.p, Pavir.Da01468.1.p, Pavir.J18716.1.p, Pavir.Ea02724.1.p, Pavir.Eb03036.1.p	Si013763m, Si014256m, Si014258m, Si014260m, Si014261m, Si022703m, Si026785m, Si027669m, Si001367m, Si032251m	LOC_Os08g38810.1, LOC_Os05g13490.1, LOC_Os05g12410.1, LOC_Os05g12400.1, LOC_Os05g12640.1, LOC_Os04g14990.1, LOC_Os11g06980.1, LOC_Os01g53240.1	Bradi4g02110.1.p, Bradi3g39490.1.p, Bradi3g39300.1.p, Bradi2g49000.1.p, Bradi4g44496.1.p	Spipo5G0074100, Spipo0G0159700, Spipo26G0006600, Spipo26G0006300, Spipo26G0006200, Spipo26G0006700, Spipo26G0006100	(((((((Bradi4g02110.1.p,(((Pavir.J13381.1.p,Pavir.J21651.1.p):9.39047e-07,Pavir.Ca02439.1.p):0.0223164,Pavir.Ca02283.1.p):0.08333):0.326335,(((Bradi3g39490.1.p,Bradi3g39300.1.p):0.262348,LOC_Os08g38810.1):0.0208183,((Sobic.007G219300.1.p,GRMZM2G113229_P03):0.0960574,(Pavir.J30834.1.p,Si013763m):0.0212526):0.0935592):0.154131):0.0363206,(Si014256m,(Si014258m,(Si014260m,Si014261m):0.00866321):9.390…	-	-	-	-	-	-
23	Monocots	OG0000325	Sobic.001G123900.1.p, Sobic.003G366600.1.p, Sobic.001G049700.1.p, Sobic.001G050000.1.p, Sobic.003G366700.1.p, Sobic.002G070900.1.p, Sobic.002G070800.1.p, Sobic.002G218800.1.p, Sobic.001G049900.1.p, Sobic.002G070700.1.p	GRMZM2G389175_P01, GRMZM2G478996_P01, GRMZM2G022266_P01, GRMZM2G061321_P01, GRMZM2G135722_P01, GRMZM2G061289_P01, GRMZM2G066067_P01	Pavir.Bb00664.1.p, Pavir.J06970.1.p, Pavir.Ba02313.1.p, Pavir.J21276.1.p, Pavir.J24689.1.p, Pavir.J34598.1.p, Pavir.J33976.1.p, Pavir.Da00948.1.p, Pavir.Ha00079.1.p, Pavir.Bb00667.1.p, Pavir.J05984.1.p, Pavir.Bb00830.1.p, Pavir.J13654.1.p, Pavir.Bb01032.1.p, Pavir.Ea03733.1.p, Pavir.Da00943.1.p, Pavir.Ba02289.1.p, Pavir.Ea03732.1.p, Pavir.J15565.1.p, Pavir.J26291.1.p, Pavir.J03142.1.p, Pavir.J028…	Si032057m, Si026285m, Si026297m, Si001301m, Si001332m, Si006373m, Si040087m, Si029677m, Si035396m, Si031872m, Si029678m, Si027901m, Si035671m, Si038868m, Si035772m, Si026288m, Si033256m, Si029633m, Si029576m, Si029638m	LOC_Os07g10190.1, LOC_Os01g64540.1, LOC_Os07g10230.1, LOC_Os03g49524.1, LOC_Os06g11270.1, LOC_Os03g59030.1, LOC_Os02g56010.1, LOC_Os03g49550.1, LOC_Os07g10220.1, LOC_Os07g10160.1, LOC_Os07g10240.1, LOC_Os10g03320.1, LOC_Os12g37510.1, LOC_Os02g37690.1	Bradi1g04880.1.p, Bradi5g21190.2.p, Bradi3g15530.2.p, Bradi3g01880.1.p, Bradi2g55960.1.p, Bradi5g21170.1.p, Bradi2g34495.1.p, Bradi1g10820.1.p, Bradi1g10860.1.p, Bradi1g10840.1.p, Bradi1g28180.2.p, Bradi1g10850.1.p, Bradi1g10831.1.p, Bradi1g04903.1.p, Bradi5g21180.1.p, Bradi1g04890.1.p	Spipo2G0123000, Spipo2G0124000, Spipo2G0123800, Spipo2G0123500, Spipo2G0123600, Spipo2G0122900	Sobic.003G366600.1.p, Sobic.003G366700.1.p, Sobic.002G218800.1.p, Sobic.002G070900.1.p, Sobic.002G070800.1.p, Sobic.001G049900.1.p, Sobic.001G050000.1.p, Sobic.001G049700.1.p, Sobic.001G123900.1.p	GRMZM2G061321_P01, GRMZM2G135722_P01, GRMZM2G061289_P01, GRMZM2G066067_P01, GRMZM2G022266_P01	Pavir.Da00943.1.p, Pavir.Da00948.1.p, Pavir.Ea03733.1.p, Pavir.J34598.1.p, Pavir.Ea03732.1.p, Pavir.J19039.1.p, Pavir.J05984.1.p, Pavir.Bb01032.1.p, Pavir.Bb00667.1.p, Pavir.Bb00666.1.p, Pavir.J02849.1.p, Pavir.J01286.1.p, Pavir.J03086.1.p, Pavir.J01287.1.p, Pavir.J03142.1.p, Pavir.Ba02313.1.p, Pavir.J33976.1.p, Pavir.Ba03486.1.p, Pavir.Bb00830.1.p, Pavir.J13654.1.p, Pavir.Ba02289.1.p, Pavir.J262…	Si006373m, Si001301m, Si001332m, Si032057m, Si033256m, Si029677m, Si029638m, Si035396m, Si031872m, Si029576m, Si029678m, Si029633m, Si035772m, Si040087m, Si038868m, Si035671m, Si026288m, Si026285m, Si027901m, Si026297m	LOC_Os01g64540.1, LOC_Os07g10230.1, LOC_Os07g10160.1, LOC_Os07g10190.1, LOC_Os07g10240.1, LOC_Os03g59030.1, LOC_Os02g56010.1, LOC_Os03g49524.1, LOC_Os10g03320.1, LOC_Os06g11270.1, LOC_Os12g37510.1, LOC_Os03g49550.1, LOC_Os02g37690.1	Bradi2g55960.1.p, Bradi2g34495.1.p, Bradi1g04890.1.p, Bradi1g04903.1.p, Bradi1g04880.1.p, Bradi3g15530.2.p, Bradi3g01880.1.p, Bradi1g10860.1.p, Bradi1g10840.1.p, Bradi1g10820.1.p, Bradi1g10831.1.p, Bradi5g21190.2.p, Bradi5g21170.1.p, Bradi5g21180.1.p, Bradi1g10850.1.p	Spipo2G0123600, Spipo2G0124000, Spipo2G0123800, Spipo2G0123500, Spipo2G0122900	((((Bradi2g55960.1.p,LOC_Os01g64540.1):0.0587434,((((Pavir.Da00943.1.p,Pavir.Da00948.1.p):0.0670899,Si006373m):0.132349,((((Pavir.Ea03733.1.p,Pavir.J34598.1.p):0.0394684,Si001301m):0.0293356,(Sobic.003G366600.1.p,GRMZM2G061321_P01):0.109155):0.0310673,(((Pavir.Ea03732.1.p,Pavir.J19039.1.p):0.0505509,Si001332m):0.0358824,(Sobic.003G366700.1.p,(GRMZM2G135722_P01,GRMZM2G061289_P01):0.0476618):0.0557…	-	-	-	-	-	-
24	Monocots	OG0000222	Sobic.007G111700.1.p, Sobic.001G514300.1.p, Sobic.001G310200.1.p, Sobic.001G514200.1.p, Sobic.001G514400.1.p, Sobic.001G310300.1.p, Sobic.008G079500.1.p, Sobic.003G416300.1.p, Sobic.001G514100.1.p, Sobic.003G164800.1.p, Sobic.006G216300.1.p, Sobic.008G079400.1.p, Sobic.003G305700.1.p, Sobic.009G043700.1.p, Sobic.009G043600.1.p, Sobic.009G044000.1.p, Sobic.008G079300.1.p, Sobic.004G171400.1.p, Sob…	GRMZM2G146246_P02, GRMZM2G150474_P01, GRMZM2G350783_P01, GRMZM2G156877_P03, GRMZM2G116273_P01, GRMZM2G126781_P02, GRMZM2G175134_P01, GRMZM2G119499_P02, GRMZM5G895383_P01, GRMZM2G132093_P01, GRMZM2G096153_P02, GRMZM2G096269_P01, GRMZM2G096247_P01, GRMZM2G126763_P01	Pavir.Eb02465.1.p, Pavir.Eb02446.1.p, Pavir.Ia04860.1.p, Pavir.J15755.1.p, Pavir.Eb01487.1.p, Pavir.Fa01410.1.p, Pavir.J11418.1.p, Pavir.Eb02564.1.p, Pavir.Ea01408.1.p, Pavir.Ea01321.1.p, Pavir.J17782.1.p, Pavir.J24862.1.p, Pavir.J12432.1.p, Pavir.Ib02422.1.p, Pavir.J28632.1.p, Pavir.Ca01183.1.p, Pavir.Ib00204.1.p, Pavir.Ib00203.1.p, Pavir.J29762.1.p, Pavir.Ib00352.1.p, Pavir.Ea02798.1.p, Pavir.C…	Si004280m, Si036659m, Si013149m, Si023158m, Si002907m, Si002864m, Si002854m, Si023191m, Si023188m, Si037373m, Si002833m, Si028134m, Si037404m, Si023186m, Si004833m, Si039529m, Si002832m, Si037246m, Si024691m, Si037390m	LOC_Os05g05620.1, LOC_Os01g27390.1, LOC_Os10g39740.1, LOC_Os03g04240.1, LOC_Os05g05610.1, LOC_Os01g27630.1, LOC_Os01g27210.1, LOC_Os01g70770.1, LOC_Os08g43680.1, LOC_Os01g27340.1, LOC_Os01g27300.1, LOC_Os01g27360.1, LOC_Os01g27480.1, LOC_Os01g27380.1, LOC_Os03g04250.1, LOC_Os03g04260.1, LOC_Os03g04220.1, LOC_Os01g55830.1, LOC_Os01g27260.1, LOC_Os01g25100.1	Bradi2g13020.1.p, Bradi1g76070.2.p, Bradi3g26206.1.p, Bradi2g13010.4.p, Bradi3g35612.1.p, Bradi1g76090.1.p, Bradi2g13120.1.p, Bradi2g50760.4.p, Bradi2g35930.1.p, Bradi2g59840.1.p, Bradi2g13070.1.p, Bradi3g32360.1.p, Bradi2g13060.1.p, Bradi2g59860.1.p, Bradi2g23170.1.p, Bradi2g35950.1.p, Bradi2g35980.1.p, Bradi3g42270.1.p, Bradi2g59850.1.p, Bradi3g32370.2.p, Bradi2g13110.1.p, Bradi1g76080.1.p, Bra…	Spipo6G0000900, Spipo1G0051700, Spipo1G0072300, Spipo1G0072400, Spipo1G0072500, Spipo16G0027000, Spipo1G0072600	Sobic.001G514400.1.p, Sobic.001G310300.1.p, Sobic.001G514200.1.p, Sobic.001G514300.1.p, Sobic.001G310200.1.p, Sobic.007G111700.1.p	GRMZM2G175134_P01, GRMZM2G119499_P02, GRMZM2G126763_P01, GRMZM2G096247_P01, GRMZM2G096269_P01, GRMZM2G126781_P02, GRMZM2G350783_P01, GRMZM5G895383_P01	Pavir.J07933.1.p, Pavir.Ib00332.1.p, Pavir.Ia02372.1.p, Pavir.Ib02422.1.p, Pavir.Ib00203.1.p, Pavir.Ia04860.1.p, Pavir.Ib00352.1.p, Pavir.Fa01410.1.p, Pavir.Fb01392.1.p	Si036659m, Si037246m, Si037373m, Si037390m, Si039529m, Si013149m, Si024691m	LOC_Os03g04220.1, LOC_Os10g39740.1, LOC_Os05g05610.1, LOC_Os03g04250.1, LOC_Os03g04240.1, LOC_Os08g43680.1	Bradi1g76090.1.p, Bradi3g32360.1.p, Bradi1g76070.2.p, Bradi1g76080.1.p, Bradi3g32370.2.p, Bradi3g42270.1.p	Spipo1G0072400, Spipo1G0072500, Spipo1G0072600	((((((Bradi1g76090.1.p,LOC_Os03g04220.1):0.0186152,(((Pavir.J07933.1.p,Pavir.Ib00332.1.p):0.0184975,Si036659m):9.39047e-07,Sobic.001G514400.1.p):0.0471992):0.0504959,((Bradi3g32360.1.p,LOC_Os10g39740.1):0.0185928,(((Pavir.Ia02372.1.p,Pavir.Ib02422.1.p):0.0182966,Si037246m):0.0268891,(Sobic.001G310300.1.p,GRMZM2G175134_P01):0.0270046):0.0808006):0.0987568):0.156188,(LOC_Os05g05610.1,GRMZM2G119499_…	-	-	-	-	-	-
25	Monocots	OG0000160	Sobic.010G006300.1.p, Sobic.001G102300.1.p, Sobic.009G159900.1.p, Sobic.005G045200.1.p, Sobic.010G169200.1.p, Sobic.008G188900.1.p, Sobic.001G314900.1.p, Sobic.004G097700.1.p, Sobic.001G137200.1.p, Sobic.001G494000.1.p, Sobic.003G356200.1.p, Sobic.001G137100.1.p, Sobic.001G525900.1.p	GRMZM2G379189_P01, GRMZM2G396114_P01, GRMZM2G458728_P02, GRMZM2G074645_P01, GRMZM2G125976_P01, GRMZM2G142700_P01, GRMZM2G004641_P03, GRMZM2G177470_P01, GRMZM2G148098_P01, GRMZM2G432615_P01, GRMZM2G154641_P01, GRMZM2G163761_P01, GRMZM2G076272_P01, GRMZM2G161435_P01, GRMZM2G099319_P01, GRMZM2G011588_P01, GRMZM2G013617_P01, GRMZM2G333565_P01, GRMZM2G064466_P01, GRMZM2G327059_P05, GRMZM2G051758_P01	Pavir.J06816.1.p, Pavir.J08211.1.p, Pavir.J04807.1.p, Pavir.J24804.1.p, Pavir.Ea00566.1.p, Pavir.J02888.1.p, Pavir.Ib04220.1.p, Pavir.Ia02908.1.p, Pavir.Db02458.1.p, Pavir.Aa02885.1.p, Pavir.Ha01822.1.p, Pavir.Ea03389.1.p, Pavir.Da00778.1.p, Pavir.J39406.1.p, Pavir.Ib04256.1.p, Pavir.Hb01912.1.p, Pavir.J15357.1.p, Pavir.Ab03108.1.p, Pavir.Ib00414.1.p, Pavir.Ca00595.1.p, Pavir.J22916.1.p, Pavir.J3…	Si021436m, Si006303m, Si036329m, Si034602m, Si026085m, Si039082m, Si016883m, Si034965m, Si006358m, Si000753m, Si034720m, Si034832m, Si021626m, Si039057m	LOC_Os03g52239.1, LOC_Os03g03260.1, LOC_Os05g38120.1, LOC_Os03g06930.1, LOC_Os11g06020.1, LOC_Os02g13310.1, LOC_Os06g01934.1, LOC_Os10g39030.1, LOC_Os06g36680.1, LOC_Os03g47730.1, LOC_Os12g06340.1, LOC_Os12g43950.1, LOC_Os01g62920.1, LOC_Os03g47740.1	Bradi3g26690.1.p, Bradi1g74060.5.p, Bradi2g54940.1.p, Bradi1g37800.1.p, Bradi3g08570.2.p, Bradi2g23530.1.p, Bradi4g25022.1.p, Bradi1g09615.1.p, Bradi1g76940.2.p, Bradi1g12520.2.p, Bradi3g32040.3.p, Bradi4g00740.1.p, Bradi4g41965.1.p, Bradi1g51980.1.p, Bradi1g12510.1.p	Spipo4G0108700, Spipo6G0075000, Spipo9G0027000, Spipo11G0018800, Spipo24G0022000, Spipo11G0018600, Spipo18G0000800, Spipo21G0030500, Spipo2G0052000, Spipo2G0052100, Spipo2G0114900, Spipo23G0011000, Spipo3G0111600	Sobic.001G137200.1.p, Sobic.010G169200.1.p, Sobic.004G097700.1.p	GRMZM2G163761_P01, GRMZM2G076272_P01, GRMZM2G161435_P01, GRMZM2G142700_P01, GRMZM2G333565_P01, GRMZM2G051758_P01, GRMZM2G432615_P01	Pavir.Ia00979.1.p, Pavir.Ib04220.1.p, Pavir.Da00778.1.p, Pavir.Db01271.1.p, Pavir.Ab00820.1.p, Pavir.Aa02885.1.p	Si036329m, Si006358m, Si016883m	LOC_Os03g47730.1, LOC_Os06g36680.1, LOC_Os02g13310.1	Bradi1g12520.2.p, Bradi1g37800.1.p, Bradi3g08570.2.p, Bradi4g41965.1.p	Spipo18G0000800, Spipo21G0030500	((Spipo18G0000800,((Bradi1g12520.2.p,LOC_Os03g47730.1):0.188938,(((Pavir.Ia00979.1.p,Pavir.Ib04220.1.p):0.0268489,Si036329m):0.0355665,(Sobic.001G137200.1.p,GRMZM2G163761_P01):0.0964701):0.0479799):2.34744):9.39047e-07,(((((Bradi1g37800.1.p,LOC_Os06g36680.1):0.0564155,(((Pavir.Da00778.1.p,Pavir.Db01271.1.p):0.0594015,Si006358m):0.0793883,(Sobic.010G169200.1.p,GRMZM2G076272_P01):0.0250127):0.20536…	-	-	-	-	-	-
26	Monocots	OG0000141	Sobic.003G001300.1.p, Sobic.002G293100.1.p, Sobic.003G417500.1.p, Sobic.003G031800.1.p, Sobic.001G242900.1.p, Sobic.002G293000.1.p, Sobic.007G173200.1.p, Sobic.003G194600.1.p, Sobic.004G162700.1.p, Sobic.004G160100.1.p, Sobic.002G353700.1.p, Sobic.006G180900.1.p, Sobic.004G285400.1.p, Sobic.001G469100.1.p	GRMZM2G027333_P01, GRMZM2G022213_P01, GRMZM2G042666_P01, GRMZM2G143723_P01, GRMZM2G021587_P01, GRMZM2G058197_P01, GRMZM2G179677_P02, GRMZM2G090595_P01, GRMZM2G011357_P01, GRMZM5G884137_P01, GRMZM2G177693_P01, GRMZM2G320287_P01, GRMZM2G129261_P01, GRMZM2G070374_P01, GRMZM2G171073_P02, GRMZM2G035625_P01, GRMZM5G828179_P01, GRMZM2G151309_P01	Pavir.Eb00288.1.p, Pavir.Ea00243.1.p, Pavir.Ba01478.1.p, Pavir.Ia01907.1.p, Pavir.Ea03972.1.p, Pavir.Aa01904.1.p, Pavir.Ia04118.1.p, Pavir.Aa00825.1.p, Pavir.Ib03390.1.p, Pavir.Eb00068.1.p, Pavir.Gb01057.1.p, Pavir.Ga01013.1.p, Pavir.Ea01893.1.p, Pavir.Bb02566.1.p, Pavir.J19424.1.p, Pavir.J17162.1.p, Pavir.Ba01139.1.p, Pavir.Bb03216.1.p, Pavir.Fb02381.1.p, Pavir.Ea00021.1.p, Pavir.Aa00824.1.p, Pa…	Si013546m, Si001316m, Si001334m, Si036003m, Si035083m, Si028906m, Si019690m, Si005031m, Si029540m, Si001504m, Si016736m, Si001287m, Si009633m	LOC_Os04g47860.2, LOC_Os08g44050.1, LOC_Os07g39310.1, LOC_Os02g31890.1, LOC_Os03g10140.1, LOC_Os09g38340.1, LOC_Os10g28330.1, LOC_Os01g70870.1, LOC_Os01g14010.1, LOC_Os02g45054.1, LOC_Os01g39110.1, LOC_Os01g09850.1	Bradi4g37540.3.p, Bradi3g51090.1.p, Bradi5g08537.1.p, Bradi2g08460.1.p, Bradi3g44520.1.p, Bradi1g23470.1.p, Bradi2g05900.1.p, Bradi5g18530.3.p, Bradi3g26910.2.p, Bradi2g60020.1.p, Bradi1g71330.1.p, Bradi2g41550.1.p, Bradi1g18370.7.p	Spipo2G0101500, Spipo17G0036700, Spipo24G0023400, Spipo3G0038900, Spipo13G0019100, Spipo0G0186800, Spipo23G0035700, Spipo11G0048100, Spipo14G0024700, Spipo24G0004400, Spipo14G0012000, Spipo16G0027200, Spipo1G0125800, Spipo1G0051000, Spipo0G0181800	Sobic.002G353700.1.p, Sobic.001G242900.1.p	GRMZM2G058197_P01, GRMZM2G022213_P01, GRMZM2G011357_P01	Pavir.J25784.1.p, Pavir.Bb03216.1.p, Pavir.Ia01907.1.p, Pavir.Ib03390.1.p, Pavir.J19424.1.p	Si028906m, Si036003m	LOC_Os07g39310.1, LOC_Os10g28330.1	Bradi1g23470.1.p, Bradi1g18370.7.p, Bradi3g26910.2.p	Spipo1G0125800, Spipo3G0038900	(((((Bradi1g23470.1.p,Bradi1g18370.7.p):0.0418697,LOC_Os07g39310.1):0.0203164,(((GRMZM2G058197_P01,GRMZM2G022213_P01):0.00846743,Sobic.002G353700.1.p):0.0242863,((Pavir.J25784.1.p,Pavir.Bb03216.1.p):0.0157773,Si028906m):0.00367785):0.0270405):0.928809,Spipo1G0125800):9.39047e-07,(((Bradi3g26910.2.p,LOC_Os10g28330.1):0.400563,(((Pavir.Ia01907.1.p,(Pavir.Ib03390.1.p,Pavir.J19424.1.p):0.048924):0.17…	-	-	-	-	-	-
27	Monocots	OG0000122	Sobic.008G157900.1.p, Sobic.001G125800.1.p, Sobic.003G385900.1.p, Sobic.001G125900.1.p, Sobic.006G095600.1.p, Sobic.006G248300.1.p, Sobic.008G191000.1.p, Sobic.003G385500.1.p, Sobic.007G210400.1.p, Sobic.001G483400.1.p, Sobic.001G125700.1.p, Sobic.004G078600.1.p	GRMZM5G822593_P01, GRMZM2G070092_P01, GRMZM2G117321_P01, GRMZM2G040095_P02, GRMZM2G015419_P02, GRMZM2G009479_P01, GRMZM2G109130_P01, GRMZM2G017068_P01, GRMZM2G076031_P01, GRMZM2G156861_P01, GRMZM2G017616_P02, GRMZM2G104843_P01, GRMZM2G102760_P01, GRMZM2G109056_P01, GRMZM2G106748_P01	Pavir.Ia04367.1.p, Pavir.Ga01672.1.p, Pavir.Aa03019.1.p, Pavir.Ca02100.1.p, Pavir.Ia00806.1.p, Pavir.Fb01947.1.p, Pavir.J06563.1.p, Pavir.Cb00802.1.p, Pavir.Cb01459.1.p, Pavir.Ib04405.1.p, Pavir.Fa00425.1.p, Pavir.Ia00807.1.p, Pavir.J06980.1.p, Pavir.J10373.1.p, Pavir.Ba03317.1.p, Pavir.Ab00698.1.p, Pavir.Ib03000.1.p, Pavir.J37193.1.p, Pavir.Ga02068.1.p, Pavir.Ib04397.1.p	Si003946m, Si000274m, Si009302m, Si005855m, Si034141m, Si003110m, Si012547m, Si021204m, Si034175m, Si016269m, Si034174m, Si038999m, Si034131m, Si013194m	LOC_Os02g19790.1, LOC_Os06g04420.1, LOC_Os12g37260.1, LOC_Os03g52860.1, LOC_Os08g39840.1, LOC_Os12g37350.1, LOC_Os04g37430.1, LOC_Os12g37320.1, LOC_Os02g10120.1, LOC_Os03g08220.1, LOC_Os03g49350.1, LOC_Os05g23880.1, LOC_Os08g39850.1, LOC_Os03g49380.1, LOC_Os11g36719.1, LOC_Os03g49260.1	Bradi1g11680.1.p, Bradi3g07010.1.p, Bradi1g72690.1.p, Bradi3g07000.2.p, Bradi1g09260.1.p, Bradi5g11590.1.p, Bradi3g59710.2.p, Bradi1g09270.1.p, Bradi1g11670.1.p, Bradi3g39980.1.p, Bradi3g59942.1.p	Spipo0G0030100, Spipo28G0005600, Spipo2G0068200, Spipo28G0005700, Spipo4G0070100, Spipo15G0045200, Spipo7G0050500, Spipo2G0068500, Spipo28G0005500, Spipo28G0005100, Spipo28G0005300, Spipo0G0094800	Sobic.006G095600.1.p, Sobic.001G483400.1.p	GRMZM2G104843_P01, GRMZM2G070092_P01, GRMZM2G017616_P02	Pavir.Ga01672.1.p, Pavir.Cb01459.1.p, Pavir.Ia04367.1.p, Pavir.J10373.1.p	Si009302m, Si034131m	LOC_Os04g37430.1, LOC_Os03g08220.1	Bradi5g11590.1.p, Bradi1g72690.1.p	Spipo15G0045200, Spipo0G0030100	((((((Pavir.Ga01672.1.p,Pavir.Cb01459.1.p):0.0244979,Si009302m):0.00718695,((Sobic.006G095600.1.p,GRMZM2G104843_P01):0.00709155,GRMZM2G070092_P01):0.0154711):0.0267498,(Bradi5g11590.1.p,LOC_Os04g37430.1):0.00265662):0.23084,Spipo15G0045200):0.0641009,(((Bradi1g72690.1.p,LOC_Os03g08220.1):0.00707464,(((Pavir.Ia04367.1.p,Pavir.J10373.1.p):0.0168126,Si034131m):0.00587574,(Sobic.001G483400.1.p,GRMZM2…	-	-	-	-	-	-
28	Monocots	OG0000072	Sobic.010G181500.1.p, Sobic.002G268300.1.p, Sobic.009G241000.1.p, Sobic.004G249400.1.p, Sobic.001G453200.1.p, Sobic.004G086800.1.p, Sobic.002G214700.1.p, Sobic.010G107400.1.p, Sobic.001G482300.1.p, Sobic.003G178500.1.p, Sobic.004G341300.1.p, Sobic.003G178700.1.p, Sobic.001G264500.1.p, Sobic.010G107200.1.p, Sobic.010G108100.1.p, Sobic.001G495500.1.p, Sobic.002G179700.1.p, Sobic.002G268500.1.p, Sob…	GRMZM2G003501_P01, GRMZM2G445602_P01, GRMZM2G162508_P01, AC190999.2_FGP004, GRMZM2G168304_P01, GRMZM2G409312_P01, GRMZM2G149636_P01, GRMZM2G393897_P01, GRMZM2G569948_P01, GRMZM2G032095_P01, GRMZM2G104626_P01, GRMZM2G160417_P01, GRMZM2G156620_P01, GRMZM2G075140_P01, GRMZM2G137694_P01, GRMZM5G854500_P01, GRMZM2G167438_P01, GRMZM2G020740_P01, GRMZM2G036411_P01, GRMZM5G894016_P01, GRMZM2G063024_P01, …	Pavir.J02096.1.p, Pavir.Ib00910.1.p, Pavir.J38933.1.p, Pavir.Ca00955.1.p, Pavir.J15416.1.p, Pavir.Ia04702.1.p, Pavir.Ha00487.1.p, Pavir.Ha00447.1.p, Pavir.J20943.1.p, Pavir.Ib00784.1.p, Pavir.Ha00434.1.p, Pavir.Da01281.1.p, Pavir.Db02011.1.p, Pavir.Eb01555.1.p, Pavir.Db02008.1.p, Pavir.J25849.1.p, Pavir.Ib00248.1.p, Pavir.Db01620.1.p, Pavir.Aa02331.1.p, Pavir.J17923.1.p, Pavir.J22207.1.p, Pavir.J…	Si035121m, Si026198m, Si032266m, Si035575m, Si029747m, Si035040m, Si020049m, Si006240m, Si038953m, Si040233m, Si024438m, Si035145m, Si016703m, Si035586m, Si006306m, Si006329m, Si035050m, Si032965m, Si001213m, Si021739m, Si008809m, Si028830m, Si005174m, Si035360m, Si008662m, Si001177m, Si017142m, Si019380m, Si021688m	LOC_Os09g19650.1, LOC_Os03g12030.1, LOC_Os11g37900.1, LOC_Os06g15250.1, LOC_Os06g15020.1, LOC_Os02g11070.1, LOC_Os02g49920.1, LOC_Os03g08360.1, LOC_Os06g39750.1, LOC_Os03g26530.1, LOC_Os03g14170.1, LOC_Os10g07010.1, LOC_Os10g28060.1, LOC_Os03g26620.1, LOC_Os01g34560.1, LOC_Os05g49900.1, LOC_Os09g26760.1, LOC_Os06g15170.1, LOC_Os05g49290.1, LOC_Os02g56860.1, LOC_Os06g14810.1, LOC_Os03g06705.1, LOC…	Bradi1g61010.1.p, Bradi1g36847.1.p, Bradi1g30740.1.p, Bradi2g15720.1.p, Bradi3g56970.1.p, Bradi1g55697.1.p, Bradi1g44840.2.p, Bradi1g44020.1.p, Bradi1g44010.1.p, Bradi4g03757.1.p, Bradi1g68430.1.p, Bradi3g26827.1.p, Bradi1g72560.1.p, Bradi3g55040.1.p, Bradi2g40410.1.p, Bradi1g44030.1.p, Bradi2g16050.1.p, Bradi3g07730.1.p, Bradi3g28560.1.p, Bradi4g23035.1.p, Bradi1g69637.1.p, Bradi4g14937.1.p, Bra…	Spipo2G0058800, Spipo21G0006400, Spipo25G0006100, Spipo0G0109400, Spipo1G0007600, Spipo0G0047000, Spipo3G0034400, Spipo8G0072000, Spipo2G0058600, Spipo10G0000700, Spipo11G0044800, Spipo9G0002800, Spipo20G0009100, Spipo2G0030600, Spipo14G0001700, Spipo1G0007500, Spipo0G0125400	Sobic.005G193600.1.p, Sobic.005G168700.1.p, Sobic.001G495500.1.p, Sobic.001G247700.1.p	GRMZM2G075140_P01, GRMZM2G031790_P01, GRMZM2G137694_P01, GRMZM2G162508_P01	Pavir.J23822.1.p, Pavir.Ha00447.1.p, Pavir.Ha00487.1.p, Pavir.J27714.1.p, Pavir.J38933.1.p, Pavir.Ia04280.1.p, Pavir.Ib00248.1.p, Pavir.Ib03418.1.p, Pavir.J40545.1.p	Si026198m, Si035145m, Si035121m	LOC_Os11g37900.1, LOC_Os03g06705.1, LOC_Os10g28060.1	Bradi4g14937.1.p, Bradi1g74257.1.p, Bradi3g26827.1.p	Spipo2G0058800, Spipo2G0058600, Spipo9G0002800	(((((Pavir.J23822.1.p,Sobic.005G193600.1.p):0.01537,(((((Pavir.Ha00447.1.p,Pavir.Ha00487.1.p):0.0156989,Pavir.J27714.1.p):0.0433308,Pavir.J38933.1.p):0.0316831,Si026198m):0.0411296,(GRMZM2G075140_P01,Sobic.005G168700.1.p):0.0444316):0.0435908):0.0436214,(Bradi4g14937.1.p,LOC_Os11g37900.1):0.0392075):0.312102,(Spipo2G0058800,Spipo2G0058600):0.170116):0.144899,(Spipo9G0002800,(((Bradi1g74257.1.p,LO…	-	-	-	-	-	-
29	Monocots	OG0000069	Sobic.009G089000.1.p, Sobic.007G019700.1.p, Sobic.001G027900.1.p, Sobic.009G121300.1.p, Sobic.009G170900.1.p, Sobic.008G191900.1.p, Sobic.008G172500.1.p, Sobic.008G172600.1.p, Sobic.003G335700.1.p, Sobic.004G264100.1.p, Sobic.005G017400.1.p, Sobic.005G008200.1.p, Sobic.009G015300.1.p, Sobic.009G015400.1.p, Sobic.008G008600.1.p, Sobic.003G285100.1.p, Sobic.009G176900.1.p	GRMZM2G138817_P01, GRMZM2G130049_P01, GRMZM2G700693_P01, GRMZM2G037343_P01, GRMZM2G439306_P01, GRMZM2G130831_P01, AC216731.3_FGP002, GRMZM2G457523_P01, GRMZM2G166745_P01, GRMZM2G047875_P01, AC205684.3_FGP004, GRMZM2G363557_P01, GRMZM2G025611_P01, GRMZM2G047835_P01, AC217672.3_FGP009, GRMZM2G366851_P01	Pavir.J00880.1.p, Pavir.Cb00041.1.p, Pavir.Fa02223.1.p, Pavir.J39773.1.p, Pavir.J04214.1.p, Pavir.Bb01307.1.p, Pavir.Cb01425.1.p, Pavir.J08327.1.p, Pavir.J34452.1.p, Pavir.J00658.1.p, Pavir.Ea03238.1.p, Pavir.J33023.1.p, Pavir.J37154.1.p, Pavir.Bb02721.1.p, Pavir.J26323.1.p, Pavir.J28421.1.p, Pavir.J01194.1.p, Pavir.Ia00246.1.p, Pavir.J24850.1.p, Pavir.Ia04592.1.p, Pavir.J10728.1.p, Pavir.J17367.…	Si039516m, Si021199m, Si021254m, Si024139m, Si028245m, Si024672m, Si020087m, Si021245m, Si011824m, Si022014m, Si004955m, Si021207m, Si015583m, Si012106m, Si015085m, Si028064m, Si024987m	LOC_Os12g44300.1, LOC_Os05g02240.1, LOC_Os05g39600.1, LOC_Os01g60140.1, LOC_Os05g31730.1, LOC_Os12g42200.1, LOC_Os03g61290.1, LOC_Os11g03070.1, LOC_Os12g01820.1, LOC_Os05g19500.1, LOC_Os12g02840.1, LOC_Os10g05450.1, LOC_Os05g40650.1, LOC_Os08g02450.1, LOC_Os11g01820.1, LOC_Os02g58660.1, LOC_Os01g73810.1	Bradi3g13840.1.p, Bradi2g22020.1.p, Bradi3g60860.1.p, Bradi4g01526.1.p, Bradi2g36828.1.p, Bradi1g03200.1.p, Bradi4g00367.1.p, Bradi4g01540.1.p, Bradi4g44740.1.p, Bradi4g44110.1.p, Bradi2g22500.1.p, Bradi2g53320.1.p, Bradi2g26740.1.p, Bradi2g33640.1.p	Spipo29G0015700, Spipo0G0067200, Spipo2G0057800, Spipo29G0022900, Spipo15G0011600, Spipo3G0081700, Spipo0G0153100, Spipo5G0065500, Spipo27G0004700	Sobic.009G176900.1.p, Sobic.003G335700.1.p, Sobic.003G285100.1.p, Sobic.005G017400.1.p	GRMZM2G037343_P01, GRMZM2G138817_P01, GRMZM2G130831_P01, GRMZM2G130049_P01	Pavir.J08327.1.p, Pavir.J39773.1.p, Pavir.Ea03238.1.p, Pavir.Eb03549.1.p, Pavir.J24850.1.p, Pavir.J17367.1.p, Pavir.J39321.1.p	Si024139m, Si004955m, Si011824m, Si028245m	LOC_Os01g73810.1, LOC_Os05g40650.1, LOC_Os01g60140.1, LOC_Os10g05450.1, LOC_Os11g03070.1, LOC_Os12g02840.1	Bradi2g22020.1.p, Bradi2g53320.1.p, Bradi4g44110.1.p	Spipo0G0153100, Spipo2G0057800	((((((LOC_Os01g73810.1,LOC_Os05g40650.1):0.0725528,Bradi2g22020.1.p):0.0267205,((Si024139m,(Pavir.J08327.1.p,Pavir.J39773.1.p):0.0332099):9.39047e-07,(GRMZM2G037343_P01,(Sobic.009G176900.1.p,GRMZM2G138817_P01):0.0115406):0.0147438):0.041334):0.121989,((LOC_Os01g60140.1,Bradi2g53320.1.p):0.0243326,((Sobic.003G335700.1.p,GRMZM2G130831_P01):0.0192435,(Si004955m,(Pavir.Ea03238.1.p,(Pavir.Eb03549.1.p,…	-	-	-	-	-	-
30	Monocots	OG0000065	Sobic.003G253600.1.p, Sobic.001G241200.1.p, Sobic.001G497300.1.p, Sobic.005G213200.1.p, Sobic.006G210900.1.p, Sobic.002G375500.1.p, Sobic.010G063300.1.p, Sobic.008G151100.1.p, Sobic.004G163300.1.p, Sobic.002G218200.1.p, Sobic.008G130100.1.p, Sobic.001G002000.1.p, Sobic.004G094300.1.p, Sobic.004G106400.1.p, Sobic.004G322600.1.p, Sobic.004G240800.1.p, Sobic.009G047200.1.p, Sobic.010G207400.1.p, Sob…	GRMZM2G007854_P01, GRMZM2G450602_P01, GRMZM2G059671_P05, GRMZM2G481005_P02, GRMZM2G128781_P01, GRMZM2G175563_P01, GRMZM2G110572_P02, GRMZM2G098187_P04, GRMZM2G326472_P03, GRMZM2G038982_P02, GRMZM2G142649_P01, GRMZM2G134788_P01, GRMZM2G127632_P01, GRMZM2G012932_P01, GRMZM2G039106_P01, GRMZM2G073661_P01, GRMZM2G389723_P01, GRMZM2G036902_P01, GRMZM2G044180_P02, GRMZM2G052658_P01, GRMZM2G011070_P01, …	Pavir.Da02054.1.p, Pavir.Cb00305.1.p, Pavir.J02965.1.p, Pavir.J06308.1.p, Pavir.Ab02985.1.p, Pavir.Gb02525.1.p, Pavir.J40249.1.p, Pavir.Aa01878.1.p, Pavir.Ab03118.1.p, Pavir.J19157.1.p, Pavir.Da00443.1.p, Pavir.J32939.1.p, Pavir.Bb03338.1.p, Pavir.J34257.1.p, Pavir.Ab00927.1.p, Pavir.Bb00089.1.p, Pavir.J31766.1.p, Pavir.Eb02726.1.p, Pavir.J26637.1.p, Pavir.Fb02400.1.p, Pavir.Ab01321.1.p, Pavir.Ea…	Si009672m, Si034063m, Si016333m, Si016157m, Si015198m, Si000364m, Si028852m, Si034087m, Si028893m, Si027523m, Si016359m, Si021033m, Si005722m, Si029030m, Si030660m, Si016301m, Si021297m, Si029013m, Si005733m, Si005743m, Si016154m	LOC_Os11g45280.1, LOC_Os06g08280.1, LOC_Os09g39320.1, LOC_Os02g14530.1, LOC_Os02g32610.2, LOC_Os02g50970.1, LOC_Os02g12810.1, LOC_Os06g43840.1, LOC_Os09g27150.1, LOC_Os07g25680.1, LOC_Os01g48330.1, LOC_Os04g52140.1, LOC_Os10g29540.1, LOC_Os03g06410.1, LOC_Os03g28300.1, LOC_Os12g37570.1, LOC_Os02g54510.1, LOC_Os06g12590.1	Bradi4g09990.2.p, Bradi3g44707.2.p, Bradi3g60210.1.p, Bradi3g09170.1.p, Bradi1g47570.2.p, Bradi1g28950.2.p, Bradi4g02900.4.p, Bradi3g27120.1.p, Bradi3g45660.1.p, Bradi2g46340.3.p, Bradi1g30720.1.p, Bradi5g21330.1.p, Bradi3g08260.2.p, Bradi3g59510.1.p, Bradi4g24830.2.p, Bradi1g60340.1.p, Bradi4g38400.1.p, Bradi1g45040.1.p, Bradi1g74480.1.p, Bradi4g31517.1.p, Bradi1g00580.2.p, Bradi4g04470.3.p	Spipo9G0004900, Spipo0G0009700, Spipo6G0031700, Spipo4G0007300, Spipo6G0031600, Spipo2G0013400, Spipo21G0004500, Spipo28G0017900, Spipo13G0054100, Spipo16G0043700, Spipo8G0053700, Spipo16G0043600, Spipo12G0042500, Spipo5G0012900	Sobic.010G063300.1.p, Sobic.010G207400.1.p	GRMZM2G145360_P01, GRMZM2G481005_P02, GRMZM2G326472_P03	Pavir.Da02054.1.p, Pavir.J29924.1.p, Pavir.Da00443.1.p, Pavir.Db00649.1.p	Si005722m, Si005733m	LOC_Os06g08280.1, LOC_Os06g43840.1	Bradi1g47570.2.p, Bradi1g30720.1.p	Spipo12G0042500, Spipo5G0012900	((Spipo12G0042500,((((GRMZM2G145360_P01,GRMZM2G481005_P02):0.00356589,Sobic.010G063300.1.p):0.0685153,(Si005722m,(Pavir.Da02054.1.p,Pavir.J29924.1.p):0.0389157):0.0190286):0.00945431,(Bradi1g47570.2.p,LOC_Os06g08280.1):0.101796):1.27112):0.0830754,(((LOC_Os06g43840.1,Bradi1g30720.1.p):0.0149382,((Sobic.010G207400.1.p,GRMZM2G326472_P03):0.0302244,(Si005733m,(Pavir.Da00443.1.p,Pavir.Db00649.1.p):0.…	-	-	-	-	-	-
31	Monocots	OG0000042	Sobic.001G359300.1.p, Sobic.005G015500.1.p, Sobic.002G388900.1.p, Sobic.001G383400.1.p, Sobic.001G359500.1.p, Sobic.002G389100.1.p, Sobic.001G359100.1.p, Sobic.003G048200.1.p, Sobic.003G109800.1.p, Sobic.006G232300.1.p, Sobic.003G228300.1.p, Sobic.003G229000.1.p, Sobic.004G086400.1.p, Sobic.010G070000.1.p, Sobic.002G388800.1.p, Sobic.003G228600.1.p, Sobic.002G389000.1.p, Sobic.007G133600.1.p, Sob…	GRMZM2G459563_P01, GRMZM2G060423_P01, GRMZM2G106408_P01, GRMZM2G148969_P01, GRMZM2G138750_P01, GRMZM2G102318_P01, GRMZM2G076936_P01, GRMZM2G100012_P01, GRMZM2G176943_P01, AC202445.4_FGP008, GRMZM2G147774_P01, GRMZM2G129860_P01, GRMZM2G141263_P01, GRMZM5G866027_P01, GRMZM2G056247_P02, GRMZM2G045319_P01, GRMZM5G864903_P01, AC199958.4_FGP007, GRMZM2G031364_P01, GRMZM2G370745_P01, GRMZM2G065680_P01, …	Pavir.Eb01630.1.p, Pavir.J03127.1.p, Pavir.J35652.1.p, Pavir.J14509.1.p, Pavir.Eb01622.1.p, Pavir.Ia02643.1.p, Pavir.Eb01627.1.p, Pavir.Eb01603.1.p, Pavir.J14575.1.p, Pavir.J15770.1.p, Pavir.Eb01628.1.p, Pavir.Ea02222.1.p, Pavir.J02006.1.p, Pavir.Hb02041.1.p, Pavir.J06488.1.p, Pavir.J05516.1.p, Pavir.J05515.1.p, Pavir.Da00242.1.p, Pavir.Da01862.1.p, Pavir.J22288.1.p, Pavir.J11250.1.p, Pavir.J3038…	Si001027m, Si000981m, Si015770m, Si035214m, Si000993m, Si006259m, Si009826m, Si035194m, Si040262m, Si029484m, Si035171m, Si000997m, Si000913m, Si020132m, Si016905m, Si007856m, Si000882m, Si032720m, Si001001m, Si021795m, Si022463m, Si035185m, Si032899m, Si006245m, Si029491m, Si000986m, Si028235m, Si005161m, Si008519m, Si039850m, Si000679m, Si012437m, Si001020m, Si008798m, Si035138m, Si029539m, Si0…	LOC_Os01g41800.1, LOC_Os06g09210.1, LOC_Os01g43710.1, LOC_Os07g23570.1, LOC_Os01g43774.1, LOC_Os12g02630.1, LOC_Os01g43851.1, LOC_Os06g09220.1, LOC_Os01g43844.1, LOC_Os02g11020.1, LOC_Os06g39880.1, LOC_Os01g43760.1, LOC_Os09g23820.1, LOC_Os01g43720.1, LOC_Os01g43740.1, LOC_Os01g29150.1, LOC_Os03g25490.1, LOC_Os01g24780.1, LOC_Os01g43700.1, LOC_Os07g48330.1, LOC_Os07g23710.1, LOC_Os01g52800.1, LOC…	Bradi2g44200.1.p, Bradi2g44170.2.p, Bradi2g44190.1.p, Bradi2g44117.1.p, Bradi4g25950.2.p, Bradi2g44320.1.p, Bradi2g22050.1.p, Bradi2g44128.1.p, Bradi2g44330.1.p, Bradi3g40687.1.p, Bradi4g29860.1.p, Bradi2g04660.1.p, Bradi2g25710.1.p, Bradi4g36680.1.p, Bradi4g44270.1.p, Bradi2g41110.1.p, Bradi3g36430.1.p, Bradi1g17600.1.p, Bradi1g46870.1.p, Bradi1g20260.1.p, Bradi2g44160.1.p, Bradi2g25700.1.p, Bra…	Spipo5G0058100, Spipo2G0101400, Spipo0G0171400, Spipo0G0045100, Spipo8G0063800, Spipo16G0017300, Spipo16G0017400, Spipo8G0064400, Spipo8G0063400, Spipo6G0014900, Spipo8G0064300, Spipo8G0063700, Spipo0G0084100, Spipo21G0005700, Spipo16G0031600, Spipo8G0064200, Spipo2G0101300, Spipo8G0063500, Spipo0G0125300, Spipo1G0031500	Sobic.003G228100.1.p, Sobic.003G228000.1.p, Sobic.003G227900.1.p, Sobic.003G227700.1.p, Sobic.003G227800.1.p, Sobic.003G229200.1.p, Sobic.003G229000.1.p, Sobic.003G229100.1.p, Sobic.003G228900.1.p, Sobic.K043800.1.p, Sobic.003G228500.1.p, Sobic.003G228400.1.p, Sobic.003G228300.1.p, Sobic.003G228100.1.p, Sobic.003G228000.1.p, Sobic.003G227900.1.p, Sobic.003G227700.1.p, Sobic.003G227800.1.p, Sobic.…	GRMZM2G129860_P01, GRMZM2G414617_P01, GRMZM2G056247_P02, GRMZM2G102318_P01, GRMZM2G147752_P01, GRMZM2G147774_P01, GRMZM2G123309_P01, GRMZM2G370745_P01, GRMZM2G087579_P01, GRMZM2G031364_P01, GRMZM2G044636_P01, GRMZM2G014395_P01, GRMZM2G129860_P01, GRMZM2G414617_P01, GRMZM2G056247_P02, GRMZM2G102318_P01, GRMZM2G147752_P01, GRMZM2G147774_P01, GRMZM2G123309_P01, GRMZM2G370745_P01, GRMZM2G087579_P01, …	Pavir.Ea02220.1.p, Pavir.J34046.1.p, Pavir.J04945.1.p, Pavir.J36394.1.p, Pavir.Eb01603.1.p, Pavir.J09753.1.p, Pavir.Ea02222.1.p, Pavir.J09752.1.p, Pavir.Eb01624.1.p, Pavir.Eb01622.1.p, Pavir.Ea02223.1.p, Pavir.Eb01621.1.p, Pavir.J36745.1.p, Pavir.J00617.1.p, Pavir.Eb01632.1.p, Pavir.Eb01630.1.p, Pavir.Eb01631.1.p, Pavir.J06029.1.p, Pavir.Eb01653.1.p, Pavir.Ea00867.1.p, Pavir.J22288.1.p, Pavir.J20…	Si001047m, Si001001m, Si003904m, Si000981m, Si001027m, Si000997m, Si001020m, Si000679m, Si008798m, Si000882m, Si035138m, Si000913m, Si001047m, Si001001m, Si003904m, Si000981m, Si001027m, Si000997m, Si001020m, Si000679m, Si008798m, Si000882m, Si000986m, Si000992m, Si000993m	LOC_Os01g43710.1, LOC_Os05g30890.1, LOC_Os01g52790.1, LOC_Os01g52800.1, LOC_Os01g43700.1, LOC_Os01g43851.1, LOC_Os01g43844.1, LOC_Os01g43740.1, LOC_Os01g43710.1, LOC_Os05g30890.1, LOC_Os01g52790.1, LOC_Os01g52800.1, LOC_Os01g43700.1, LOC_Os01g43851.1, LOC_Os01g43844.1, LOC_Os01g43774.1, LOC_Os01g41810.1, LOC_Os01g41820.1, LOC_Os01g41800.1, LOC_Os01g43750.1, LOC_Os01g43760.1, LOC_Os01g43720.1	Bradi2g44140.1.p, Bradi2g44117.1.p, Bradi2g44330.1.p, Bradi2g44320.1.p, Bradi2g44300.1.p, Bradi2g44128.1.p, Bradi2g44170.2.p, Bradi1g06030.1.p, Bradi2g44180.1.p, Bradi2g44190.1.p, Bradi2g44140.1.p, Bradi2g44117.1.p, Bradi2g44330.1.p, Bradi2g44320.1.p, Bradi2g44300.1.p, Bradi2g44128.1.p, Bradi2g41110.1.p, Bradi2g44290.1.p, Bradi2g44200.1.p, Bradi2g44160.1.p, Bradi2g44150.1.p	Spipo8G0063400, Spipo8G0063500, Spipo8G0063700, Spipo8G0063800, Spipo8G0064400, Spipo5G0058100, Spipo16G0031600, Spipo16G0017400, Spipo16G0017300, Spipo8G0063400, Spipo8G0063500, Spipo8G0063700, Spipo8G0063800, Spipo8G0064400, Spipo5G0058100, Spipo16G0031600, Spipo16G0017400, Spipo16G0017300, Spipo8G0064200	((((((Spipo8G0063400,Spipo8G0063500):0.0408638,(Spipo8G0063700,Spipo8G0063800):0.0252324):0.153746,(Spipo8G0064400,Spipo5G0058100):0.241788):0.2222,(Spipo16G0031600,Spipo16G0017400):0.266103):0.20868,((((Bradi2g44140.1.p,(LOC_Os01g43710.1,LOC_Os05g30890.1):0.0488785):0.00615533,(((((((Pavir.Ea02220.1.p,(Pavir.J34046.1.p,Pavir.J04945.1.p):0.00423579):0.00761096,(Pavir.J36394.1.p,Pavir.Eb01603.1.p)…	((Si035138m,((((((Bradi2g44170.2.p,Bradi1g06030.1.p):0.0257534,Bradi2g44180.1.p):0.0135216,Bradi2g44190.1.p):0.0857895,LOC_Os01g43740.1):0.0172019,((Si000913m,(Pavir.J05516.1.p,Pavir.Eb01625.1.p):0.0645896):0.0143471,(((Sobic.003G228500.1.p,Sobic.003G228400.1.p):0.0439416,Sobic.003G228300.1.p):0.0132315,GRMZM2G014395_P01):0.0129125):0.0454178):0.144638,((((((Spipo8G0063400,Spipo8G0063500):0.04086…	-	-	-	-	-
32	Monocots	OG0000018	Sobic.005G095800.1.p, Sobic.003G334600.1.p, Sobic.002G253000.1.p, Sobic.001G316800.1.p, Sobic.001G071000.1.p, Sobic.006G281900.1.p, Sobic.010G155000.1.p, Sobic.007G071000.1.p, Sobic.002G421400.1.p, Sobic.004G191700.1.p, Sobic.010G227300.1.p, Sobic.001G386000.1.p, Sobic.001G040200.1.p, Sobic.004G302400.1.p, Sobic.004G219500.1.p, Sobic.001G385800.1.p, Sobic.008G021800.1.p, Sobic.004G338800.1.p, Sob…	GRMZM2G167018_P01, AC203535.4_FGP002, GRMZM2G178998_P01, GRMZM5G857701_P01, GRMZM2G062650_P02, GRMZM2G018436_P01, GRMZM2G042494_P01, GRMZM2G041668_P01, GRMZM2G154182_P01, GRMZM2G134073_P01, GRMZM2G068973_P01, GRMZM2G054252_P02, GRMZM2G025642_P01, GRMZM2G091490_P01, GRMZM2G052239_P01, GRMZM2G319275_P01, GRMZM2G127379_P01, GRMZM2G430849_P01, GRMZM2G479980_P01, GRMZM5G885329_P01, GRMZM2G104400_P01, …	Pavir.Fb01798.1.p, Pavir.Ia03443.1.p, Pavir.Db00380.1.p, Pavir.J26987.1.p, Pavir.Bb02626.1.p, Pavir.J06359.1.p, Pavir.J39804.1.p, Pavir.Ea00837.1.p, Pavir.Ea03233.1.p, Pavir.J34789.1.p, Pavir.Fa00438.1.p, Pavir.Ba01831.1.p, Pavir.J11268.1.p, Pavir.Fb01938.1.p, Pavir.J02083.1.p, Pavir.Ea00746.1.p, Pavir.Ca02638.1.p, Pavir.J09314.1.p, Pavir.Ba00642.1.p, Pavir.Fa00294.1.p, Pavir.Ba02955.1.p, Pavir.F…	Si007822m, Si017567m, Si012319m, Si014149m, Si010417m, Si036363m, Si022723m, Si036535m, Si018001m, Si004195m, Si010504m, Si002074m, Si017679m, Si010553m, Si014180m, Si030267m, Si006565m, Si010410m, Si015498m, Si032144m, Si002413m, Si014408m, Si022714m, Si036695m, Si026649m, Si022747m, Si039467m, Si032702m, Si002003m, Si017641m, Si036835m, Si015514m, Si036303m, Si030284m, Si022216m, Si032676m, Si0…	LOC_Os03g21030.1, LOC_Os06g46270.1, LOC_Os02g56600.1, LOC_Os12g29330.1, LOC_Os08g42400.1, LOC_Os11g03370.1, LOC_Os07g48450.1, LOC_Os04g45340.1, LOC_Os03g56580.1, LOC_Os09g38000.1, LOC_Os01g70110.1, LOC_Os04g38720.1, LOC_Os12g03040.1, LOC_Os01g60020.1, LOC_Os11g03300.1, LOC_Os12g43530.1, LOC_Os12g41680.1, LOC_Os12g03050.1, LOC_Os01g01430.1, LOC_Os08g10080.1, LOC_Os08g33670.1, LOC_Os08g01330.1, LOC…	Bradi2g03448.1.p, Bradi4g37327.1.p, Bradi5g21010.1.p, Bradi1g17480.1.p, Bradi4g12065.1.p, Bradi4g34157.1.p, Bradi2g24790.1.p, Bradi1g32660.1.p, Bradi5g21983.1.p, Bradi3g17287.1.p, Bradi1g58057.1.p, Bradi1g41712.1.p, Bradi4g13562.1.p, Bradi3g37067.1.p, Bradi4g22195.1.p, Bradi1g17440.1.p, Bradi5g14950.1.p, Bradi1g53770.1.p, Bradi1g20801.1.p, Bradi3g13117.1.p, Bradi3g54817.1.p, Bradi5g27467.2.p, Bra…	Spipo0G0093000, Spipo1G0086600, Spipo9G0044300, Spipo4G0100200, Spipo0G0092800, Spipo0G0050200, Spipo7G0000300, Spipo0G0041200, Spipo3G0013100, Spipo17G0034500, Spipo0G0121600, Spipo0G0112300, Spipo4G0059400, Spipo1G0060200, Spipo4G0115700, Spipo26G0024500, Spipo0G0088700, Spipo6G0056600, Spipo10G0006800, Spipo0G0076300, Spipo9G0050100, Spipo1G0052000, Spipo29G0009700, Spipo0G0143900, Spipo26G001…	Sobic.001G040200.1.p, Sobic.002G080100.1.p, Sobic.003G334600.1.p	GRMZM2G347043_P01, GRMZM2G060116_P01, GRMZM2G126936_P01, GRMZM2G018553_P01, GRMZM2G336533_P01, GRMZM2G079632_P01, GRMZM2G162739_P01, GRMZM2G068973_P01	Pavir.Ia00158.1.p, Pavir.J04666.1.p, Pavir.Bb00806.1.p, Pavir.Ba03301.1.p, Pavir.Ea03233.1.p, Pavir.Eb03542.1.p	Si036695m, Si030752m, Si002386m	LOC_Os03g60080.1, LOC_Os07g12340.1, LOC_Os01g60020.1	Bradi1g04150.1.p, Bradi1g53770.1.p, Bradi2g53260.1.p	Spipo3G0013100, Spipo6G0056800	(((((Bradi1g04150.1.p,LOC_Os03g60080.1):0.0223026,(((Sobic.001G040200.1.p,GRMZM2G347043_P01):0.0190146,(((GRMZM2G060116_P01,GRMZM2G126936_P01):0.271044,GRMZM2G018553_P01):9.39047e-07,GRMZM2G336533_P01):0.122193):9.39047e-07,(Si036695m,(Pavir.Ia00158.1.p,Pavir.J04666.1.p):0.0288515):0.0281675):0.0338372):0.206192,((LOC_Os07g12340.1,Bradi1g53770.1.p):0.0422282,(((Pavir.Bb00806.1.p,Pavir.Ba03301.1.p…	-	-	-	-	-	-
33	Monocots	OG0000007	Sobic.002G269400.1.p, Sobic.007G162700.1.p, Sobic.002G350500.1.p, Sobic.006G168100.1.p, Sobic.006G240500.1.p, Sobic.002G375400.1.p, Sobic.009G184300.1.p, Sobic.004G200700.1.p, Sobic.003G148600.1.p, Sobic.007G058300.1.p, Sobic.007G205400.1.p, Sobic.006G259000.1.p, Sobic.010G240900.1.p, Sobic.006G168200.1.p, Sobic.009G101400.1.p, Sobic.010G164800.1.p, Sobic.002G184400.1.p, Sobic.003G380900.1.p, Sob…	GRMZM2G103085_P01, GRMZM2G301860_P01, GRMZM2G002119_P01, GRMZM2G006745_P02, GRMZM2G104866_P02, GRMZM2G173579_P04, GRMZM2G021369_P01, GRMZM2G024871_P01, GRMZM2G125460_P01, GRMZM2G376255_P01, GRMZM2G399098_P01, GRMZM2G023708_P01, GRMZM2G156006_P01, GRMZM5G889719_P01, AC233933.1_FGP001, GRMZM2G115276_P01, GRMZM2G429378_P01, GRMZM2G325513_P01, GRMZM2G171179_P02, GRMZM2G124011_P01, GRMZM2G000520_P01, …	Pavir.Ab02603.1.p, Pavir.J27101.1.p, Pavir.Bb03609.1.p, Pavir.J32835.1.p, Pavir.Ga01099.1.p, Pavir.Bb02257.1.p, Pavir.Ib03119.1.p, Pavir.Cb00448.1.p, Pavir.J01332.1.p, Pavir.Ga00931.1.p, Pavir.Aa00912.1.p, Pavir.Da01034.1.p, Pavir.Db00303.1.p, Pavir.Aa01181.1.p, Pavir.Ib02495.1.p, Pavir.J08480.1.p, Pavir.Ba01281.1.p, Pavir.Aa02576.1.p, Pavir.Ib02259.1.p, Pavir.Ha01200.1.p, Pavir.Ib03274.1.p, Pavi…	Si008394m, Si036118m, Si039264m, Si007977m, Si039759m, Si011941m, Si022663m, Si010289m, Si022619m, Si023329m, Si019443m, Si018188m, Si007359m, Si024258m, Si022788m, Si028088m, Si015394m, Si024427m, Si028219m, Si011005m, Si012254m, Si008428m, Si012169m, Si033237m, Si032391m, Si032815m, Si011648m, Si010703m, Si032956m, Si008323m, Si027485m, Si024861m, Si002845m, Si036615m, Si014237m, Si010967m, Si0…	LOC_Os04g48350.1, LOC_Os01g54890.1, LOC_Os02g34260.1, LOC_Os12g41060.1, LOC_Os06g36000.1, LOC_Os05g39590.3, LOC_Os06g09390.1, LOC_Os10g41330.1, LOC_Os04g52090.1, LOC_Os02g09650.1, LOC_Os07g22770.1, LOC_Os10g30840.1, LOC_Os07g38750.1, LOC_Os10g22600.1, LOC_Os08g43210.1, LOC_Os12g41030.1, LOC_Os02g13710.1, LOC_Os10g41130.1, LOC_Os06g42990.1, LOC_Os03g09170.1, LOC_Os03g08490.1, LOC_Os01g73770.1, LOC…	Bradi5g17620.1.p, Bradi1g48320.1.p, Bradi3g12565.1.p, Bradi2g21067.1.p, Bradi3g51610.1.p, Bradi1g77120.1.p, Bradi1g48625.1.p, Bradi2g60331.1.p, Bradi3g41543.2.p, Bradi4g29010.1.p, Bradi5g17610.1.p, Bradi5g17490.1.p, Bradi1g17961.1.p, Bradi2g31480.1.p, Bradi3g18070.1.p, Bradi4g41616.1.p, Bradi4g35655.1.p, Bradi3g12566.1.p, Bradi2g56145.1.p, Bradi4g21265.1.p, Bradi2g07357.1.p, Bradi2g11890.1.p, Bra…	Spipo0G0157400, Spipo12G0064700, Spipo3G0007500, Spipo9G0056000, Spipo20G0019100, Spipo0G0055000, Spipo15G0009700, Spipo13G0001400, Spipo0G0155100, Spipo20G0027700, Spipo0G0167600, Spipo1G0084300, Spipo1G0114200, Spipo7G0068000, Spipo16G0040000, Spipo1G0023200, Spipo0G0138900, Spipo17G0023200, Spipo22G0014700, Spipo13G0037800, Spipo7G0065200, Spipo5G0031500, Spipo10G0047600, Spipo3G0031700, Spipo…	Sobic.002G212000.1.p, Sobic.003G148600.1.p	GRMZM2G052667_P01, GRMZM2G169382_P01, GRMZM2G125460_P01, GRMZM2G053503_P02	Pavir.J01991.1.p, Pavir.Bb02257.1.p, Pavir.J08480.1.p, Pavir.Eb02324.1.p	Si030088m, Si002845m	LOC_Os09g26420.5, LOC_Os09g11460.1, LOC_Os01g21120.1	Bradi4g31040.1.p, Bradi2g11890.1.p	Spipo2G0118800, Spipo3G0031800	(((((Sobic.002G212000.1.p,GRMZM2G052667_P01):0.0672771,(Si030088m,(Pavir.J01991.1.p,Pavir.Bb02257.1.p):0.0389988):0.0529901):0.0824931,(LOC_Os09g26420.5,Bradi4g31040.1.p):0.0520148):1.30415,Spipo2G0118800):0.27081,((((LOC_Os09g11460.1,LOC_Os01g21120.1):0.21149,Bradi2g11890.1.p):0.163761,((GRMZM2G169382_P01,(Sobic.003G148600.1.p,(GRMZM2G125460_P01,GRMZM2G053503_P02):0.102046):0.0150912):0.0602803,…	-	-	-	-	-	-
34	Poaceae	OG0011316	Sobic.001G074200.1.p, Sobic.002G027700.1.p	AC235547.1_FGP005, GRMZM2G426156_P01	Pavir.J05368.1.p, Pavir.Bb00214.1.p	Si034275m, Si029348m	LOC_Os07g04220.1, LOC_Os03g56250.1	Bradi1g07200.1.p, Bradi1g57910.1.p	-	Sobic.002G027700.1.p, Sobic.001G074200.1.p	GRMZM2G426156_P01, AC235547.1_FGP005	Pavir.Bb00214.1.p, Pavir.J05368.1.p	Si029348m, Si034275m	LOC_Os07g04220.1, LOC_Os03g56250.1	Bradi1g57910.1.p, Bradi1g07200.1.p	-	((LOC_Os07g04220.1,(((Pavir.Bb00214.1.p,Si029348m):0.0418103,(Sobic.002G027700.1.p,GRMZM2G426156_P01):0.0479046):0.0848211,Bradi1g57910.1.p):0.00863647):0.0832187,((Bradi1g07200.1.p,LOC_Os03g56250.1):0.0199853,((Pavir.J05368.1.p,Si034275m):0.0373942,(Sobic.001G074200.1.p,AC235547.1_FGP005):0.0432301):0.0637507):0.0832187);	-	-	-	-	-	-
35	Poaceae	OG0010985	Sobic.007G107500.1.p, Sobic.002G165500.1.p	GRMZM2G101140_P01, GRMZM2G398089_P01	Pavir.Fb01117.1.p, Pavir.Ba03001.1.p, Pavir.Bb01083.1.p, Pavir.Fa01378.1.p	Si015616m, Si033084m	LOC_Os08g27210.1, LOC_Os09g13930.1	Bradi4g27840.1.p, Bradi3g21760.1.p	-	Sobic.007G107500.1.p, Sobic.002G165500.1.p	GRMZM2G101140_P01, GRMZM2G398089_P01	Pavir.Fa01378.1.p, Pavir.Fb01117.1.p, Pavir.Ba03001.1.p, Pavir.Bb01083.1.p	Si015616m, Si033084m	LOC_Os08g27210.1, LOC_Os09g13930.1	Bradi3g21760.1.p, Bradi4g27840.1.p	-	(((Bradi3g21760.1.p,LOC_Os08g27210.1):0.0342451,((Si015616m,(Pavir.Fa01378.1.p,Pavir.Fb01117.1.p):0.0521825):0.137694,(GRMZM2G101140_P01,Sobic.007G107500.1.p):0.0445554):0.286585):0.414197,((((Pavir.Ba03001.1.p,Pavir.Bb01083.1.p):0.0460129,Si033084m):0.0395044,(Sobic.002G165500.1.p,GRMZM2G398089_P01):0.00878982):0.41294,(LOC_Os09g13930.1,Bradi4g27840.1.p):9.39047e-07):0.414197);	-	-	-	-	-	-
36	Poaceae	OG0010973	Sobic.004G065400.1.p, Sobic.010G210100.1.p	GRMZM2G049730_P01, GRMZM2G479325_P01, GRMZM2G050137_P01	Pavir.Db00564.1.p, Pavir.J26139.1.p, Pavir.Da00314.1.p	Si008463m, Si019648m	LOC_Os06g44100.1, LOC_Os02g08400.1	Bradi1g30950.1.p, Bradi3g06020.1.p	-	Sobic.010G210100.1.p, Sobic.004G065400.1.p	GRMZM2G049730_P01, GRMZM2G050137_P01, GRMZM2G479325_P01	Pavir.Da00314.1.p, Pavir.Db00564.1.p, Pavir.J26139.1.p	Si008463m, Si019648m	LOC_Os06g44100.1, LOC_Os02g08400.1	Bradi1g30950.1.p, Bradi3g06020.1.p	-	(((LOC_Os06g44100.1,Bradi1g30950.1.p):0.0161044,(((Pavir.Da00314.1.p,Pavir.Db00564.1.p):0.0327739,Si008463m):0.0266836,(Sobic.010G210100.1.p,(GRMZM2G049730_P01,GRMZM2G050137_P01):0.0140748):0.0592476):0.109956):0.114613,((Bradi3g06020.1.p,LOC_Os02g08400.1):0.0324055,((Pavir.J26139.1.p,Si019648m):0.0167409,(Sobic.004G065400.1.p,GRMZM2G479325_P01):0.0500372):0.11198):0.114613);	-	-	-	-	-	-
37	Poaceae	OG0010959	Sobic.003G343100.1.p, Sobic.009G169300.1.p	AC197705.4_FGP008, GRMZM2G032958_P01	Pavir.J05015.1.p, Pavir.Eb03607.1.p, Pavir.J00183.1.p	Si004304m, Si022160m	LOC_Os05g39400.1, LOC_Os09g20670.1, LOC_Os01g61370.1	Bradi2g53930.1.p, Bradi2g22620.1.p	-	Sobic.003G343100.1.p, Sobic.009G169300.1.p	GRMZM2G032958_P01, AC197705.4_FGP008	Pavir.Eb03607.1.p, Pavir.J05015.1.p, Pavir.J00183.1.p	Si004304m, Si022160m	LOC_Os01g61370.1, LOC_Os09g20670.1, LOC_Os05g39400.1	Bradi2g53930.1.p, Bradi2g22620.1.p	-	((((Pavir.Eb03607.1.p,Si004304m):0.0196536,(GRMZM2G032958_P01,Sobic.003G343100.1.p):0.0698703):0.248998,(Bradi2g53930.1.p,LOC_Os01g61370.1):0.0700164):0.510332,((((Pavir.J05015.1.p,Pavir.J00183.1.p):0.034982,Si022160m):0.0178489,(Sobic.009G169300.1.p,AC197705.4_FGP008):0.0921743):0.213077,((LOC_Os09g20670.1,LOC_Os05g39400.1):0.162718,Bradi2g22620.1.p):0.0824084):0.510332);	-	-	-	-	-	-
38	Poaceae	OG0010855	Sobic.006G004400.1.p, Sobic.001G298400.1.p	GRMZM2G004483_P01, GRMZM2G154580_P01, GRMZM2G381691_P01	Pavir.J34656.1.p, Pavir.Ia02206.1.p, Pavir.Ib02237.1.p	Si036910m, Si011920m, Si039184m	LOC_Os10g41100.1, LOC_Os07g15770.1	Bradi3g33341.1.p, Bradi3g10010.1.p	-	Sobic.001G298400.1.p, Sobic.006G004400.1.p	GRMZM2G004483_P01, GRMZM2G154580_P01, GRMZM2G381691_P01	Pavir.Ia02206.1.p, Pavir.Ib02237.1.p, Pavir.J34656.1.p	Si036910m, Si039184m, Si011920m	LOC_Os10g41100.1, LOC_Os07g15770.1	Bradi3g33341.1.p, Bradi3g10010.1.p	-	(((GRMZM2G004483_P01,LOC_Os10g41100.1):0.0189244,((Sobic.001G298400.1.p,((Pavir.Ia02206.1.p,Pavir.Ib02237.1.p):0.0441898,Si036910m):0.0253985):0.0266269,(GRMZM2G154580_P01,Bradi3g33341.1.p):0.0330986):0.0186782):0.238404,(((Pavir.J34656.1.p,(Si039184m,Si011920m):0.110922):0.0875906,(Sobic.006G004400.1.p,GRMZM2G381691_P01):0.231339):0.564613,(LOC_Os07g15770.1,Bradi3g10010.1.p):0.113404):0.238404);	-	-	-	-	-	-
39	Poaceae	OG0010849	Sobic.004G203300.1.p, Sobic.006G124200.1.p	GRMZM2G041513_P01, GRMZM2G022255_P01, GRMZM2G121160_P01	Pavir.Aa01448.1.p, Pavir.Gb01333.1.p, Pavir.J18053.1.p, Pavir.Ga01581.1.p	Si012101m, Si019903m	LOC_Os02g38330.1, LOC_Os04g40640.1	Bradi3g47791.1.p, Bradi5g13666.1.p	-	Sobic.006G124200.1.p, Sobic.004G203300.1.p	GRMZM2G041513_P01, GRMZM2G022255_P01, GRMZM2G121160_P01	Pavir.Gb01333.1.p, Pavir.Ga01581.1.p, Pavir.J18053.1.p, Pavir.Aa01448.1.p	Si012101m, Si019903m	LOC_Os04g40640.1, LOC_Os02g38330.1	Bradi5g13666.1.p, Bradi3g47791.1.p	-	((LOC_Os04g40640.1,((((Pavir.Gb01333.1.p,Pavir.Ga01581.1.p):0.0311428,Si012101m):0.0661706,((GRMZM2G041513_P01,GRMZM2G022255_P01):9.39047e-07,Sobic.006G124200.1.p):0.0467378):0.124336,Bradi5g13666.1.p):0.0569309):0.269619,((Bradi3g47791.1.p,LOC_Os02g38330.1):0.034712,(((Pavir.J18053.1.p,Pavir.Aa01448.1.p):0.0679861,Si019903m):0.0373846,(Sobic.004G203300.1.p,GRMZM2G121160_P01):0.0701996):0.0377451…	-	-	-	-	-	-
40	Poaceae	OG0010839	Sobic.001G269900.1.p, Sobic.001G439900.1.p	GRMZM2G147787_P01, GRMZM2G360234_P01, GRMZM2G388608_P01	Pavir.Ia03934.1.p, Pavir.Ia02733.1.p, Pavir.Ib01018.1.p, Pavir.Ib02765.1.p	Si037586m, Si037176m	LOC_Os10g05130.1, LOC_Os03g13870.1	Bradi3g21140.1.p, Bradi1g68260.1.p	-	Sobic.001G269900.1.p, Sobic.001G439900.1.p	GRMZM2G388608_P01, GRMZM2G360234_P01, GRMZM2G147787_P01	Pavir.Ia02733.1.p, Pavir.Ib02765.1.p, Pavir.Ia03934.1.p, Pavir.Ib01018.1.p	Si037586m, Si037176m	LOC_Os10g05130.1, LOC_Os03g13870.1	Bradi3g21140.1.p, Bradi1g68260.1.p	-	(((((Pavir.Ia02733.1.p,Pavir.Ib02765.1.p):0.0549079,Si037586m):0.134366,(Sobic.001G269900.1.p,GRMZM2G388608_P01):0.106248):0.196516,(LOC_Os10g05130.1,Bradi3g21140.1.p):0.0805834):0.486001,((((Pavir.Ia03934.1.p,Pavir.Ib01018.1.p):0.0501135,Si037176m):0.0405796,((Sobic.001G439900.1.p,GRMZM2G360234_P01):0.0166142,GRMZM2G147787_P01):0.0852983):0.0271244,(LOC_Os03g13870.1,Bradi1g68260.1.p):0.0784005):…	-	-	-	-	-	-
41	Poaceae	OG0010827	Sobic.003G337100.1.p, Sobic.009G174400.1.p	GRMZM2G429840_P01, AC187073.4_FGP007, AC218972.3_FGP002	Pavir.J00719.1.p, Pavir.J05642.1.p, Pavir.Ea03254.1.p, Pavir.Eb03557.1.p	Si024320m, Si001429m	LOC_Os01g60420.1, LOC_Os05g40170.1	Bradi2g53440.2.p, Bradi2g22220.2.p	-	Sobic.003G337100.1.p, Sobic.009G174400.1.p	AC218972.3_FGP002, AC187073.4_FGP007, GRMZM2G429840_P01	Pavir.Eb03557.1.p, Pavir.Ea03254.1.p, Pavir.J00719.1.p, Pavir.J05642.1.p	Si001429m, Si024320m	LOC_Os01g60420.1, LOC_Os05g40170.1	Bradi2g53440.2.p, Bradi2g22220.2.p	-	(((LOC_Os01g60420.1,Bradi2g53440.2.p):0.0464157,(((AC218972.3_FGP002,AC187073.4_FGP007):0.0216707,Sobic.003G337100.1.p):0.0552527,(Si001429m,(Pavir.Eb03557.1.p,Pavir.Ea03254.1.p):0.0730319):0.063997):0.217655):0.260789,((LOC_Os05g40170.1,Bradi2g22220.2.p):9.39047e-07,((Sobic.009G174400.1.p,GRMZM2G429840_P01):0.311374,((Pavir.J00719.1.p,Pavir.J05642.1.p):0.040537,Si024320m):0.223922):0.253039):0.2…	-	-	-	-	-	-
42	Poaceae	OG0010821	Sobic.003G226100.1.p, Sobic.009G248100.1.p	GRMZM2G128726_P01, GRMZM2G158647_P01, GRMZM2G480687_P01	Pavir.J15426.1.p, Pavir.J24855.1.p, Pavir.J16016.1.p	Si002348m, Si022824m	LOC_Os01g43510.1, LOC_Os05g50730.1, LOC_Os05g12670.1	Bradi2g44000.2.p, Bradi2g15471.1.p	-	Sobic.009G248100.1.p, Sobic.003G226100.1.p	GRMZM2G128726_P01, GRMZM2G158647_P01, GRMZM2G480687_P01	Pavir.J24855.1.p, Pavir.J15426.1.p, Pavir.J16016.1.p	Si022824m, Si002348m	LOC_Os05g50730.1, LOC_Os05g12670.1, LOC_Os01g43510.1	Bradi2g15471.1.p, Bradi2g44000.2.p	-	((Bradi2g15471.1.p,(((Pavir.J24855.1.p,Si022824m):0.0676585,(Sobic.009G248100.1.p,GRMZM2G128726_P01):0.284622):0.0931189,LOC_Os05g50730.1):0.159509):0.142033,((((Pavir.J15426.1.p,Si002348m):0.015071,(Sobic.003G226100.1.p,(GRMZM2G158647_P01,GRMZM2G480687_P01):0.0332885):0.022861):0.0870216,Pavir.J16016.1.p):0.077784,((LOC_Os05g12670.1,LOC_Os01g43510.1):9.39047e-07,Bradi2g44000.2.p):0.103631):0.142…	-	-	-	-	-	-
43	Poaceae	OG0010820	Sobic.003G104100.1.p, Sobic.009G000600.1.p	GRMZM2G150266_P01, GRMZM2G048305_P01, AC199039.3_FGP003	Pavir.J03018.1.p, Pavir.Eb00850.1.p, Pavir.Ea00752.1.p, Pavir.J29756.1.p	Si000212m, Si024646m	LOC_Os12g44130.1, LOC_Os05g01100.1	Bradi2g00610.1.p, Bradi2g40130.1.p	-	Sobic.003G104100.1.p, Sobic.009G000600.1.p	GRMZM2G150266_P01, GRMZM2G048305_P01, AC199039.3_FGP003	Pavir.Ea00752.1.p, Pavir.Eb00850.1.p, Pavir.J29756.1.p, Pavir.J03018.1.p	Si000212m, Si024646m	LOC_Os12g44130.1, LOC_Os05g01100.1	Bradi2g00610.1.p, Bradi2g40130.1.p	-	((LOC_Os12g44130.1,(Bradi2g00610.1.p,(((Pavir.Ea00752.1.p,Pavir.Eb00850.1.p):0.0747623,Si000212m):0.118193,(GRMZM2G150266_P01,(Sobic.003G104100.1.p,GRMZM2G048305_P01):0.015622):0.178023):0.269617):0.230481):0.435899,((LOC_Os05g01100.1,Bradi2g40130.1.p):0.156917,(((Pavir.J29756.1.p,Pavir.J03018.1.p):0.125757,Si024646m):0.133033,(Sobic.009G000600.1.p,AC199039.3_FGP003):0.326163):0.352852):0.435899);	-	-	-	-	-	-
44	Poaceae	OG0010710	Sobic.001G525300.1.p, Sobic.001G315200.1.p	GRMZM2G552966_P01, GRMZM2G458134_P01, GRMZM2G039880_P01	Pavir.J13287.1.p, Pavir.Ia02914.1.p, Pavir.J26314.1.p, Pavir.Ia04532.1.p	Si036983m, Si004613m, Si040084m	LOC_Os03g03320.1, LOC_Os10g39000.1	Bradi3g32025.1.p, Bradi1g76901.1.p	-	Sobic.001G525300.1.p, Sobic.001G315200.1.p	GRMZM2G552966_P01, GRMZM2G458134_P01, GRMZM2G039880_P01	Pavir.Ia04532.1.p, Pavir.J26314.1.p, Pavir.Ia02914.1.p, Pavir.J13287.1.p	Si004613m, Si036983m, Si040084m	LOC_Os03g03320.1, LOC_Os10g39000.1	Bradi1g76901.1.p, Bradi3g32025.1.p	-	(((((Pavir.Ia04532.1.p,Pavir.J26314.1.p):0.050531,(Si004613m,Si036983m):0.0170867):0.056568,(GRMZM2G552966_P01,Sobic.001G525300.1.p):0.122922):0.132876,(Bradi1g76901.1.p,LOC_Os03g03320.1):0.0308742):0.25487,((Bradi3g32025.1.p,LOC_Os10g39000.1):0.0560996,(((GRMZM2G458134_P01,GRMZM2G039880_P01):0.16194,Sobic.001G315200.1.p):0.06524,(Si040084m,(Pavir.Ia02914.1.p,Pavir.J13287.1.p):0.132247):0.058545)…	-	-	-	-	-	-
45	Poaceae	OG0010696	Sobic.009G247700.1.p, Sobic.003G226600.1.p	GRMZM2G105140_P01, GRMZM2G414315_P01, GRMZM2G149683_P01	Pavir.Ea02436.1.p, Pavir.J29891.1.p, Pavir.Eb01119.1.p, Pavir.J36501.1.p	Si001863m, Si032492m, Si022676m	LOC_Os05g50700.1, LOC_Os01g43550.1	Bradi2g15405.1.p, Bradi2g44035.1.p	-	Sobic.003G226600.1.p, Sobic.009G247700.1.p	GRMZM2G105140_P01, GRMZM2G149683_P01, GRMZM2G414315_P01	Pavir.Ea02436.1.p, Pavir.Eb01119.1.p, Pavir.J36501.1.p, Pavir.J29891.1.p	Si001863m, Si022676m, Si032492m	LOC_Os01g43550.1, LOC_Os05g50700.1	Bradi2g44035.1.p, Bradi2g15405.1.p	-	(((LOC_Os01g43550.1,Bradi2g44035.1.p):0.026999,(((Pavir.Ea02436.1.p,Pavir.Eb01119.1.p):0.0912473,Si001863m):0.133501,(Sobic.003G226600.1.p,(GRMZM2G105140_P01,GRMZM2G149683_P01):0.0553969):0.133797):0.275512):0.187501,((((Pavir.J36501.1.p,Pavir.J29891.1.p):0.0800966,(Si022676m,Si032492m):0.0989306):0.176136,(Sobic.009G247700.1.p,GRMZM2G414315_P01):0.457933):0.103704,(LOC_Os05g50700.1,Bradi2g15405.…	-	-	-	-	-	-
46	Poaceae	OG0010589	Sobic.009G216400.1.p, Sobic.003G270700.1.p	GRMZM2G079661_P01, GRMZM2G003838_P01, GRMZM2G138999_P01	Pavir.J08249.1.p, Pavir.Ea02640.1.p, Pavir.Ca01848.1.p, Pavir.J05960.1.p, Pavir.J05959.1.p, Pavir.Eb02816.1.p	Si025106m, Si005099m	LOC_Os05g46530.1, LOC_Os01g50810.1	Bradi2g47630.1.p, Bradi2g18020.1.p	-	Sobic.009G216400.1.p, Sobic.003G270700.1.p	GRMZM2G079661_P01, GRMZM2G138999_P01, GRMZM2G003838_P01	Pavir.J05959.1.p, Pavir.J08249.1.p, Pavir.J05960.1.p, Pavir.Ca01848.1.p, Pavir.Ea02640.1.p, Pavir.Eb02816.1.p	Si025106m, Si005099m	LOC_Os05g46530.1, LOC_Os01g50810.1	Bradi2g18020.1.p, Bradi2g47630.1.p	-	(((LOC_Os05g46530.1,Bradi2g18020.1.p):0.239222,((Sobic.009G216400.1.p,GRMZM2G079661_P01):0.181489,(((Pavir.J05959.1.p,Pavir.J08249.1.p):0.15843,(Pavir.J05960.1.p,Pavir.Ca01848.1.p):0.105752):0.222324,Si025106m):0.148076):0.525918):0.389691,((Bradi2g47630.1.p,LOC_Os01g50810.1):0.0295137,(((Pavir.Ea02640.1.p,Pavir.Eb02816.1.p):0.0684445,Si005099m):0.145851,(Sobic.003G270700.1.p,(GRMZM2G138999_P01,G…	-	-	-	-	-	-
47	Poaceae	OG0010483	Sobic.001G035000.1.p, Sobic.001G035100.1.p	GRMZM2G361210_P01, GRMZM2G002805_P01, GRMZM2G385575_P01, GRMZM2G061626_P01, GRMZM2G002815_P01	Pavir.Ia00292.1.p, Pavir.Ia00291.1.p, Pavir.J00894.1.p, Pavir.J00893.1.p	Si037672m, Si037251m	LOC_Os03g60570.1, LOC_Os03g60560.1	Bradi1g03790.1.p, Bradi1g03780.1.p, Bradi1g03770.2.p	-	Sobic.001G035100.1.p, Sobic.001G035000.1.p	GRMZM2G061626_P01, GRMZM2G002805_P01, GRMZM2G385575_P01, GRMZM2G002815_P01, GRMZM2G361210_P01	Pavir.Ia00292.1.p, Pavir.J00894.1.p, Pavir.Ia00291.1.p, Pavir.J00893.1.p	Si037672m, Si037251m	LOC_Os03g60560.1, LOC_Os03g60570.1	Bradi1g03790.1.p, Bradi1g03780.1.p, Bradi1g03770.2.p	-	((Bradi1g03790.1.p,(((((Pavir.Ia00292.1.p,Pavir.J00894.1.p):0.0764843,Si037672m):0.0897759,(Sobic.001G035100.1.p,GRMZM2G061626_P01):0.0160009):0.0884409,(GRMZM2G002805_P01,GRMZM2G385575_P01):0.347584):9.39047e-07,LOC_Os03g60560.1):0.175181):0.225975,((((Pavir.Ia00291.1.p,Pavir.J00893.1.p):9.39047e-07,Si037251m):0.0739664,(GRMZM2G002815_P01,(GRMZM2G361210_P01,Sobic.001G035000.1.p):0.0528387):0.070…	-	-	-	-	-	-
48	Poaceae	OG0010409	Sobic.002G255500.1.p, Sobic.007G197100.1.p	GRMZM2G070515_P01, GRMZM2G096806_P01, GRMZM2G417563_P01, GRMZM2G150100_P01	Pavir.Fa00396.1.p, Pavir.Fb01977.1.p, Pavir.Ba02715.1.p, Pavir.J03898.1.p, Pavir.Ba01621.1.p	Si028801m, Si013228m	LOC_Os09g32540.1, LOC_Os08g41400.1, LOC_Os01g05510.2	Bradi3g40900.1.p, Bradi4g03293.1.p, Bradi4g34380.2.p	-	Sobic.002G255500.1.p, Sobic.007G197100.1.p	GRMZM2G417563_P01, GRMZM2G150100_P01, GRMZM2G070515_P01, GRMZM2G096806_P01	Pavir.Ba01621.1.p, Pavir.J03898.1.p, Pavir.Ba02715.1.p, Pavir.Fa00396.1.p, Pavir.Fb01977.1.p	Si028801m, Si013228m	LOC_Os01g05510.2, LOC_Os09g32540.1, LOC_Os08g41400.1	Bradi4g34380.2.p, Bradi4g03293.1.p, Bradi3g40900.1.p	-	((LOC_Os01g05510.2,((LOC_Os09g32540.1,(Bradi4g34380.2.p,Bradi4g03293.1.p):0.373012):0.0703634,(((GRMZM2G417563_P01,(GRMZM2G150100_P01,GRMZM2G070515_P01):9.39047e-07):9.39047e-07,Sobic.002G255500.1.p):0.129848,(Si028801m,(Pavir.Ba01621.1.p,Pavir.J03898.1.p):0.0987825):0.0650817):0.354152):0.40305):0.18282,((Bradi3g40900.1.p,LOC_Os08g41400.1):0.0995921,(((Sobic.007G197100.1.p,GRMZM2G096806_P01):0.1…	-	-	-	-	-	-
49	Poaceae	OG0010407	Sobic.002G228800.1.p, Sobic.007G158000.1.p	GRMZM2G007969_P01, GRMZM2G168161_P01, GRMZM2G446946_P01	Pavir.Bb02352.1.p, Pavir.J30500.1.p, Pavir.Bb02353.1.p, Pavir.Ba01995.1.p, Pavir.Ba01996.1.p, Pavir.J15469.1.p, Pavir.J04096.1.p	Si014957m, Si031888m, Si032835m	LOC_Os09g28780.1, LOC_Os08g37070.1	Bradi4g32375.1.p, Bradi3g38033.1.p	-	Sobic.002G228800.1.p, Sobic.007G158000.1.p	GRMZM2G446946_P01, GRMZM2G168161_P01, GRMZM2G007969_P01	Pavir.Ba01996.1.p, Pavir.Bb02352.1.p, Pavir.Bb02353.1.p, Pavir.Ba01995.1.p, Pavir.J30500.1.p, Pavir.J15469.1.p, Pavir.J04096.1.p	Si032835m, Si031888m, Si014957m	LOC_Os09g28780.1, LOC_Os08g37070.1	Bradi4g32375.1.p, Bradi3g38033.1.p	-	((((((Pavir.Ba01996.1.p,Pavir.Bb02352.1.p):0.107593,(Pavir.Bb02353.1.p,Pavir.Ba01995.1.p):0.327192):9.39047e-07,Si032835m):9.39047e-07,(((Sobic.002G228800.1.p,GRMZM2G446946_P01):0.0193353,GRMZM2G168161_P01):0.17368,Si031888m):0.122333):0.320398,(Bradi4g32375.1.p,LOC_Os09g28780.1):0.0108353):0.334145,((Bradi3g38033.1.p,LOC_Os08g37070.1):9.39047e-07,((Sobic.007G158000.1.p,GRMZM2G007969_P01):0.11330…	-	-	-	-	-	-
50	Poaceae	OG0010401	Sobic.004G311300.1.p, Sobic.004G311200.1.p, Sobic.010G079800.1.p	GRMZM2G174240_P01, GRMZM2G413996_P01, GRMZM2G144011_P01, GRMZM2G066373_P01, GRMZM2G008558_P02	Pavir.J28432.1.p, Pavir.Aa00358.1.p, Pavir.Da01938.1.p	Si017925m, Si006601m, Si017003m	LOC_Os11g45030.1, LOC_Os02g52950.1, LOC_Os06g10710.1	Bradi1g46160.1.p, Bradi3g57800.1.p	-	Sobic.010G079800.1.p, Sobic.004G311200.1.p, Sobic.004G311300.1.p	GRMZM2G413996_P01, GRMZM2G144011_P01, GRMZM2G008558_P02, GRMZM2G066373_P01, GRMZM2G174240_P01	Pavir.Da01938.1.p, Pavir.J28432.1.p, Pavir.Aa00358.1.p	Si006601m, Si017003m, Si017925m	LOC_Os06g10710.1, LOC_Os02g52950.1, LOC_Os11g45030.1	Bradi1g46160.1.p, Bradi3g57800.1.p	-	(((LOC_Os06g10710.1,Bradi1g46160.1.p):0.0402769,((Sobic.010G079800.1.p,(((GRMZM2G413996_P01,GRMZM2G144011_P01):0.23923,GRMZM2G008558_P02):0.035575,GRMZM2G066373_P01):0.0243432):0.0557737,(Pavir.Da01938.1.p,Si006601m):0.0543318):0.265026):0.101094,(((Sobic.004G311200.1.p,Si017003m):0.305138,(((Pavir.J28432.1.p,Pavir.Aa00358.1.p):0.065253,Si017925m):0.0808051,(Sobic.004G311300.1.p,GRMZM2G174240_P01…	-	-	-	-	-	-
51	Poaceae	OG0010384	Sobic.002G197200.1.p, Sobic.001G453500.1.p	GRMZM2G157580_P01, GRMZM2G362131_P01	Pavir.Ia04700.1.p, Pavir.Bb02147.1.p, Pavir.Ba01811.1.p, Pavir.Ib00779.1.p	Si035727m, Si029458m	LOC_Os09g24210.1, LOC_Os03g12010.1	Bradi1g69655.1.p, Bradi4g29880.2.p	Spipo15G0031300	Sobic.001G453500.1.p, Sobic.002G197200.1.p	GRMZM2G157580_P01, GRMZM2G362131_P01	Pavir.Ia04700.1.p, Pavir.Ib00779.1.p, Pavir.Bb02147.1.p, Pavir.Ba01811.1.p	Si035727m, Si029458m	LOC_Os03g12010.1, LOC_Os09g24210.1	Bradi1g69655.1.p, Bradi4g29880.2.p	-	(((Bradi1g69655.1.p,LOC_Os03g12010.1):0.14422,((Si035727m,(Pavir.Ia04700.1.p,Pavir.Ib00779.1.p):0.0585031):0.0642451,(GRMZM2G157580_P01,Sobic.001G453500.1.p):0.105913):0.0889765):1.15431,(((Sobic.002G197200.1.p,GRMZM2G362131_P01):0.101314,(Si029458m,(Pavir.Bb02147.1.p,Pavir.Ba01811.1.p):0.0750435):0.121672):0.216894,(Bradi4g29880.2.p,LOC_Os09g24210.1):0.0591272):1.23151):0.448665;	-	-	-	-	-	-
52	Poaceae	OG0010315	Sobic.004G312700.1.p, Sobic.003G257200.1.p, Sobic.006G004800.1.p	AC207546.3_FGP004, GRMZM2G385386_P01, GRMZM2G001131_P01, GRMZM2G006871_P01, GRMZM2G083886_P01	Pavir.J00866.1.p, Pavir.Aa00346.1.p, Pavir.J29943.1.p	Si012600m, Si017797m	LOC_Os01g32890.1, LOC_Os02g53150.1, LOC_Os09g01470.1, LOC_Os09g03990.1	Bradi3g57640.1.p, Bradi5g01250.1.p, Bradi5g00478.1.p	-	Sobic.006G004800.1.p, Sobic.004G312700.1.p, Sobic.003G257200.1.p	GRMZM2G006871_P01, GRMZM2G083886_P01, AC207546.3_FGP004, GRMZM2G001131_P01, GRMZM2G385386_P01	Pavir.J29943.1.p, Pavir.Aa00346.1.p, Pavir.J00866.1.p	Si012600m, Si017797m	LOC_Os09g03990.1, LOC_Os09g01470.1, LOC_Os01g32890.1, LOC_Os02g53150.1	Bradi5g01250.1.p, Bradi5g00478.1.p, Bradi3g57640.1.p	-	((((LOC_Os09g03990.1,((Pavir.J29943.1.p,Si012600m):0.184515,(Sobic.006G004800.1.p,GRMZM2G006871_P01):0.28577):0.282674):0.627761,LOC_Os09g01470.1):0.365364,(LOC_Os01g32890.1,Bradi5g01250.1.p):0.700169):0.156156,(((Bradi5g00478.1.p,Bradi3g57640.1.p):0.442219,LOC_Os02g53150.1):0.163212,(((Pavir.Aa00346.1.p,Pavir.J00866.1.p):0.112676,Si017797m):0.0605313,((Sobic.004G312700.1.p,Sobic.003G257200.1.p):…	-	-	-	-	-	-
53	Poaceae	OG0010309	Sobic.002G334300.1.p, Sobic.002G333900.1.p, Sobic.002G333800.1.p	GRMZM2G103972_P01, GRMZM2G113432_P01	Pavir.Bb03029.1.p, Pavir.Bb03027.1.p, Pavir.Ba00688.1.p, Pavir.Ba00686.1.p	Si028860m, Si028873m, Si028885m	LOC_Os07g36630.1, LOC_Os07g36690.1, LOC_Os07g36700.1, LOC_Os07g36610.1, LOC_Os07g36740.1	Bradi1g25117.1.p, Bradi1g25107.1.p, Bradi3g45515.1.p	-	Sobic.002G333900.1.p, Sobic.002G333800.1.p	GRMZM2G103972_P01, GRMZM2G113432_P01	Pavir.Ba00686.1.p, Pavir.Bb03029.1.p	Si028885m, Si028860m	LOC_Os07g36690.1, LOC_Os07g36700.1, LOC_Os07g36740.1, LOC_Os07g36630.1	Bradi1g25117.1.p, Bradi1g25107.1.p	-	((((Pavir.Ba00686.1.p,Si028885m):0.0468513,(Sobic.002G333900.1.p,GRMZM2G103972_P01):0.0501187):0.0943985,(Bradi1g25117.1.p,((LOC_Os07g36690.1,LOC_Os07g36700.1):0.0658854,LOC_Os07g36740.1):0.123846):0.00355298):0.433876,(((Pavir.Bb03029.1.p,Si028860m):0.00946373,(Sobic.002G333800.1.p,GRMZM2G113432_P01):0.0343324):0.113073,(Bradi1g25107.1.p,LOC_Os07g36630.1):0.0303442):0.146721):0.0426283;	-	-	-	-	-	-
54	Poaceae	OG0010143	Sobic.001G438200.1.p, Sobic.005G127400.1.p, Sobic.001G264800.1.p	GRMZM2G104618_P01, GRMZM2G169704_P01	Pavir.Ib02996.1.p, Pavir.J32310.1.p, Pavir.Ib00909.1.p, Pavir.Ia03923.1.p, Pavir.Ia02328.1.p	Si036389m, Si036701m	LOC_Os10g06680.1, LOC_Os03g14150.1	Bradi3g20930.1.p, Bradi1g68420.1.p, Bradi1g68410.1.p	Spipo1G0064700, Spipo16G0020100	Sobic.001G438200.1.p, Sobic.005G127400.1.p, Sobic.001G264800.1.p	GRMZM2G104618_P01, GRMZM2G169704_P01	Pavir.Ia03923.1.p, Pavir.Ib00909.1.p, Pavir.Ib02996.1.p, Pavir.Ia02328.1.p, Pavir.J32310.1.p	Si036701m, Si036389m	LOC_Os03g14150.1, LOC_Os10g06680.1	Bradi1g68420.1.p, Bradi1g68410.1.p, Bradi3g20930.1.p	-	((((Bradi1g68420.1.p,Bradi1g68410.1.p):0.128275,LOC_Os03g14150.1):0.0383943,(((Pavir.Ia03923.1.p,Pavir.Ib00909.1.p):0.0235439,Si036701m):0.0358152,(Sobic.001G438200.1.p,GRMZM2G104618_P01):0.040352):0.0476569):0.275067,((LOC_Os10g06680.1,Bradi3g20930.1.p):0.0367058,(((Sobic.005G127400.1.p,Sobic.001G264800.1.p):0.0567005,GRMZM2G169704_P01):0.0298676,(Si036389m,(Pavir.Ib02996.1.p,(Pavir.Ia02328.1.p,…	-	-	-	-	-	-
55	Poaceae	OG0010088	Sobic.006G213300.1.p, Sobic.007G075400.1.p	GRMZM2G119802_P01, GRMZM2G377369_P01, GRMZM2G478370_P01, GRMZM2G478382_P01	Pavir.J26297.1.p, Pavir.J30119.1.p, Pavir.Fb00838.1.p, Pavir.Ga00465.1.p, Pavir.Fa01745.1.p, Pavir.J06568.1.p	Si013267m, Si011769m, Si011996m, Si014653m	LOC_Os08g10580.1, LOC_Os04g52380.2, LOC_Os08g10590.1	Bradi5g21658.1.p, Bradi3g17857.5.p	Spipo17G0042800	Sobic.006G213300.1.p, Sobic.007G075400.1.p	GRMZM2G119802_P01, GRMZM2G478382_P01, GRMZM2G478370_P01, GRMZM2G377369_P01	Pavir.Fa01745.1.p, Pavir.Fb00838.1.p, Pavir.J30119.1.p, Pavir.Ga00465.1.p, Pavir.J26297.1.p, Pavir.J06568.1.p	Si014653m, Si011996m, Si011769m, Si013267m	LOC_Os04g52380.2, LOC_Os08g10590.1, LOC_Os08g10580.1	Bradi5g21658.1.p, Bradi3g17857.5.p	-	((((Sobic.006G213300.1.p,GRMZM2G119802_P01):0.194751,(((((Pavir.Fa01745.1.p,Pavir.Fb00838.1.p):0.0662074,Si014653m):0.486838,(Pavir.J30119.1.p,(Pavir.Ga00465.1.p,Si011996m):0.0781664):0.0981056):9.39047e-07,Pavir.J26297.1.p):0.0264396,Si011769m):0.0259032):0.0609208,(LOC_Os04g52380.2,Bradi5g21658.1.p):0.22144):0.175665,(((Pavir.J06568.1.p,Si013267m):0.0430093,((GRMZM2G478382_P01,(GRMZM2G478370_P0…	-	-	-	-	-	-
56	Poaceae	OG0010079	Sobic.004G041800.1.p, Sobic.010G246100.1.p	AC233959.1_FGP006, GRMZM2G424075_P01, GRMZM2G064562_P01, GRMZM2G166044_P01	Pavir.Ab00396.1.p, Pavir.Db00273.1.p, Pavir.Da00052.1.p, Pavir.Aa03247.1.p	Si006151m, Si019086m	LOC_Os11g25440.1, LOC_Os04g29760.1, LOC_Os02g05670.1, LOC_Os01g36110.1, LOC_Os12g32960.1, LOC_Os06g48050.2, LOC_Os01g44350.1, LOC_Os05g32640.1, LOC_Os03g57569.2	Bradi1g33770.1.p, Bradi3g04000.1.p	-	Sobic.010G246100.1.p, Sobic.004G041800.1.p	GRMZM2G064562_P01, GRMZM2G424075_P01, AC233959.1_FGP006, GRMZM2G166044_P01	Pavir.Da00052.1.p, Pavir.Db00273.1.p, Pavir.Ab00396.1.p, Pavir.Aa03247.1.p	Si006151m, Si019086m	LOC_Os06g48050.2, LOC_Os04g29760.1, LOC_Os01g36110.1, LOC_Os01g44350.1, LOC_Os12g32960.1, LOC_Os03g57569.2, LOC_Os05g32640.1, LOC_Os02g05670.1, LOC_Os11g25440.1	Bradi1g33770.1.p, Bradi3g04000.1.p	-	(((((Pavir.Da00052.1.p,Pavir.Db00273.1.p):0.0673235,Si006151m):0.0902718,(Sobic.010G246100.1.p,(GRMZM2G064562_P01,GRMZM2G424075_P01):0.142249):0.0688124):0.0816885,(Bradi1g33770.1.p,LOC_Os06g48050.2):0.0668014):0.723151,((Bradi3g04000.1.p,((LOC_Os04g29760.1,(((LOC_Os01g36110.1,LOC_Os01g44350.1):0.267617,LOC_Os12g32960.1):0.155703,(LOC_Os03g57569.2,LOC_Os05g32640.1):0.298055):0.0467385):1.55962,(L…	-	-	-	-	-	-
57	Poaceae	OG0010026	Sobic.004G044000.1.p, Sobic.004G124100.1.p	GRMZM2G153745_P01, GRMZM2G012200_P01	Pavir.Aa03253.1.p, Pavir.Ab00981.1.p, Pavir.J21337.1.p, Pavir.J39888.1.p, Pavir.Ab00399.1.p, Pavir.Da01743.1.p, Pavir.Aa02664.1.p	Si018570m, Si007715m, Si014585m, Si020146m, Si008329m, Si007936m, Si007688m	LOC_Os06g22660.1, LOC_Os02g05890.1, LOC_Os02g17380.1	Bradi3g10172.1.p, Bradi4g28930.2.p, Bradi3g04154.1.p	-	Sobic.004G044000.1.p, Sobic.004G124100.1.p	GRMZM2G153745_P01, GRMZM2G012200_P01	Pavir.Ab00399.1.p, Pavir.Aa03253.1.p, Pavir.J21337.1.p, Pavir.Ab00981.1.p, Pavir.J39888.1.p, Pavir.Aa02664.1.p	Si018570m, Si020146m, Si008329m, Si014585m, Si007936m	LOC_Os02g05890.1, LOC_Os02g17380.1	Bradi3g04154.1.p, Bradi3g10172.1.p, Bradi4g28930.2.p	-	((((((Pavir.Ab00399.1.p,Pavir.Aa03253.1.p):0.144963,Pavir.J21337.1.p):9.39047e-07,Si018570m):0.0274495,(Sobic.004G044000.1.p,GRMZM2G153745_P01):0.0678703):0.0595689,(Bradi3g04154.1.p,LOC_Os02g05890.1):0.0653046):0.950221,(((((Pavir.Ab00981.1.p,Pavir.J39888.1.p):0.0138132,Pavir.Aa02664.1.p):0.0292042,(Si020146m,(Si008329m,(Si014585m,Si007936m):9.39047e-07):9.39047e-07):0.0359967):0.0252626,(GRMZM2…	-	-	-	-	-	-
58	Poaceae	OG0009892	Sobic.004G345900.1.p, Sobic.006G013800.1.p, Sobic.008G029300.1.p	GRMZM2G172214_P01, GRMZM2G074083_P01	Pavir.Ab03360.1.p, Pavir.J24422.1.p, Pavir.Aa00110.1.p	Si017942m, Si018276m, Si010997m	LOC_Os02g57280.1, LOC_Os04g05010.1	Bradi5g01180.1.p, Bradi3g55440.1.p	Spipo16G0042400	Sobic.004G345900.1.p, Sobic.008G029300.1.p, Sobic.006G013800.1.p	GRMZM2G172214_P01, GRMZM2G074083_P01	Pavir.Aa00110.1.p, Pavir.J24422.1.p	Si018276m, Si017942m, Si010997m	LOC_Os02g57280.1, LOC_Os04g05010.1	Bradi3g55440.1.p, Bradi5g01180.1.p	-	((((Pavir.Aa00110.1.p,(Si018276m,Si017942m):0.0627214):0.0372866,(Sobic.004G345900.1.p,GRMZM2G172214_P01):0.0436035):0.0386701,(LOC_Os02g57280.1,Bradi3g55440.1.p):0.0316256):0.549654,((Bradi5g01180.1.p,LOC_Os04g05010.1):0.0288227,((Pavir.J24422.1.p,Si010997m):0.0370979,(Sobic.008G029300.1.p,(Sobic.006G013800.1.p,GRMZM2G074083_P01):0.107353):0.0462913):0.126243):0.47268):9.39047e-07;	-	-	-	-	-	-
59	Poaceae	OG0009778	Sobic.010G062400.1.p, Sobic.004G333000.1.p, Sobic.K032100.1.p	AC202076.3_FGP009, AC200065.5_FGP009, GRMZM5G846550_P01, GRMZM2G149126_P01	Pavir.Ab03180.1.p, Pavir.J14454.1.p, Pavir.J25529.1.p, Pavir.Da02018.1.p, Pavir.J23697.1.p, Pavir.J23679.1.p	Si008004m, Si019262m	LOC_Os02g55580.1, LOC_Os06g08130.1	Bradi5g23716.1.p, Bradi1g47720.1.p, Bradi3g54310.1.p, Bradi4g16256.1.p	-	Sobic.004G333000.1.p, Sobic.K032100.1.p, Sobic.010G062400.1.p	AC200065.5_FGP009, AC202076.3_FGP009, GRMZM2G149126_P01	Pavir.Ab03180.1.p, Pavir.J23697.1.p, Pavir.Da02018.1.p, Pavir.J14454.1.p	Si019262m, Si008004m	LOC_Os02g55580.1, LOC_Os06g08130.1	Bradi3g54310.1.p, Bradi4g16256.1.p, Bradi1g47720.1.p	-	(((Bradi3g54310.1.p,LOC_Os02g55580.1):0.114003,(((AC200065.5_FGP009,AC202076.3_FGP009):0.105628,(Sobic.004G333000.1.p,Sobic.K032100.1.p):0.123232):0.00588039,((Pavir.Ab03180.1.p,Pavir.J23697.1.p):0.05186,Si019262m):0.0832382):0.321422):0.185867,((((Pavir.Da02018.1.p,Pavir.J14454.1.p):0.100517,Si008004m):0.0359831,(Sobic.010G062400.1.p,GRMZM2G149126_P01):0.0525281):0.206104,(LOC_Os06g08130.1,(Brad…	-	-	-	-	-	-
60	Poaceae	OG0009552	Sobic.010G126100.1.p, Sobic.004G257700.1.p	GRMZM2G538535_P01, GRMZM2G129146_P01, GRMZM2G128922_P01	Pavir.Aa00668.1.p, Pavir.Db01037.1.p, Pavir.Ab03049.1.p, Pavir.Da01595.1.p	Si017163m, Si006384m	LOC_Os06g20040.1, LOC_Os02g48900.1	Bradi3g56660.1.p, Bradi1g42930.1.p	Spipo0G0169000	Sobic.004G257700.1.p, Sobic.010G126100.1.p	GRMZM2G128922_P01, GRMZM2G129146_P01, GRMZM2G538535_P01	Pavir.Ab03049.1.p, Pavir.Aa00668.1.p, Pavir.Da01595.1.p, Pavir.Db01037.1.p	Si017163m, Si006384m	LOC_Os02g48900.1, LOC_Os06g20040.1	Bradi3g56660.1.p, Bradi1g42930.1.p	-	(((Bradi3g56660.1.p,LOC_Os02g48900.1):0.00785776,(((Pavir.Ab03049.1.p,Pavir.Aa00668.1.p):0.0296385,Si017163m):0.0242499,(Sobic.004G257700.1.p,(GRMZM2G128922_P01,GRMZM2G129146_P01):0.0293453):0.0312316):0.0427949):0.0846553,((Bradi1g42930.1.p,LOC_Os06g20040.1):0.0285227,(((Pavir.Da01595.1.p,Pavir.Db01037.1.p):0.0353343,Si006384m):0.0137589,(Sobic.010G126100.1.p,GRMZM2G538535_P01):0.0391322):0.0630…	-	-	-	-	-	-
61	Poaceae	OG0009549	Sobic.008G046700.1.p, Sobic.005G046200.1.p	GRMZM2G146018_P01, GRMZM2G091656_P01	Pavir.Ca00290.1.p, Pavir.Cb01937.1.p, Pavir.Ha01828.1.p, Pavir.Ca00212.1.p, Pavir.J12757.1.p	Si012487m, Si027981m	LOC_Os11g06180.1, LOC_Os12g06540.1	Bradi4g41880.1.p, Bradi4g24867.1.p	-	Sobic.008G046700.1.p, Sobic.005G046200.1.p	GRMZM2G146018_P01, GRMZM2G091656_P01	Pavir.Ca00212.1.p, Pavir.Ca00290.1.p, Pavir.Cb01937.1.p, Pavir.J12757.1.p, Pavir.Ha01828.1.p	Si012487m, Si027981m	LOC_Os12g06540.1, LOC_Os11g06180.1	Bradi4g41880.1.p, Bradi4g24867.1.p	-	(((LOC_Os12g06540.1,Bradi4g41880.1.p):0.0361598,((((Pavir.Ca00212.1.p,Pavir.Ca00290.1.p):0.0403928,Pavir.Cb01937.1.p):0.0494055,Si012487m):0.0712798,(Sobic.008G046700.1.p,GRMZM2G146018_P01):0.137873):0.12135):0.260014,((((Pavir.J12757.1.p,Pavir.Ha01828.1.p):0.127099,Si027981m):0.0439264,(Sobic.005G046200.1.p,GRMZM2G091656_P01):0.0926157):0.13049,(LOC_Os11g06180.1,Bradi4g24867.1.p):0.0323306):0.13…	-	-	-	-	-	-
62	Poaceae	OG0009508	Sobic.002G092500.1.p, Sobic.002G092800.1.p, Sobic.002G092700.1.p	GRMZM2G357112_P01, GRMZM2G303829_P01, GRMZM2G501196_P01	Pavir.Bb00745.1.p, Pavir.Ba03323.1.p, Pavir.Ba03351.1.p, Pavir.J19682.1.p, Pavir.Bb00742.1.p, Pavir.J40499.1.p, Pavir.Ba03352.1.p, Pavir.Bb00743.1.p, Pavir.Eb00483.1.p, Pavir.Eb01885.1.p	Si031059m, Si032851m, Si027122m, Si033346m, Si033172m	LOC_Os04g02410.1, LOC_Os07g14740.1, LOC_Os12g15480.1, LOC_Os07g14660.1, LOC_Os07g14700.1	Bradi4g21960.1.p, Bradi1g53290.1.p, Bradi1g53270.2.p, Bradi4g12720.1.p, Bradi1g53260.1.p	Spipo4G0107000	Sobic.002G092800.1.p, Sobic.002G092700.1.p	GRMZM2G357112_P01, GRMZM2G303829_P01, GRMZM2G501196_P01	Pavir.Ba03351.1.p, Pavir.Bb00742.1.p, Pavir.Ba03352.1.p, Pavir.Bb00743.1.p, Pavir.Eb01885.1.p	Si033346m, Si031059m, Si027122m	LOC_Os07g14660.1, LOC_Os07g14700.1, LOC_Os12g15480.1	Bradi1g53270.2.p, Bradi1g53290.1.p	-	(((Bradi1g53270.2.p,LOC_Os07g14660.1):0.0693069,((Sobic.002G092800.1.p,GRMZM2G357112_P01):0.00437809,((Pavir.Ba03351.1.p,Pavir.Bb00742.1.p):0.0611982,Si033346m):0.0447686):0.171107):0.0272948,(((((Pavir.Ba03352.1.p,Pavir.Bb00743.1.p):0.0369654,Si031059m):0.0317273,(Sobic.002G092700.1.p,GRMZM2G303829_P01):0.0538101):0.0024014,((Pavir.Eb01885.1.p,Si027122m):9.39047e-07,GRMZM2G501196_P01):0.758424):…	-	-	-	-	-	-
63	Poaceae	OG0009323	Sobic.004G167700.1.p, Sobic.009G044100.1.p, Sobic.004G167900.1.p, Sobic.004G147700.1.p, Sobic.004G167800.1.p, Sobic.004G168000.1.p	AC233850.1_FGP002, AC233850.1_FGP003, GRMZM5G888934_P01, GRMZM2G380284_P01	Pavir.Aa01837.1.p, Pavir.J34402.1.p, Pavir.Ab01833.1.p, Pavir.Ab01399.1.p, Pavir.Aa02317.1.p, Pavir.Aa01798.1.p, Pavir.Aa01997.1.p, Pavir.Ab01839.1.p, Pavir.J18194.1.p, Pavir.Ab01818.1.p	Si018442m, Si019520m, Si020347m, Si019538m, Si024722m	LOC_Os02g33390.1, LOC_Os02g33380.1, LOC_Os03g01020.1, LOC_Os05g05640.1, ChrSy.fgenesh.mRNA.85, LOC_Os02g33130.1	Bradi1g27835.1.p, Bradi2g35918.1.p, Bradi3g45100.2.p, Bradi3g45080.1.p, Bradi3g45090.1.p	-	Sobic.004G167900.1.p, Sobic.004G147700.1.p, Sobic.004G167800.1.p, Sobic.004G168000.1.p, Sobic.009G044100.1.p, Sobic.004G167700.1.p	GRMZM5G888934_P01, GRMZM2G380284_P01, AC233850.1_FGP003, AC233850.1_FGP002	Pavir.Ab01833.1.p, Pavir.Aa01837.1.p, Pavir.Ab01399.1.p, Pavir.Aa02317.1.p, Pavir.J34402.1.p, Pavir.J18194.1.p, Pavir.Ab01839.1.p, Pavir.Aa01997.1.p, Pavir.Ab01818.1.p, Pavir.Aa01798.1.p	Si019520m, Si019538m, Si020347m, Si024722m, Si018442m	LOC_Os02g33390.1, LOC_Os02g33130.1, LOC_Os05g05640.1, ChrSy.fgenesh.mRNA.85, LOC_Os03g01020.1, LOC_Os02g33380.1	Bradi3g45090.1.p, Bradi3g45100.2.p, Bradi1g27835.1.p, Bradi2g35918.1.p, Bradi3g45080.1.p	-	(((((((Pavir.Ab01833.1.p,Pavir.Aa01837.1.p):0.0326526,Si019520m):0.0234203,(Sobic.004G167900.1.p,GRMZM5G888934_P01):0.0833899):0.192031,(((Pavir.Ab01399.1.p,Pavir.Aa02317.1.p):0.0142017,Si019538m):0.0649051,(Sobic.004G147700.1.p,GRMZM2G380284_P01):0.110145):0.312558):0.150008,((((Bradi3g45090.1.p,LOC_Os02g33390.1):0.114911,(((Pavir.J34402.1.p,Pavir.J18194.1.p):0.0401723,Si020347m):0.0220287,(Sobi…	-	-	-	-	-	-
64	Poaceae	OG0009322	Sobic.003G380500.1.p, Sobic.004G179800.1.p, Sobic.009G141700.1.p	GRMZM2G070075_P01, AC208625.3_FGP004, AC199190.3_FGP003, GRMZM2G368436_P01, GRMZM2G155532_P01, GRMZM2G086946_P01	Pavir.Ea03614.1.p, Pavir.Aa01670.1.p, Pavir.Ab01945.1.p, Pavir.J02761.1.p, Pavir.J01269.1.p, Pavir.J01293.1.p	Si016796m, Si021294m, Si000738m	LOC_Os01g66200.1, LOC_Os02g35230.1, LOC_Os05g34760.1	Bradi2g57180.1.p, Bradi3g45993.1.p, Bradi2g25040.6.p	Spipo4G0077600	Sobic.003G380500.1.p, Sobic.009G141700.1.p, Sobic.004G179800.1.p, Sobic.003G380500.1.p, Sobic.009G141700.1.p	GRMZM2G155532_P01, GRMZM2G070075_P01, AC199190.3_FGP003, AC208625.3_FGP004, GRMZM2G086946_P01, GRMZM2G155532_P01, GRMZM2G070075_P01	Pavir.Ea03614.1.p, Pavir.J01269.1.p, Pavir.J02761.1.p, Pavir.J01293.1.p, Pavir.Ab01945.1.p, Pavir.Aa01670.1.p, Pavir.Ea03614.1.p, Pavir.J01269.1.p, Pavir.J02761.1.p, Pavir.J01293.1.p	Si000738m, Si021294m, Si016796m, Si000738m, Si021294m	LOC_Os01g66200.1, LOC_Os05g34760.1, LOC_Os02g35230.1, LOC_Os01g66200.1, LOC_Os05g34760.1	Bradi2g57180.1.p, Bradi2g25040.6.p, Bradi3g45993.1.p, Bradi2g57180.1.p, Bradi2g25040.6.p	-	(((Bradi2g57180.1.p,LOC_Os01g66200.1):0.0503148,((Sobic.003G380500.1.p,GRMZM2G155532_P01):0.0598725,((Pavir.Ea03614.1.p,Pavir.J01269.1.p):0.0294504,Si000738m):0.026076):0.110547):0.108808,((((Pavir.J02761.1.p,Pavir.J01293.1.p):0.0634802,Si021294m):0.01291,(Sobic.009G141700.1.p,GRMZM2G070075_P01):0.102577):0.158582,(LOC_Os05g34760.1,Bradi2g25040.6.p):0.0469397):0.264263):1.39413;	((((((AC199190.3_FGP003,AC208625.3_FGP004):0.454192,GRMZM2G086946_P01):9.39047e-07,Sobic.004G179800.1.p):0.118426,((Pavir.Ab01945.1.p,Pavir.Aa01670.1.p):0.0787865,Si016796m):0.0429907):0.104574,(Bradi3g45993.1.p,LOC_Os02g35230.1):0.0649732):0.823482,(((Bradi2g57180.1.p,LOC_Os01g66200.1):0.0503148,((Sobic.003G380500.1.p,GRMZM2G155532_P01):0.0598725,((Pavir.Ea03614.1.p,Pavir.J01269.1.p):0.0294504,S…	-	-	-	-	-
65	Poaceae	OG0009254	Sobic.010G089200.1.p, Sobic.006G101100.1.p, Sobic.006G101300.1.p	GRMZM2G325139_P01, GRMZM2G171296_P01, GRMZM2G323422_P01, GRMZM2G366301_P01	Pavir.Da01232.1.p, Pavir.Da01292.1.p, Pavir.Da01313.1.p, Pavir.Db01926.1.p, Pavir.J00977.1.p, Pavir.Db01514.1.p, Pavir.Db01927.1.p, Pavir.Gb01808.1.p, Pavir.Gb01571.1.p, Pavir.Ga01485.1.p, Pavir.Ga01486.1.p	Si012472m, Si007671m, Si011505m, Si007652m, Si012761m, Si008127m, Si007638m, Si008299m, Si007664m	LOC_Os06g11760.1, LOC_Os04g37880.1	Bradi1g45535.1.p, Bradi1g45530.1.p, Bradi5g11970.1.p, Bradi5g11962.1.p	Spipo20G0024600, Spipo20G0024700	Sobic.006G101100.1.p, Sobic.006G101300.1.p, Sobic.010G089200.1.p	GRMZM2G325139_P01, GRMZM2G171296_P01, GRMZM2G366301_P01, GRMZM2G323422_P01	Pavir.Gb01808.1.p, Pavir.Ga01485.1.p, Pavir.Gb01571.1.p, Pavir.Ga01486.1.p, Pavir.Da01313.1.p, Pavir.Da01292.1.p, Pavir.Db01514.1.p, Pavir.Db01926.1.p, Pavir.J00977.1.p, Pavir.Db01927.1.p, Pavir.Da01232.1.p	Si011505m, Si012472m, Si012761m, Si007638m, Si008299m, Si007664m, Si007652m, Si007671m, Si008127m	LOC_Os04g37880.1, LOC_Os06g11760.1	Bradi5g11962.1.p, Bradi5g11970.1.p, Bradi1g45530.1.p, Bradi1g45535.1.p	-	(((((((Pavir.Gb01808.1.p,Pavir.Ga01485.1.p):0.183854,Si011505m):9.39047e-07,(Sobic.006G101100.1.p,GRMZM2G325139_P01):0.137377):0.120214,Si012472m):0.0789772,((Bradi5g11962.1.p,Bradi5g11970.1.p):0.0824188,LOC_Os04g37880.1):0.0331873):0.220915,(((Pavir.Gb01571.1.p,Pavir.Ga01486.1.p):0.276233,Si012761m):0.0807984,(Sobic.006G101300.1.p,GRMZM2G171296_P01):0.147788):0.259888):0.429101,(((Bradi1g45530.1…	-	-	-	-	-	-
66	Poaceae	OG0009179	Sobic.003G347000.1.p, Sobic.003G346900.1.p, Sobic.003G347100.1.p, Sobic.009G166900.1.p, Sobic.009G167000.1.p, Sobic.003G345800.1.p, Sobic.003G347200.1.p, Sobic.009G166800.1.p	GRMZM2G160354_P01, GRMZM2G051045_P01, AC233788.2_FGP002, GRMZM2G326933_P01	Pavir.J02833.1.p, Pavir.J02270.1.p, Pavir.J04826.1.p, Pavir.J02834.1.p, Pavir.J02831.1.p, Pavir.J35481.1.p, Pavir.Eb03640.1.p, Pavir.J02832.1.p, Pavir.Eb03811.1.p, Pavir.J02269.1.p, Pavir.Ea03316.1.p, Pavir.Eb03641.1.p, Pavir.J26423.1.p	Si024671m, Si003469m, Si025227m, Si023972m, Si024944m, Si003940m, Si003947m	LOC_Os05g38930.1, LOC_Os05g38940.1	Bradi2g54226.1.p, Bradi2g22880.1.p, Bradi2g22861.1.p, Bradi2g54223.1.p	-	Sobic.009G166900.1.p, Sobic.009G167000.1.p, Sobic.003G347100.1.p, Sobic.003G345800.1.p, Sobic.003G347200.1.p, Sobic.003G347000.1.p, Sobic.003G346900.1.p	GRMZM2G051045_P01, AC233788.2_FGP002, GRMZM2G326933_P01	Pavir.J02270.1.p, Pavir.J02833.1.p, Pavir.J02831.1.p, Pavir.J02269.1.p, Pavir.J02834.1.p, Pavir.J02832.1.p, Pavir.J26423.1.p, Pavir.J35481.1.p, Pavir.Eb03640.1.p, Pavir.Ea03316.1.p, Pavir.Eb03811.1.p, Pavir.Eb03641.1.p	Si024671m, Si025227m, Si024944m, Si003940m, Si003469m, Si003947m	LOC_Os05g38940.1, LOC_Os05g38930.1	Bradi2g22861.1.p, Bradi2g54226.1.p, Bradi2g54223.1.p	-	(((Bradi2g22861.1.p,((((Pavir.J02270.1.p,Pavir.J02833.1.p):0.123676,Pavir.J02831.1.p):0.0289721,Si024671m):9.39047e-07,Sobic.009G166900.1.p):0.31222):9.39047e-07,(((((Pavir.J02269.1.p,Pavir.J02834.1.p):0.0775457,Si025227m):0.153706,(Pavir.J02832.1.p,Pavir.J26423.1.p):0.0450918):9.39047e-07,(GRMZM2G051045_P01,Sobic.009G167000.1.p):0.0232776):0.270735,(LOC_Os05g38940.1,Si024944m):0.0866636):9.39047…	-	-	-	-	-	-
67	Poaceae	OG0009135	Sobic.001G392600.1.p, Sobic.002G423100.1.p	GRMZM2G069752_P01, GRMZM5G835810_P01, GRMZM2G470461_P06, GRMZM2G051896_P01	Pavir.Ia03485.1.p, Pavir.Ib01472.1.p, Pavir.Bb03721.1.p, Pavir.J00997.1.p	Si033271m, Si035092m	LOC_Os07g48890.1, LOC_Os03g19920.1	Bradi1g17160.2.p, Bradi1g64220.1.p	Spipo3G0077700	Sobic.002G423100.1.p, Sobic.001G392600.1.p	GRMZM2G470461_P06, GRMZM2G069752_P01, GRMZM5G835810_P01, GRMZM2G051896_P01	Pavir.Bb03721.1.p, Pavir.J00997.1.p, Pavir.Ia03485.1.p, Pavir.Ib01472.1.p	Si033271m, Si035092m	LOC_Os07g48890.1, LOC_Os03g19920.1	Bradi1g17160.2.p, Bradi1g64220.1.p	-	(((Bradi1g17160.2.p,LOC_Os07g48890.1):0.0837264,(((Pavir.Bb03721.1.p,Pavir.J00997.1.p):0.0414374,Si033271m):0.0442155,(Sobic.002G423100.1.p,GRMZM2G470461_P06):0.0923841):0.178267):0.185417,((Bradi1g64220.1.p,LOC_Os03g19920.1):0.0426111,(((GRMZM2G069752_P01,(GRMZM5G835810_P01,GRMZM2G051896_P01):9.39047e-07):0.00626011,Sobic.001G392600.1.p):0.0404757,((Pavir.Ia03485.1.p,Pavir.Ib01472.1.p):0.0245654…	-	-	-	-	-	-
68	Poaceae	OG0009083	Sobic.007G063100.1.p, Sobic.002G126000.1.p	GRMZM2G144415_P01, GRMZM2G070639_P03	Pavir.Bb01235.1.p, Pavir.J12033.1.p, Pavir.Ba02416.1.p, Pavir.Fa02023.1.p, Pavir.J38561.1.p	Si030918m, Si014970m	LOC_Os07g26960.1, LOC_Os08g08230.1	Bradi1g28690.1.p, Bradi3g15370.2.p	Spipo11G0006900	Sobic.002G126000.1.p, Sobic.007G063100.1.p	GRMZM2G144415_P01, GRMZM2G070639_P03	Pavir.Ba02416.1.p, Pavir.Bb01235.1.p, Pavir.J12033.1.p, Pavir.Fa02023.1.p, Pavir.J38561.1.p	Si030918m, Si014970m	LOC_Os07g26960.1, LOC_Os08g08230.1	Bradi1g28690.1.p, Bradi3g15370.2.p	-	(((Bradi1g28690.1.p,LOC_Os07g26960.1):0.022721,(((Pavir.Ba02416.1.p,Pavir.Bb01235.1.p):0.020834,Si030918m):0.0134791,(Sobic.002G126000.1.p,GRMZM2G144415_P01):0.119253):0.0857016):0.319408,((Bradi3g15370.2.p,LOC_Os08g08230.1):0.0228081,(((Pavir.J12033.1.p,(Pavir.Fa02023.1.p,Pavir.J38561.1.p):0.0356232):0.0524506,Si014970m):0.0338883,(Sobic.007G063100.1.p,GRMZM2G070639_P03):0.109839):0.081342):0.17…	-	-	-	-	-	-
69	Poaceae	OG0008445	Sobic.010G235600.1.p, Sobic.010G236000.1.p, Sobic.010G235700.1.p, Sobic.010G235400.1.p, Sobic.010G235800.1.p, Sobic.010G235500.1.p, Sobic.004G049100.1.p, Sobic.007G188200.1.p, Sobic.010G235900.1.p	GRMZM5G867030_P01, GRMZM2G119932_P01, GRMZM2G157190_P01, GRMZM2G126920_P01	Pavir.Ea03500.1.p, Pavir.Da00486.1.p, Pavir.Da00102.1.p, Pavir.J32064.1.p, Pavir.J32316.1.p, Pavir.J02150.1.p, Pavir.Da00100.1.p, Pavir.Ea03499.1.p, Pavir.J02151.1.p, Pavir.Db00341.1.p, Pavir.Aa03275.1.p, Pavir.Db00116.1.p, Pavir.Ab00430.1.p	Si006232m, Si008035m, Si008791m, Si008235m, Si016985m	LOC_Os01g13910.1, LOC_Os06g47120.1, LOC_Os06g47100.1, LOC_Os02g06520.1	Bradi4g13350.1.p, Bradi2g13550.2.p, Bradi3g43770.1.p, Bradi3g43775.1.p, Bradi1g43040.1.p, Bradi1g43060.1.p, Bradi3g04560.1.p, Bradi1g43010.1.p, Bradi4g14326.1.p	-	Sobic.007G188200.1.p, Sobic.004G049100.1.p, Sobic.010G235800.1.p, Sobic.010G235600.1.p, Sobic.010G235400.1.p, Sobic.010G235500.1.p, Sobic.010G235700.1.p	GRMZM2G157190_P01, GRMZM2G119932_P01, GRMZM5G867030_P01, GRMZM2G126920_P01	Pavir.Da00100.1.p, Pavir.J02150.1.p, Pavir.Ea03499.1.p, Pavir.Ab00430.1.p, Pavir.Aa03275.1.p, Pavir.J32064.1.p, Pavir.J32316.1.p, Pavir.Da00486.1.p, Pavir.Db00116.1.p, Pavir.Da00102.1.p, Pavir.Db00341.1.p, Pavir.J02151.1.p, Pavir.Ea03500.1.p	Si006232m, Si008791m, Si016985m, Si008235m	LOC_Os02g06520.1, LOC_Os06g47100.1, LOC_Os01g13910.1	Bradi3g04560.1.p, Bradi1g43060.1.p, Bradi1g43040.1.p, Bradi1g43010.1.p, Bradi2g13550.2.p, Bradi4g14326.1.p	-	(((((Pavir.Da00100.1.p,Si006232m):0.129735,Sobic.007G188200.1.p):0.0488546,((Pavir.J02150.1.p,Pavir.Ea03499.1.p):0.0993848,Si008791m):0.16833):0.420651,((((GRMZM2G157190_P01,(GRMZM2G119932_P01,GRMZM5G867030_P01):0.00471627):0.0012185,Sobic.004G049100.1.p):0.0974835,((Pavir.Ab00430.1.p,(Pavir.Aa03275.1.p,Pavir.J32064.1.p):0.0070581):0.0249576,Si016985m):0.0637976):0.0832972,(Bradi3g04560.1.p,LOC_O…	-	-	-	-	-	-
70	Poaceae	OG0008444	Sobic.001G423600.1.p, Sobic.003G353800.1.p	GRMZM2G145313_P01, GRMZM2G054807_P01, GRMZM2G165177_P01	Pavir.J28792.1.p, Pavir.J22680.1.p, Pavir.J37575.1.p, Pavir.Eb03692.1.p, Pavir.J03518.1.p, Pavir.Ib01164.1.p, Pavir.J01733.1.p	Si001235m, Si035519m	LOC_Os01g62670.1, LOC_Os05g38320.1, LOC_Os03g16390.1	Bradi2g54800.1.p, Bradi1g66860.1.p	Spipo22G0039500, Spipo23G0013200	Sobic.001G423600.1.p, Sobic.003G353800.1.p	GRMZM2G145313_P01, GRMZM2G054807_P01, GRMZM2G165177_P01	Pavir.Ib01164.1.p, Pavir.J03518.1.p, Pavir.Eb03692.1.p, Pavir.J01733.1.p, Pavir.J28792.1.p, Pavir.J22680.1.p, Pavir.J37575.1.p	Si035519m, Si001235m	LOC_Os03g16390.1, LOC_Os05g38320.1, LOC_Os01g62670.1	Bradi1g66860.1.p, Bradi2g54800.1.p	-	(((((Pavir.Ib01164.1.p,Pavir.J03518.1.p):0.059292,Si035519m):0.06984,(Sobic.001G423600.1.p,GRMZM2G145313_P01):0.101282):0.0891803,(Bradi1g66860.1.p,LOC_Os03g16390.1):0.0306814):0.626798,(LOC_Os05g38320.1,((((Pavir.Eb03692.1.p,(((Pavir.J01733.1.p,Pavir.J28792.1.p):0.0292432,Pavir.J22680.1.p):0.0406516,Pavir.J37575.1.p):9.39047e-07):0.0129428,Si001235m):0.00893773,((GRMZM2G054807_P01,GRMZM2G165177_…	-	-	-	-	-	-
71	Poaceae	OG0008418	Sobic.006G218900.1.p, Sobic.002G032800.1.p	GRMZM2G041518_P01, GRMZM2G039922_P01	Pavir.Ba03879.1.p, Pavir.Gb00480.1.p, Pavir.Bb00269.1.p, Pavir.J07035.1.p, Pavir.J29566.1.p	Si011786m, Si028931m	LOC_Os07g05370.1, LOC_Os04g52860.1	Bradi1g58290.1.p, Bradi5g22040.1.p	Spipo5G0037200	Sobic.006G218900.1.p, Sobic.002G032800.1.p	GRMZM2G041518_P01, GRMZM2G039922_P01	Pavir.Gb00480.1.p, Pavir.J29566.1.p, Pavir.J07035.1.p, Pavir.Ba03879.1.p, Pavir.Bb00269.1.p	Si011786m, Si028931m	LOC_Os04g52860.1, LOC_Os07g05370.1	Bradi5g22040.1.p, Bradi1g58290.1.p	-	((((((Pavir.Gb00480.1.p,Pavir.J29566.1.p):9.39047e-07,Pavir.J07035.1.p):0.0182733,Si011786m):0.0100912,(Sobic.006G218900.1.p,GRMZM2G041518_P01):0.0447937):0.0531304,(Bradi5g22040.1.p,LOC_Os04g52860.1):0.0213297):0.426441,((((Pavir.Ba03879.1.p,Pavir.Bb00269.1.p):0.0327892,Si028931m):0.0191714,(Sobic.002G032800.1.p,GRMZM2G039922_P01):0.0415443):0.077112,(Bradi1g58290.1.p,LOC_Os07g05370.1):0.0226157…	-	-	-	-	-	-
72	Poaceae	OG0008342	Sobic.010G116300.1.p, Sobic.004G253100.1.p	GRMZM2G065612_P01, GRMZM2G127524_P01	Pavir.Ab03015.1.p, Pavir.Da01440.1.p, Pavir.Ba01383.1.p, Pavir.Db01147.1.p, Pavir.Aa00583.1.p	Si016226m, Si005763m	LOC_Os02g49520.1, LOC_Os06g16410.1	Bradi1g43637.1.p, Bradi3g56317.1.p	Spipo10G0040300	Sobic.004G253100.1.p, Sobic.010G116300.1.p	GRMZM2G127524_P01, GRMZM2G065612_P01	Pavir.Ab03015.1.p, Pavir.Aa00583.1.p, Pavir.Da01440.1.p, Pavir.Db01147.1.p	Si016226m, Si005763m	LOC_Os02g49520.1, LOC_Os06g16410.1	Bradi3g56317.1.p, Bradi1g43637.1.p	-	(((Bradi3g56317.1.p,LOC_Os02g49520.1):0.0307504,(((Pavir.Ab03015.1.p,Pavir.Aa00583.1.p):0.0268644,Si016226m):0.0200787,(Sobic.004G253100.1.p,GRMZM2G127524_P01):0.0339619):0.0906116):0.171567,((((Pavir.Da01440.1.p,Pavir.Db01147.1.p):0.0100393,Si005763m):0.00903812,(Sobic.010G116300.1.p,GRMZM2G065612_P01):0.0309626):0.0608955,(Bradi1g43637.1.p,LOC_Os06g16410.1):0.0103538):0.118816):0.419708;	-	-	-	-	-	-
73	Poaceae	OG0008229	Sobic.006G267100.1.p, Sobic.004G226600.1.p	GRMZM2G133444_P01, GRMZM2G008622_P01	Pavir.Ab02391.1.p, Pavir.J34400.1.p, Pavir.Aa01248.1.p, Pavir.Ga00237.1.p, Pavir.J39410.1.p	Si021366m, Si016454m	LOC_Os04g58100.1, LOC_Os02g42530.1	Bradi5g26170.2.p, Bradi3g49747.1.p	Spipo1G0041300	Sobic.004G226600.1.p, Sobic.006G267100.1.p	GRMZM2G133444_P01, GRMZM2G008622_P01	Pavir.Ab02391.1.p, Pavir.Aa01248.1.p, Pavir.J39410.1.p, Pavir.J34400.1.p, Pavir.Ga00237.1.p	Si016454m, Si021366m	LOC_Os02g42530.1, LOC_Os04g58100.1	Bradi3g49747.1.p, Bradi5g26170.2.p	-	(((Bradi3g49747.1.p,LOC_Os02g42530.1):0.0282179,(((Pavir.Ab02391.1.p,(Pavir.Aa01248.1.p,Pavir.J39410.1.p):0.00522701):0.0187734,Si016454m):0.0110006,(Sobic.004G226600.1.p,GRMZM2G133444_P01):0.0324327):0.0594868):0.526035,((((Pavir.J34400.1.p,Pavir.Ga00237.1.p):0.049256,Si021366m):0.031219,(Sobic.006G267100.1.p,GRMZM2G008622_P01):0.0761656):0.0392415,(Bradi5g26170.2.p,LOC_Os04g58100.1):0.0300186):…	-	-	-	-	-	-
74	Poaceae	OG0007809	Sobic.009G210100.1.p, Sobic.003G208300.1.p	AC218148.2_FGP008, GRMZM2G074599_P01	Pavir.Cb01680.1.p, Pavir.J38929.1.p, Pavir.J41113.1.p, Pavir.Aa00945.1.p	Si021453m, Si024301m	LOC_Os11g24570.1, LOC_Os05g45760.1	Bradi2g42630.1.p, Bradi2g18760.1.p	Spipo26G0027700	Sobic.009G210100.1.p, Sobic.003G208300.1.p	AC218148.2_FGP008, GRMZM2G074599_P01	Pavir.J41113.1.p, Pavir.Aa00945.1.p, Pavir.J38929.1.p, Pavir.Cb01680.1.p	Si021453m, Si024301m	LOC_Os05g45760.1, LOC_Os11g24570.1	Bradi2g18760.1.p, Bradi2g42630.1.p	-	(((Bradi2g18760.1.p,LOC_Os05g45760.1):0.0284245,(((Pavir.J41113.1.p,Pavir.Aa00945.1.p):0.0469574,Si021453m):0.0364611,(Sobic.009G210100.1.p,AC218148.2_FGP008):0.0519383):0.0832423):0.784127,((Bradi2g42630.1.p,LOC_Os11g24570.1):0.0294792,((Sobic.003G208300.1.p,GRMZM2G074599_P01):0.0408727,(Si024301m,(Pavir.J38929.1.p,Pavir.Cb01680.1.p):0.0309397):0.0211928):0.0205067):0.186555):0.307539;	-	-	-	-	-	-
75	Poaceae	OG0007722	Sobic.001G304800.1.p, Sobic.001G540700.1.p	GRMZM2G053742_P01, GRMZM2G703466_P01	Pavir.Ia02413.1.p, Pavir.Ea01087.1.p, Pavir.Ib02394.1.p, Pavir.J14455.1.p	Si000441m, Si034458m	LOC_Os10g40324.1, LOC_Os03g01550.1	Bradi1g78190.1.p, Bradi3g32870.1.p	Spipo1G0031900	Sobic.001G304800.1.p, Sobic.001G540700.1.p	GRMZM2G053742_P01, GRMZM2G703466_P01	Pavir.Ia02413.1.p, Pavir.Ib02394.1.p, Pavir.Ea01087.1.p, Pavir.J14455.1.p	Si034458m, Si000441m	LOC_Os10g40324.1, LOC_Os03g01550.1	Bradi3g32870.1.p, Bradi1g78190.1.p	-	(((Bradi3g32870.1.p,LOC_Os10g40324.1):0.0239683,(((Pavir.Ia02413.1.p,Pavir.Ib02394.1.p):0.0315457,Si034458m):0.00719888,(Sobic.001G304800.1.p,GRMZM2G053742_P01):0.0493666):0.114322):0.198702,((((Pavir.Ea01087.1.p,Pavir.J14455.1.p):0.0456021,Si000441m):0.0375123,(Sobic.001G540700.1.p,GRMZM2G703466_P01):0.0465106):0.141316,(LOC_Os03g01550.1,Bradi1g78190.1.p):0.0101686):0.123233):0.581229;	-	-	-	-	-	-
76	Poaceae	OG0007651	Sobic.004G080300.1.p, Sobic.010G189500.1.p	GRMZM2G114680_P02, GRMZM2G143433_P01	Pavir.J22770.1.p, Pavir.Da00564.1.p, Pavir.J25515.1.p	Si019936m, Si008068m	LOC_Os06g40780.1, LOC_Os02g10360.1	Bradi3g07160.1.p, Bradi1g36180.2.p	Spipo12G0025200	Sobic.010G189500.1.p, Sobic.004G080300.1.p	GRMZM2G114680_P02, GRMZM2G143433_P01	Pavir.Da00564.1.p, Pavir.J22770.1.p, Pavir.J25515.1.p	Si008068m, Si019936m	LOC_Os06g40780.1, LOC_Os02g10360.1	Bradi1g36180.2.p, Bradi3g07160.1.p	-	((Bradi1g36180.2.p,(LOC_Os06g40780.1,((Pavir.Da00564.1.p,Si008068m):0.0086169,(Sobic.010G189500.1.p,GRMZM2G114680_P02):0.0382694):0.112878):0.102731):0.117471,((Bradi3g07160.1.p,LOC_Os02g10360.1):0.124361,(((Pavir.J22770.1.p,Pavir.J25515.1.p):0.0582631,Si019936m):0.10094,(Sobic.004G080300.1.p,GRMZM2G143433_P01):0.0848971):0.0371775):0.331544):1.13666;	-	-	-	-	-	-
77	Poaceae	OG0007382	Sobic.001G523000.1.p, Sobic.007G016500.1.p, Sobic.006G187400.1.p	GRMZM2G476040_P01, GRMZM2G114186_P01, GRMZM2G325462_P01	Pavir.Ib00159.1.p, Pavir.J02691.1.p, Pavir.Gb01901.1.p, Pavir.J31618.1.p, Pavir.Ia04410.1.p, Pavir.Aa00931.1.p, Pavir.Fa02361.1.p	Si015666m, Si018745m, Si011377m	LOC_Os03g03520.1, LOC_Os12g29170.1, LOC_Os08g02200.1	Bradi3g51703.1.p, Bradi5g19060.1.p, Bradi3g13660.2.p	-	Sobic.006G187400.1.p, Sobic.001G523000.1.p, Sobic.007G016500.1.p	GRMZM2G114186_P01, GRMZM2G325462_P01, GRMZM2G476040_P01	Pavir.Aa00931.1.p, Pavir.J02691.1.p, Pavir.Gb01901.1.p, Pavir.Ia04410.1.p, Pavir.Ib00159.1.p, Pavir.Fa02361.1.p, Pavir.J31618.1.p	Si011377m, Si018745m, Si015666m	LOC_Os03g03520.1, LOC_Os12g29170.1, LOC_Os08g02200.1	Bradi5g19060.1.p, Bradi3g51703.1.p, Bradi3g13660.2.p	-	(((((Bradi5g19060.1.p,((Sobic.006G187400.1.p,GRMZM2G114186_P01):0.221777,Si011377m):0.277425):9.39047e-07,(Bradi3g51703.1.p,(Pavir.Aa00931.1.p,Si018745m):0.817041):0.176171):0.195808,(Pavir.J02691.1.p,Pavir.Gb01901.1.p):0.66596):0.265603,((LOC_Os03g03520.1,LOC_Os12g29170.1):0.722731,((Pavir.Ia04410.1.p,Pavir.Ib00159.1.p):0.288771,(Sobic.001G523000.1.p,GRMZM2G325462_P01):0.300616):0.385392):0.2829…	-	-	-	-	-	-
78	Poaceae	OG0007278	Sobic.009G198800.1.p, Sobic.003G296100.1.p	GRMZM2G127431_P01, GRMZM2G127680_P01	Pavir.Ea02871.1.p, Pavir.J30311.1.p	Si025072m, Si004041m	LOC_Os05g44090.1, LOC_Os01g54570.1	Bradi2g19720.2.p, Bradi2g49880.1.p	-	Sobic.003G296100.1.p, Sobic.009G198800.1.p	GRMZM2G127431_P01, GRMZM2G127680_P01	Pavir.Ea02871.1.p, Pavir.J30311.1.p	Si004041m, Si025072m	LOC_Os01g54570.1, LOC_Os05g44090.1	Bradi2g49880.1.p, Bradi2g19720.2.p	-	(((Bradi2g49880.1.p,LOC_Os01g54570.1):0.0574647,((Pavir.Ea02871.1.p,Si004041m):0.0268666,(Sobic.003G296100.1.p,GRMZM2G127431_P01):0.0964475):0.159713):0.10491,((Bradi2g19720.2.p,LOC_Os05g44090.1):0.0930227,((Pavir.J30311.1.p,Si025072m):0.137511,(Sobic.009G198800.1.p,GRMZM2G127680_P01):0.0605181):0.134695):0.322026):0.837895;	-	-	-	-	-	-
79	Poaceae	OG0007147	Sobic.003G377800.1.p, Sobic.007G007800.1.p	AC183511.4_FGP003, GRMZM2G340458_P01, GRMZM2G138161_P01, GRMZM2G000592_P01, GRMZM2G086346_P01, GRMZM2G396076_P01	Pavir.J29429.1.p, Pavir.J20386.1.p, Pavir.Fb00114.1.p, Pavir.J31880.1.p, Pavir.Ea03636.1.p, Pavir.Ha01315.1.p	Si015084m, Si000668m	LOC_Os08g01630.1, LOC_Os01g65890.1	Bradi1g10100.2.p, Bradi2g56900.1.p	Spipo4G0094500	Sobic.007G007800.1.p, Sobic.003G377800.1.p	GRMZM2G086346_P01, GRMZM2G396076_P01, GRMZM2G000592_P01, GRMZM2G138161_P01	Pavir.J29429.1.p, Pavir.Fb00114.1.p, Pavir.Ha01315.1.p, Pavir.J20386.1.p, Pavir.Ea03636.1.p	Si015084m, Si000668m	LOC_Os08g01630.1, LOC_Os01g65890.1	Bradi1g10100.2.p, Bradi2g56900.1.p	-	(((Bradi1g10100.2.p,LOC_Os08g01630.1):0.200775,((((Pavir.J29429.1.p,Pavir.Fb00114.1.p):0.039057,Pavir.Ha01315.1.p):0.00257645,Si015084m):0.00677405,(Sobic.007G007800.1.p,((GRMZM2G086346_P01,GRMZM2G396076_P01):0.0692752,GRMZM2G000592_P01):0.102308):0.122018):0.0758974):0.128351,((Bradi2g56900.1.p,LOC_Os01g65890.1):0.0274338,(((Pavir.J20386.1.p,Pavir.Ea03636.1.p):0.0280412,Si000668m):0.0401595,(Sob…	-	-	-	-	-	-
80	Poaceae	OG0007094	Sobic.002G229800.1.p, Sobic.007G158400.1.p	GRMZM5G865234_P01, GRMZM2G075837_P01, GRMZM2G117347_P01	Pavir.Fb02066.1.p, Pavir.Fa00662.1.p, Pavir.Ba01988.1.p	Si015001m, Si030937m	LOC_Os08g37150.1, LOC_Os09g28880.1	Bradi4g32450.1.p, Bradi3g38000.2.p	Spipo20G0021300	Sobic.007G158400.1.p, Sobic.002G229800.1.p	GRMZM2G117347_P01, GRMZM5G865234_P01, GRMZM2G075837_P01	Pavir.Fa00662.1.p, Pavir.Fb02066.1.p, Pavir.Ba01988.1.p	Si015001m, Si030937m	LOC_Os08g37150.1, LOC_Os09g28880.1	Bradi3g38000.2.p, Bradi4g32450.1.p	-	(((Bradi3g38000.2.p,LOC_Os08g37150.1):0.0133693,(((Pavir.Fa00662.1.p,Pavir.Fb02066.1.p):0.00897674,Si015001m):0.0235676,(Sobic.007G158400.1.p,GRMZM2G117347_P01):0.0351807):0.120826):0.129828,((LOC_Os09g28880.1,GRMZM5G865234_P01):9.39047e-07,(((Sobic.002G229800.1.p,GRMZM2G075837_P01):9.39047e-07,(Pavir.Ba01988.1.p,Si030937m):9.39047e-07):0.0336468,Bradi4g32450.1.p):0.00462809):0.0916037):0.320834;	-	-	-	-	-	-
81	Poaceae	OG0007068	Sobic.006G087900.1.p, Sobic.005G098200.1.p	GRMZM2G053111_P01, GRMZM2G107167_P01, GRMZM2G301355_P01, GRMZM2G118628_P01	Pavir.J15402.1.p, Pavir.J38106.1.p, Pavir.J22767.1.p, Pavir.J18215.1.p	Si028159m, Si011933m	LOC_Os11g11490.1, LOC_Os04g35890.1	Bradi5g10787.1.p, Bradi4g22030.1.p	Spipo0G0097200	Sobic.006G087900.1.p, Sobic.005G098200.1.p	GRMZM2G053111_P01, GRMZM2G107167_P01, GRMZM2G301355_P01, GRMZM2G118628_P01	Pavir.J18215.1.p, Pavir.J22767.1.p, Pavir.J38106.1.p, Pavir.J15402.1.p	Si011933m, Si028159m	LOC_Os04g35890.1, LOC_Os11g11490.1	Bradi5g10787.1.p, Bradi4g22030.1.p	-	(((Bradi5g10787.1.p,LOC_Os04g35890.1):0.0496526,(((Pavir.J18215.1.p,Pavir.J22767.1.p):0.0460485,Si011933m):0.031987,(Sobic.006G087900.1.p,GRMZM2G053111_P01):0.0652214):0.0708665):0.573881,((((GRMZM2G107167_P01,(GRMZM2G301355_P01,GRMZM2G118628_P01):9.39047e-07):0.00954374,Sobic.005G098200.1.p):0.063987,(Si028159m,(Pavir.J38106.1.p,Pavir.J15402.1.p):0.0879603):0.0194595):0.0775291,(Bradi4g22030.1.p…	-	-	-	-	-	-
82	Poaceae	OG0006918	Sobic.002G380400.1.p, Sobic.001G352200.1.p	GRMZM2G392969_P01, GRMZM2G000219_P01, GRMZM2G102786_P01	Pavir.Ia03134.1.p, Pavir.J22595.1.p, Pavir.Bb03368.1.p, Pavir.J22179.1.p	Si031369m, Si039969m	LOC_Os07g43040.1, LOC_Os03g27040.1	Bradi1g21380.1.p, Bradi1g60840.1.p	-	Sobic.002G380400.1.p, Sobic.001G352200.1.p	GRMZM2G102786_P01, GRMZM2G000219_P01	Pavir.J22179.1.p, Pavir.Bb03368.1.p, Pavir.Ia03134.1.p, Pavir.J22595.1.p	Si031369m, Si039969m	LOC_Os07g43040.1, LOC_Os03g27040.1	Bradi1g21380.1.p, Bradi1g60840.1.p	-	(((Bradi1g21380.1.p,LOC_Os07g43040.1):0.0641293,(((Pavir.J22179.1.p,Pavir.Bb03368.1.p):0.0681937,Si031369m):0.0567469,(Sobic.002G380400.1.p,GRMZM2G102786_P01):0.152627):0.20135):0.484305,((((Pavir.Ia03134.1.p,Pavir.J22595.1.p):0.0359292,Si039969m):0.0699822,(Sobic.001G352200.1.p,GRMZM2G000219_P01):0.0959136):0.0779222,(LOC_Os03g27040.1,Bradi1g60840.1.p):0.0634692):0.0948137):0.533218;	-	-	-	-	-	-
83	Poaceae	OG0006835	Sobic.005G035900.1.p, Sobic.008G034900.1.p, Sobic.004G163400.1.p	GRMZM2G461537_P01, GRMZM2G556078_P01, GRMZM2G447071_P01, GRMZM2G350210_P01, GRMZM2G038669_P01, GRMZM2G050709_P01	Pavir.Aa01876.1.p, Pavir.Ab01322.1.p, Pavir.Cb02088.1.p, Pavir.Ca00120.1.p, Pavir.Fb00250.1.p	Si016916m, Si012380m	LOC_Os11g05240.1, LOC_Os02g32620.1	Bradi4g42640.1.p, Bradi3g44717.1.p	Spipo0G0009500	Sobic.005G035900.1.p, Sobic.008G034900.1.p, Sobic.004G163400.1.p	GRMZM2G050709_P01, GRMZM2G447071_P01, GRMZM2G350210_P01, GRMZM2G038669_P01, GRMZM2G461537_P01, GRMZM2G556078_P01	Pavir.Ca00120.1.p, Pavir.Cb02088.1.p, Pavir.Fb00250.1.p, Pavir.Ab01322.1.p, Pavir.Aa01876.1.p	Si012380m, Si016916m	LOC_Os11g05240.1, LOC_Os02g32620.1	Bradi4g42640.1.p, Bradi3g44717.1.p	-	(((LOC_Os11g05240.1,Bradi4g42640.1.p):0.0449118,((((Pavir.Ca00120.1.p,Pavir.Cb02088.1.p):0.0358443,Si012380m):0.0654723,Sobic.005G035900.1.p):0.0199903,(Sobic.008G034900.1.p,(GRMZM2G050709_P01,(GRMZM2G447071_P01,GRMZM2G350210_P01):9.39047e-07):0.113848):0.121141):0.0427557):0.761885,((LOC_Os02g32620.1,Bradi3g44717.1.p):0.0252174,(((Pavir.Fb00250.1.p,Si016916m):0.0187042,(Sobic.004G163400.1.p,(GRM…	-	-	-	-	-	-
84	Poaceae	OG0006829	Sobic.002G404800.1.p, Sobic.002G252500.1.p, Sobic.007G202800.1.p	GRMZM2G149480_P01, AC234159.1_FGP002	Pavir.J37819.1.p, Pavir.Fb01892.1.p, Pavir.Fa00487.1.p, Pavir.Ba01671.1.p	Si013933m, Si030184m	LOC_Os08g40850.1, LOC_Os09g32200.1	Bradi3g40497.1.p, Bradi5g26776.2.p, Bradi4g34100.1.p	Spipo12G0062300	Sobic.002G252500.1.p, Sobic.002G404800.1.p, Sobic.007G202800.1.p	AC234159.1_FGP002, GRMZM2G149480_P01	Pavir.Ba01671.1.p, Pavir.J37819.1.p, Pavir.Fa00487.1.p, Pavir.Fb01892.1.p	Si030184m, Si013933m	LOC_Os09g32200.1, LOC_Os08g40850.1	Bradi4g34100.1.p, Bradi5g26776.2.p, Bradi3g40497.1.p	-	((((Bradi4g34100.1.p,Bradi5g26776.2.p):0.0874943,LOC_Os09g32200.1):0.0182118,(((Pavir.Ba01671.1.p,Pavir.J37819.1.p):0.0423374,Si030184m):0.0352114,(Sobic.002G252500.1.p,(Sobic.002G404800.1.p,AC234159.1_FGP002):0.0656005):0.0288144):0.0481789):0.141203,((Bradi3g40497.1.p,LOC_Os08g40850.1):0.0169306,(((Pavir.Fa00487.1.p,Pavir.Fb01892.1.p):0.0196044,Si013933m):0.0257646,(Sobic.007G202800.1.p,GRMZM2G…	-	-	-	-	-	-
85	Poaceae	OG0006784	Sobic.003G039100.1.p, Sobic.003G277000.1.p	GRMZM2G084125_P01, GRMZM2G052929_P01	Pavir.Ea00284.1.p, Pavir.Eb00219.1.p, Pavir.J12401.1.p, Pavir.J31868.1.p, Pavir.J08409.1.p	Si003122m, Si002966m	LOC_Os01g51800.1, LOC_Os01g08950.1	Bradi2g05410.1.p, Bradi2g48190.2.p	Spipo8G0032900	Sobic.003G039100.1.p, Sobic.003G277000.1.p	GRMZM2G084125_P01, GRMZM2G052929_P01	Pavir.Ea00284.1.p, Pavir.Eb00219.1.p, Pavir.J31868.1.p, Pavir.J08409.1.p, Pavir.J12401.1.p	Si003122m, Si002966m	LOC_Os01g08950.1, LOC_Os01g51800.1	Bradi2g05410.1.p, Bradi2g48190.2.p	-	(((LOC_Os01g08950.1,Bradi2g05410.1.p):0.123317,(((Pavir.Ea00284.1.p,Pavir.Eb00219.1.p):0.0399575,Si003122m):0.0308183,(Sobic.003G039100.1.p,GRMZM2G084125_P01):0.0542286):0.117934):1.19506,((Bradi2g48190.2.p,LOC_Os01g51800.1):9.39047e-07,((((Pavir.J31868.1.p,Pavir.J08409.1.p):9.39047e-07,Pavir.J12401.1.p):0.0452964,Si002966m):0.015422,(Sobic.003G277000.1.p,GRMZM2G052929_P01):0.0326803):0.0735906):…	-	-	-	-	-	-
86	Poaceae	OG0006613	Sobic.001G364800.1.p, Sobic.002G398500.1.p	GRMZM2G108530_P02, GRMZM2G082448_P01	Pavir.Ba00066.1.p, Pavir.Ib01720.1.p, Pavir.J09953.1.p, Pavir.J31484.1.p, Pavir.Bb03510.1.p	Si030446m, Si036549m	LOC_Os03g24520.1, LOC_Os07g45280.1	Bradi1g19570.1.p, Bradi1g61840.1.p	Spipo27G0016800	Sobic.002G398500.1.p, Sobic.001G364800.1.p	GRMZM2G082448_P01, GRMZM2G108530_P02	Pavir.J09953.1.p, Pavir.Ba00066.1.p, Pavir.Bb03510.1.p, Pavir.J31484.1.p, Pavir.Ib01720.1.p	Si030446m, Si036549m	LOC_Os07g45280.1, LOC_Os03g24520.1	Bradi1g19570.1.p, Bradi1g61840.1.p	-	(((Bradi1g19570.1.p,LOC_Os07g45280.1):9.39047e-07,((((Pavir.J09953.1.p,Pavir.Ba00066.1.p):9.39047e-07,Pavir.Bb03510.1.p):0.0100517,Si030446m):0.0169796,(Sobic.002G398500.1.p,GRMZM2G082448_P01):0.018046):0.0361834):0.0411826,((Bradi1g61840.1.p,LOC_Os03g24520.1):0.0185663,(((Pavir.J31484.1.p,Pavir.Ib01720.1.p):0.0193464,Si036549m):0.020616,(Sobic.001G364800.1.p,GRMZM2G108530_P02):0.0236641):0.05705…	-	-	-	-	-	-
87	Poaceae	OG0006591	Sobic.009G176500.1.p, Sobic.005G015700.1.p, Sobic.001G191800.1.p	GRMZM2G328671_P01, GRMZM2G094589_P01	Pavir.J14248.1.p, Pavir.Ia04060.1.p, Pavir.Cb02129.1.p, Pavir.J02005.1.p, Pavir.J05989.1.p, Pavir.J15079.1.p, Pavir.J39622.1.p, Pavir.J31853.1.p	Si010999m, Si039206m, Si023221m	LOC_Os05g40400.1, LOC_Os12g02700.1, LOC_Os11g02730.1, LOC_Os06g32970.1	Bradi2g22045.1.p, Bradi4g44250.1.p, Bradi1g15980.1.p, Bradi4g25970.2.p	Spipo22G0022700	Sobic.001G191800.1.p, Sobic.005G015700.1.p	GRMZM2G328671_P01, GRMZM2G094589_P01	Pavir.J05989.1.p, Pavir.J14248.1.p, Pavir.J31853.1.p, Pavir.Cb02129.1.p, Pavir.J15079.1.p	Si039206m, Si010999m	LOC_Os06g32970.1, LOC_Os12g02700.1, LOC_Os11g02730.1	Bradi1g15980.1.p, Bradi4g44250.1.p	-	(((LOC_Os06g32970.1,Bradi1g15980.1.p):0.043615,(((Pavir.J05989.1.p,Pavir.J14248.1.p):0.0281115,Si039206m):0.0276112,(Sobic.001G191800.1.p,GRMZM2G328671_P01):0.0904709):0.246496):0.21228,((Bradi4g44250.1.p,(LOC_Os12g02700.1,LOC_Os11g02730.1):0.163196):0.0131062,((((Pavir.J31853.1.p,Pavir.Cb02129.1.p):0.0249963,Pavir.J15079.1.p):0.0343588,Si010999m):0.0875268,(Sobic.005G015700.1.p,GRMZM2G094589_P01…	-	-	-	-	-	-
88	Poaceae	OG0006509	Sobic.007G206200.1.p, Sobic.002G251100.1.p	GRMZM2G113252_P02, GRMZM2G004990_P01	Pavir.Fb01914.1.p, Pavir.Ba01684.1.p, Pavir.Fa00461.1.p, Pavir.J03387.1.p	Si004589m, Si013516m, Si029385m	LOC_Os09g32010.1, LOC_Os08g40420.1	Bradi3g40270.3.p, Bradi4g34005.1.p	Spipo12G0041200, Spipo28G0008600	Sobic.002G251100.1.p, Sobic.007G206200.1.p	GRMZM2G004990_P01, GRMZM2G113252_P02	Pavir.J03387.1.p, Pavir.Ba01684.1.p, Pavir.Fa00461.1.p, Pavir.Fb01914.1.p	Si029385m, Si013516m, Si004589m	LOC_Os09g32010.1, LOC_Os08g40420.1	Bradi4g34005.1.p, Bradi3g40270.3.p	-	(((Bradi4g34005.1.p,LOC_Os09g32010.1):0.000515998,(((Pavir.J03387.1.p,Pavir.Ba01684.1.p):0.0255987,Si029385m):0.0103077,(Sobic.002G251100.1.p,GRMZM2G004990_P01):0.0363452):0.0880309):0.137438,((Bradi3g40270.3.p,LOC_Os08g40420.1):0.0273426,(((Si013516m,Si004589m):0.0246682,(Pavir.Fa00461.1.p,Pavir.Fb01914.1.p):0.021592):0.0152029,(Sobic.007G206200.1.p,GRMZM2G113252_P02):0.0462604):0.118558):0.1272…	-	-	-	-	-	-
89	Poaceae	OG0006222	Sobic.004G186000.1.p, Sobic.002G222900.1.p	GRMZM2G134430_P02, GRMZM2G070804_P01	Pavir.Ba02048.1.p, Pavir.Aa01507.1.p, Pavir.Ab02113.1.p, Pavir.Bb02281.1.p	Si019664m, Si031452m	LOC_Os08g36550.1, LOC_Os09g27960.1, LOC_Os02g35880.1	Bradi4g31900.2.p, Bradi3g46397.1.p	Spipo15G0023700	Sobic.002G222900.1.p, Sobic.004G186000.1.p	GRMZM2G134430_P02, GRMZM2G070804_P01	Pavir.Ba02048.1.p, Pavir.Bb02281.1.p, Pavir.Ab02113.1.p, Pavir.Aa01507.1.p	Si031452m, Si019664m	LOC_Os08g36550.1, LOC_Os09g27960.1, LOC_Os02g35880.1	Bradi4g31900.2.p, Bradi3g46397.1.p	-	(((Bradi4g31900.2.p,(LOC_Os08g36550.1,LOC_Os09g27960.1):9.39047e-07):9.39047e-07,(((Pavir.Ba02048.1.p,Pavir.Bb02281.1.p):0.0084152,Si031452m):0.00788638,(Sobic.002G222900.1.p,GRMZM2G134430_P02):0.0307754):9.39047e-07):0.112819,((LOC_Os02g35880.1,Bradi3g46397.1.p):0.0396253,(Sobic.004G186000.1.p,(((Pavir.Ab02113.1.p,Pavir.Aa01507.1.p):9.39047e-07,Si019664m):0.0243547,GRMZM2G070804_P01):0.0119149):…	-	-	-	-	-	-
90	Poaceae	OG0006209	Sobic.003G252900.1.p, Sobic.003G300900.1.p	GRMZM2G115766_P01, GRMZM2G022777_P02	Pavir.Ea02360.1.p, Pavir.Eb02982.1.p, Pavir.J34776.1.p, Pavir.Eb03211.1.p	Si001683m, Si004261m	LOC_Os01g48270.1, LOC_Os01g55260.1	Bradi2g50290.1.p, Bradi2g46277.1.p	Spipo4G0011900	Sobic.003G300900.1.p, Sobic.003G252900.1.p	GRMZM2G022777_P02, GRMZM2G115766_P01	Pavir.J34776.1.p, Pavir.Eb03211.1.p, Pavir.Eb02982.1.p, Pavir.Ea02360.1.p	Si004261m, Si001683m	LOC_Os01g55260.1, LOC_Os01g48270.1	Bradi2g50290.1.p, Bradi2g46277.1.p	-	(((Bradi2g50290.1.p,LOC_Os01g55260.1):9.39047e-07,(((Pavir.J34776.1.p,Pavir.Eb03211.1.p):0.00757369,Si004261m):0.0201539,(Sobic.003G300900.1.p,GRMZM2G022777_P02):9.39047e-07):0.0172566):0.175409,((Pavir.Eb02982.1.p,Bradi2g46277.1.p):9.39047e-07,(LOC_Os01g48270.1,((Pavir.Ea02360.1.p,Si001683m):0.0134118,(Sobic.003G252900.1.p,GRMZM2G115766_P01):0.0154512):0.0419676):9.39047e-07):0.186693):0.110475;	-	-	-	-	-	-
91	Poaceae	OG0006154	Sobic.002G103900.1.p, Sobic.001G017100.1.p	GRMZM2G352415_P01, GRMZM2G053637_P01	Pavir.Ba02311.1.p, Pavir.Ia00023.1.p, Pavir.J36770.1.p, Pavir.Bb01100.1.p	Si032897m, Si036203m	LOC_Os03g62620.4, LOC_Os07g17120.1	Bradi1g53000.2.p, Bradi1g02090.3.p	Spipo9G0048900	Sobic.002G103900.1.p, Sobic.001G017100.1.p	GRMZM2G053637_P01, GRMZM2G352415_P01	Pavir.Ba02311.1.p, Pavir.Bb01100.1.p, Pavir.Ia00023.1.p, Pavir.J36770.1.p	Si032897m, Si036203m	LOC_Os07g17120.1, LOC_Os03g62620.4	Bradi1g53000.2.p, Bradi1g02090.3.p	-	((((Sobic.002G103900.1.p,GRMZM2G053637_P01):0.0201183,((Pavir.Ba02311.1.p,Pavir.Bb01100.1.p):0.0304731,Si032897m):0.00549052):0.043599,(Bradi1g53000.2.p,LOC_Os07g17120.1):0.0364195):0.23999,((Bradi1g02090.3.p,LOC_Os03g62620.4):0.00739789,(((Pavir.Ia00023.1.p,Pavir.J36770.1.p):0.0138374,Si036203m):0.0082959,(Sobic.001G017100.1.p,GRMZM2G352415_P01):0.0522634):0.00822853):0.176355):0.104343;	-	-	-	-	-	-
92	Poaceae	OG0006066	Sobic.007G195600.1.p, Sobic.003G401800.1.p	GRMZM2G149837_P01, GRMZM2G035563_P01	Pavir.Fb02128.1.p, Pavir.Ea03947.1.p, Pavir.J05417.1.p, Pavir.J40626.1.p, Pavir.Fa00385.1.p	Si015104m, Si000912m	LOC_Os08g41700.1, LOC_Os01g68830.1	Bradi2g58750.1.p, Bradi3g41050.1.p	Spipo4G0049600, Spipo4G0024000	Sobic.003G401800.1.p, Sobic.007G195600.1.p	GRMZM2G149837_P01, GRMZM2G035563_P01	Pavir.Ea03947.1.p, Pavir.J05417.1.p, Pavir.Fa00385.1.p, Pavir.J40626.1.p, Pavir.Fb02128.1.p	Si000912m, Si015104m	LOC_Os01g68830.1, LOC_Os08g41700.1	Bradi2g58750.1.p, Bradi3g41050.1.p	-	(((Bradi2g58750.1.p,LOC_Os01g68830.1):0.0358114,(((Pavir.Ea03947.1.p,Pavir.J05417.1.p):0.0353554,Si000912m):0.0106629,(Sobic.003G401800.1.p,GRMZM2G149837_P01):0.0341954):0.038628):0.261532,((Bradi3g41050.1.p,LOC_Os08g41700.1):0.00988327,((Si015104m,((Pavir.Fa00385.1.p,Pavir.J40626.1.p):9.39047e-07,Pavir.Fb02128.1.p):0.060028):0.00619132,(Sobic.007G195600.1.p,GRMZM2G035563_P01):0.0575423):0.100095…	-	-	-	-	-	-
93	Poaceae	OG0006061	Sobic.009G031000.1.p, Sobic.008G129900.1.p	GRMZM2G119527_P01, GRMZM2G057820_P03	Pavir.Ca02569.1.p, Pavir.Cb00583.1.p, Pavir.J15949.1.p, Pavir.J14958.1.p, Pavir.Ca00756.1.p	Si021572m, Si021584m	LOC_Os05g04120.1, LOC_Os12g37530.1	Bradi1g67620.2.p, Bradi4g04670.2.p	Spipo3G0069600	Sobic.009G031000.1.p, Sobic.008G129900.1.p	GRMZM2G119527_P01, GRMZM2G057820_P03	Pavir.Ca00756.1.p, Pavir.J15949.1.p, Pavir.Cb00583.1.p, Pavir.Ca02569.1.p, Pavir.J14958.1.p	Si021584m, Si021572m	LOC_Os05g04120.1, LOC_Os12g37530.1	Bradi1g67620.2.p, Bradi4g04670.2.p	-	(((Bradi1g67620.2.p,LOC_Os05g04120.1):0.024175,(((Pavir.Ca00756.1.p,Pavir.J15949.1.p):0.0498656,Si021584m):0.0523149,(Sobic.009G031000.1.p,GRMZM2G119527_P01):0.107485):0.0912932):0.904835,((Bradi4g04670.2.p,LOC_Os12g37530.1):0.00158041,(((Pavir.Cb00583.1.p,(Pavir.Ca02569.1.p,Pavir.J14958.1.p):0.0163457):0.0146797,Si021572m):0.00873593,(Sobic.008G129900.1.p,GRMZM2G057820_P03):0.0188342):0.0583713)…	-	-	-	-	-	-
94	Poaceae	OG0006014	Sobic.002G223300.1.p, Sobic.001G078300.1.p	GRMZM2G024775_P01, GRMZM2G345582_P01, GRMZM2G134508_P01	Pavir.J32694.1.p, Pavir.Ba02044.1.p, Pavir.J03597.1.p, Pavir.J33574.1.p	Si029686m, Si035029m	LOC_Os09g28019.1, LOC_Os03g55660.1	Bradi1g07565.1.p, Bradi4g31937.2.p	Spipo24G0000100	Sobic.001G078300.1.p, Sobic.002G223300.1.p	GRMZM2G345582_P01, GRMZM2G134508_P01, GRMZM2G024775_P01	Pavir.J03597.1.p, Pavir.Ba02044.1.p, Pavir.J33574.1.p	Si035029m, Si029686m	LOC_Os03g55660.1, LOC_Os09g28019.1	Bradi1g07565.1.p, Bradi4g31937.2.p	-	(((Bradi1g07565.1.p,LOC_Os03g55660.1):0.0853047,((Pavir.J03597.1.p,Si035029m):0.0766794,(Sobic.001G078300.1.p,GRMZM2G345582_P01):0.0729262):0.311111):0.210056,((Bradi4g31937.2.p,LOC_Os09g28019.1):0.0353996,(((Pavir.Ba02044.1.p,Pavir.J33574.1.p):0.0387603,Si029686m):0.008295,(Sobic.002G223300.1.p,(GRMZM2G134508_P01,GRMZM2G024775_P01):0.00885297):0.0223896):0.0585609):0.109475):0.249032;	-	-	-	-	-	-
95	Poaceae	OG0005979	Sobic.009G250500.1.p, Sobic.004G114600.1.p	GRMZM2G165726_P01, GRMZM2G158788_P01	Pavir.Ab01035.1.p, Pavir.J16943.1.p	Si024808m, Si019659m	LOC_Os02g15740.1, LOC_Os05g50940.1	Bradi2g14780.2.p, Bradi3g09650.1.p	Spipo14G0021800	Sobic.009G250500.1.p, Sobic.004G114600.1.p	GRMZM2G158788_P01, GRMZM2G165726_P01	Pavir.J16943.1.p, Pavir.Ab01035.1.p	Si024808m, Si019659m	LOC_Os05g50940.1, LOC_Os02g15740.1	Bradi2g14780.2.p, Bradi3g09650.1.p	-	(((Bradi2g14780.2.p,LOC_Os05g50940.1):0.0982036,((Pavir.J16943.1.p,Si024808m):0.0406491,(Sobic.009G250500.1.p,GRMZM2G158788_P01):0.150621):0.0450113):0.646544,((Bradi3g09650.1.p,LOC_Os02g15740.1):0.0374945,((Pavir.Ab01035.1.p,Si019659m):0.0370788,(Sobic.004G114600.1.p,GRMZM2G165726_P01):0.0322889):0.1765):0.322596):0.183507;	-	-	-	-	-	-
96	Poaceae	OG0005973	Sobic.008G083300.1.p, Sobic.001G037400.1.p	AC235540.1_FGP002, GRMZM2G012176_P01	Pavir.Cb01813.1.p, Pavir.J03870.1.p, Pavir.Ha00719.1.p, Pavir.Ca00405.1.p	Si021285m, Si028386m	LOC_Os11g19490.1, LOC_Os11g19480.1, LOC_Os12g13300.1	Bradi4g20174.1.p, Bradi4g39617.1.p	Spipo9G0055300, Spipo4G0067400	Sobic.008G083300.1.p, Sobic.001G037400.1.p	GRMZM2G012176_P01, AC235540.1_FGP002	Pavir.Ca00405.1.p, Pavir.Cb01813.1.p, Pavir.J03870.1.p, Pavir.Ha00719.1.p	Si021285m, Si028386m	LOC_Os12g13300.1, LOC_Os11g19480.1	Bradi4g39617.1.p, Bradi4g20174.1.p	-	(((Bradi4g39617.1.p,LOC_Os12g13300.1):0.0242548,(((Pavir.Ca00405.1.p,Pavir.Cb01813.1.p):9.39047e-07,Si021285m):0.0092773,(Sobic.008G083300.1.p,GRMZM2G012176_P01):0.0278928):0.0816972):0.234541,((((Pavir.J03870.1.p,Pavir.Ha00719.1.p):0.0690257,Si028386m):0.0582185,(Sobic.001G037400.1.p,AC235540.1_FGP002):0.110235):0.112757,(LOC_Os11g19480.1,Bradi4g20174.1.p):0.000892115):0.130452):9.39047e-07;	-	-	-	-	-	-
97	Poaceae	OG0005920	Sobic.003G363500.1.p, Sobic.005G038600.1.p	GRMZM2G060027_P02, GRMZM2G168087_P01, GRMZM2G042897_P02, GRMZM2G031094_P02, AC203253.4_FGP001	Pavir.Ea03761.1.p, Pavir.Ha01752.1.p, Pavir.J21825.1.p, Pavir.J35079.1.p, Pavir.J34095.1.p, Pavir.Hb01806.1.p, Pavir.J06254.1.p	Si002625m, Si026801m, Si012133m	LOC_Os01g64010.2, LOC_Os12g31410.1, LOC_Os12g05660.2	Bradi4g26660.1.p, Bradi2g55560.1.p	Spipo9G0034800	Sobic.003G363500.1.p, Sobic.005G038600.1.p	GRMZM2G168087_P01, AC203253.4_FGP001, GRMZM2G060027_P02, GRMZM2G031094_P02, GRMZM2G042897_P02	Pavir.J21825.1.p, Pavir.Ea03761.1.p, Pavir.J35079.1.p, Pavir.J06254.1.p, Pavir.J34095.1.p, Pavir.Hb01806.1.p, Pavir.Ha01752.1.p	Si002625m, Si026801m, Si012133m	LOC_Os01g64010.2, LOC_Os12g05660.2, LOC_Os12g31410.1	Bradi2g55560.1.p, Bradi4g26660.1.p	-	(((((Pavir.J21825.1.p,(Pavir.Ea03761.1.p,Pavir.J35079.1.p):9.39047e-07):0.0355693,Si002625m):0.0169676,(Sobic.003G363500.1.p,((GRMZM2G168087_P01,AC203253.4_FGP001):0.0310866,GRMZM2G060027_P02):0.00424899):0.0274283):0.0224087,(LOC_Os01g64010.2,Bradi2g55560.1.p):0.0199763):0.243538,(((LOC_Os12g05660.2,LOC_Os12g31410.1):0.236425,Bradi4g26660.1.p):0.0262965,((Pavir.J06254.1.p,Pavir.J34095.1.p):0.022…	-	-	-	-	-	-
98	Poaceae	OG0005911	Sobic.003G294900.1.p, Sobic.004G101300.1.p	GRMZM2G010804_P01, AC185300.4_FGP002	Pavir.Eb03129.1.p, Pavir.Ab00848.1.p, Pavir.J15883.1.p, Pavir.Aa02865.1.p	Si001890m, Si017476m	LOC_Os01g54440.1, LOC_Os02g13650.1	Bradi3g08830.1.p, Bradi2g49774.1.p	Spipo0G0114000	Sobic.004G101300.1.p, Sobic.003G294900.1.p	AC185300.4_FGP002, GRMZM2G010804_P01	Pavir.Ab00848.1.p, Pavir.Aa02865.1.p, Pavir.J15883.1.p, Pavir.Eb03129.1.p	Si017476m, Si001890m	LOC_Os02g13650.1, LOC_Os01g54440.1	Bradi3g08830.1.p, Bradi2g49774.1.p	-	(((Bradi3g08830.1.p,LOC_Os02g13650.1):0.0194704,(((Pavir.Ab00848.1.p,Pavir.Aa02865.1.p):0.00503132,Si017476m):0.0168768,(Sobic.004G101300.1.p,AC185300.4_FGP002):0.0519519):0.102128):0.73731,((Bradi2g49774.1.p,LOC_Os01g54440.1):0.0594313,((Sobic.003G294900.1.p,GRMZM2G010804_P01):0.0594143,(Pavir.J15883.1.p,(Pavir.Eb03129.1.p,Si001890m):9.39047e-07):0.0258964):0.0708074):0.688231):0.174791;	-	-	-	-	-	-
99	Poaceae	OG0005898	Sobic.005G039500.1.p, Sobic.008G039600.1.p	GRMZM2G113093_P01, GRMZM2G127230_P01	Pavir.Cb02069.1.p, Pavir.Cb02068.1.p, Pavir.J05212.1.p, Pavir.J04287.1.p	Si009778m, Si009750m	LOC_Os11g05552.1, LOC_Os11g05556.1	Bradi4g25510.2.p, Bradi4g25490.1.p	Spipo0G0004600	Sobic.008G039600.1.p, Sobic.005G039500.1.p	GRMZM2G113093_P01, GRMZM2G127230_P01	Pavir.J04287.1.p, Pavir.Cb02069.1.p, Pavir.J05212.1.p, Pavir.Cb02068.1.p	Si009750m, Si009778m	LOC_Os11g05556.1, LOC_Os11g05552.1	Bradi4g25510.2.p, Bradi4g25490.1.p	-	(((Bradi4g25510.2.p,LOC_Os11g05556.1):0.0456741,((((Pavir.J04287.1.p,Pavir.Cb02069.1.p):0.00665627,Pavir.J05212.1.p):0.0264797,Si009750m):0.00909216,(Sobic.008G039600.1.p,GRMZM2G113093_P01):0.0520188):0.056723):0.143346,(Bradi4g25490.1.p,(LOC_Os11g05552.1,((Pavir.Cb02068.1.p,Si009778m):0.0199774,(Sobic.005G039500.1.p,GRMZM2G127230_P01):0.0641403):0.039479):9.39047e-07):0.14074):0.27605;	-	-	-	-	-	-
100	Poaceae	OG0005803	Sobic.008G073500.1.p, Sobic.003G315700.1.p	GRMZM2G136665_P01, GRMZM2G117028_P01	Pavir.J26981.1.p, Pavir.Eb03391.1.p, Pavir.J02112.1.p	Si021023m, Si000102m	LOC_Os12g10670.1, LOC_Os11g13990.1	Bradi4g40240.3.p, Bradi4g21057.2.p	Spipo16G0056100	Sobic.003G315700.1.p, Sobic.008G073500.1.p	GRMZM2G136665_P01, GRMZM2G117028_P01	Pavir.J02112.1.p, Pavir.Eb03391.1.p, Pavir.J26981.1.p	Si000102m, Si021023m	LOC_Os11g13990.1, LOC_Os12g10670.1	Bradi4g21057.2.p, Bradi4g40240.3.p	-	(((Bradi4g21057.2.p,LOC_Os11g13990.1):0.0238421,(((Pavir.J02112.1.p,Pavir.Eb03391.1.p):0.0168854,Si000102m):0.0203215,(Sobic.003G315700.1.p,GRMZM2G136665_P01):0.0328542):0.0629877):0.136036,(((Pavir.J26981.1.p,Si021023m):0.0491135,(Sobic.008G073500.1.p,GRMZM2G117028_P01):0.0788406):0.102801,(Bradi4g40240.3.p,LOC_Os12g10670.1):0.027155):0.142476):0.398831;	-	-	-	-	-	-
101	Poaceae	OG0005788	Sobic.003G295700.1.p, Sobic.001G076600.1.p	GRMZM2G137847_P01, GRMZM2G043464_P01	Pavir.J00264.1.p, Pavir.Ea02875.1.p, Pavir.J33620.1.p, Pavir.Ia00416.1.p	Si035643m, Si001350m, Si039372m	LOC_Os01g54530.1, LOC_Os03g55920.1	Bradi1g07380.1.p, Bradi2g49840.2.p	Spipo2G0115400	Sobic.001G076600.1.p, Sobic.003G295700.1.p	GRMZM2G137847_P01, GRMZM2G043464_P01	Pavir.Ia00416.1.p, Pavir.J00264.1.p, Pavir.Ea02875.1.p, Pavir.J33620.1.p	Si035643m, Si039372m, Si001350m	LOC_Os03g55920.1, LOC_Os01g54530.1	Bradi1g07380.1.p, Bradi2g49840.2.p	-	(((((Si035643m,Si039372m):0.0361439,(Pavir.Ia00416.1.p,Pavir.J00264.1.p):0.0454068):0.0560167,(Sobic.001G076600.1.p,GRMZM2G137847_P01):0.0312223):0.0900231,(Bradi1g07380.1.p,LOC_Os03g55920.1):0.0424504):0.635054,((Bradi2g49840.2.p,LOC_Os01g54530.1):0.0283555,(((Pavir.Ea02875.1.p,Pavir.J33620.1.p):0.0594517,Si001350m):0.0243252,(Sobic.003G295700.1.p,GRMZM2G043464_P01):0.0179937):0.0694636):0.43450…	-	-	-	-	-	-
102	Poaceae	OG0005783	Sobic.010G152700.1.p, Sobic.004G115000.1.p	GRMZM2G085751_P01, GRMZM2G064638_P01, GRMZM2G045109_P01	Pavir.Ab01030.1.p, Pavir.Db01402.1.p, Pavir.Aa02723.1.p, Pavir.Da00918.1.p	Si017482m, Si006640m	LOC_Os06g33450.2, LOC_Os02g15760.1	Bradi1g38650.1.p, Bradi3g09670.1.p	-	Sobic.004G115000.1.p, Sobic.010G152700.1.p	GRMZM2G085751_P01, GRMZM2G064638_P01, GRMZM2G045109_P01	Pavir.Ab01030.1.p, Pavir.Aa02723.1.p, Pavir.Da00918.1.p, Pavir.Db01402.1.p	Si017482m, Si006640m	LOC_Os02g15760.1, LOC_Os06g33450.2	Bradi3g09670.1.p, Bradi1g38650.1.p	-	(((Bradi3g09670.1.p,LOC_Os02g15760.1):9.39047e-07,(((Pavir.Ab01030.1.p,Pavir.Aa02723.1.p):0.0456559,Si017482m):0.0407775,((GRMZM2G085751_P01,GRMZM2G064638_P01):0.0294849,Sobic.004G115000.1.p):0.0534887):0.0785526):0.182765,((((Pavir.Da00918.1.p,Pavir.Db01402.1.p):0.0339086,Si006640m):0.0415323,(Sobic.010G152700.1.p,GRMZM2G045109_P01):0.0978653):0.146786,(LOC_Os06g33450.2,Bradi1g38650.1.p):0.04877…	-	-	-	-	-	-
103	Poaceae	OG0005758	Sobic.002G152200.1.p, Sobic.004G198600.1.p	GRMZM2G026043_P01, GRMZM5G842508_P01, GRMZM2G416684_P01, GRMZM2G051079_P02	Pavir.Bb01686.1.p, Pavir.Ab02120.1.p, Pavir.Aa01653.1.p, Pavir.J11630.1.p	Si029095m, Si016569m	LOC_Os02g37880.1, LOC_Os09g10720.1	Bradi4g26990.1.p, Bradi3g47380.6.p	Spipo5G0015400	Sobic.004G198600.1.p, Sobic.002G152200.1.p	GRMZM5G842508_P01, GRMZM2G026043_P01, GRMZM2G051079_P02, GRMZM2G416684_P01	Pavir.Ab02120.1.p, Pavir.Aa01653.1.p, Pavir.J11630.1.p, Pavir.Bb01686.1.p	Si016569m, Si029095m	LOC_Os02g37880.1, LOC_Os09g10720.1	Bradi3g47380.6.p, Bradi4g26990.1.p	-	(((Bradi3g47380.6.p,LOC_Os02g37880.1):0.03077,((((GRMZM5G842508_P01,GRMZM2G026043_P01):9.39047e-07,GRMZM2G051079_P02):0.00479518,Sobic.004G198600.1.p):0.0453938,((Pavir.Ab02120.1.p,Pavir.Aa01653.1.p):0.0107333,Si016569m):0.0098361):0.0480131):0.396259,((Bradi4g26990.1.p,LOC_Os09g10720.1):0.0274545,(((Pavir.J11630.1.p,Pavir.Bb01686.1.p):0.0088407,Si029095m):0.0294715,(Sobic.002G152200.1.p,GRMZM2G4…	-	-	-	-	-	-
104	Poaceae	OG0005730	Sobic.002G360000.1.p, Sobic.001G329600.1.p	GRMZM2G108040_P01, AC185108.3_FGP010, GRMZM2G047818_P01, GRMZM2G438121_P01	Pavir.Ib02014.1.p, Pavir.Ba01051.1.p, Pavir.J09045.1.p, Pavir.J04426.1.p	Si036454m, Si033107m	LOC_Os07g40040.1, LOC_Os03g32420.1	Bradi1g15790.2.p, Bradi1g22900.1.p	Spipo2G0095800	Sobic.001G329600.1.p, Sobic.002G360000.1.p	GRMZM2G438121_P01, AC185108.3_FGP010, GRMZM2G047818_P01, GRMZM2G108040_P01	Pavir.Ib02014.1.p, Pavir.Ba01051.1.p, Pavir.J04426.1.p	Si036454m, Si033107m	LOC_Os03g32420.1, LOC_Os07g40040.1	Bradi1g15790.2.p, Bradi1g22900.1.p	-	(((Bradi1g15790.2.p,LOC_Os03g32420.1):9.39047e-07,((Sobic.001G329600.1.p,GRMZM2G438121_P01):0.107611,(Pavir.Ib02014.1.p,Si036454m):0.012871):0.153991):0.327589,((LOC_Os07g40040.1,Bradi1g22900.1.p):0.000844508,(((Pavir.Ba01051.1.p,Pavir.J04426.1.p):0.0636331,Si033107m):0.0553985,(((AC185108.3_FGP010,GRMZM2G047818_P01):0.13461,GRMZM2G108040_P01):0.0160553,Sobic.002G360000.1.p):0.0543968):0.146236):…	-	-	-	-	-	-
105	Poaceae	OG0005692	Sobic.003G439200.1.p, Sobic.004G043800.1.p	GRMZM2G153797_P01, GRMZM2G470305_P01	Pavir.Ab00270.1.p, Pavir.Ga01147.1.p, Pavir.J29311.1.p, Pavir.Aa03252.1.p, Pavir.J22935.1.p	Si009169m, Si016066m	LOC_Os02g05880.1, LOC_Os01g73430.1	Bradi4g45065.1.p, Bradi2g61683.1.p	Spipo2G0033800	Sobic.003G439200.1.p, Sobic.004G043800.1.p	GRMZM2G470305_P01, GRMZM2G153797_P01	Pavir.J29311.1.p, Pavir.Ga01147.1.p, Pavir.Ab00270.1.p, Pavir.Aa03252.1.p, Pavir.J22935.1.p	Si009169m, Si016066m	LOC_Os01g73430.1, LOC_Os02g05880.1	Bradi2g61683.1.p, Bradi4g45065.1.p	-	(((Bradi2g61683.1.p,LOC_Os01g73430.1):0.0380527,(((Pavir.J29311.1.p,Pavir.Ga01147.1.p):0.122414,Si009169m):0.0496649,(Sobic.003G439200.1.p,GRMZM2G470305_P01):0.137937):0.243676):0.885222,(((GRMZM2G153797_P01,Sobic.004G043800.1.p):0.126165,(((Pavir.Ab00270.1.p,Pavir.Aa03252.1.p):0.0189251,Pavir.J22935.1.p):0.0358637,Si016066m):0.027499):0.107859,(Bradi4g45065.1.p,LOC_Os02g05880.1):0.0407668):0.323…	-	-	-	-	-	-
106	Poaceae	OG0005670	Sobic.010G077500.1.p, Sobic.001G340300.1.p	GRMZM2G387471_P02, GRMZM2G703792_P01, GRMZM2G004736_P01, GRMZM2G052975_P01, AC233855.1_FGP003, GRMZM2G033130_P01, GRMZM2G080293_P01, GRMZM2G438789_P01, GRMZM2G152768_P01, GRMZM2G371660_P01	Pavir.Da01955.1.p, Pavir.Ia03206.1.p, Pavir.Ib01913.1.p, Pavir.Db02044.1.p	Si005847m, Si034410m	LOC_Os03g29750.1, LOC_Os06g10430.1	Bradi1g46360.1.p, Bradi1g60080.1.p	Spipo15G0044900	Sobic.001G340300.1.p, Sobic.010G077500.1.p	GRMZM2G004736_P01, GRMZM2G371660_P01, GRMZM2G387471_P02, AC233855.1_FGP003, GRMZM2G703792_P01, GRMZM2G438789_P01, GRMZM2G152768_P01, GRMZM2G052975_P01, GRMZM2G080293_P01, GRMZM2G033130_P01	Pavir.Ia03206.1.p, Pavir.Ib01913.1.p, Pavir.Da01955.1.p, Pavir.Db02044.1.p	Si034410m, Si005847m	LOC_Os03g29750.1, LOC_Os06g10430.1	Bradi1g60080.1.p, Bradi1g46360.1.p	-	(((Bradi1g60080.1.p,LOC_Os03g29750.1):0.0269011,(((Pavir.Ia03206.1.p,Pavir.Ib01913.1.p):0.0654451,Si034410m):0.0389929,(Sobic.001G340300.1.p,GRMZM2G004736_P01):0.125677):0.15694):0.866522,((Bradi1g46360.1.p,LOC_Os06g10430.1):0.0478383,(((Pavir.Da01955.1.p,Pavir.Db02044.1.p):0.0293337,Si005847m):0.0141159,(Sobic.010G077500.1.p,((((GRMZM2G371660_P01,((GRMZM2G387471_P02,AC233855.1_FGP003):0.782094,G…	-	-	-	-	-	-
107	Poaceae	OG0005661	Sobic.001G211900.1.p, Sobic.006G266700.1.p	GRMZM2G073109_P01, GRMZM2G160752_P01, GRMZM2G008287_P01	Pavir.Gb00053.1.p, Pavir.Ib03549.1.p, Pavir.Ga00579.1.p, Pavir.Ia01754.1.p	Si022259m, Si035967m	LOC_Os10g34740.1, LOC_Os04g58060.1	Bradi5g26120.1.p, Bradi3g29470.1.p	Spipo17G0039400	Sobic.006G266700.1.p, Sobic.001G211900.1.p	GRMZM2G008287_P01, GRMZM2G073109_P01, GRMZM2G160752_P01	Pavir.Gb00053.1.p, Pavir.Ga00579.1.p, Pavir.Ia01754.1.p, Pavir.Ib03549.1.p	Si022259m, Si035967m	LOC_Os04g58060.1, LOC_Os10g34740.1	Bradi5g26120.1.p, Bradi3g29470.1.p	-	(((((Pavir.Gb00053.1.p,Si022259m):0.0239274,(Sobic.006G266700.1.p,GRMZM2G008287_P01):0.0584622):9.39047e-07,(Pavir.Ga00579.1.p,GRMZM2G073109_P01):0.0922135):0.0254012,(Bradi5g26120.1.p,LOC_Os04g58060.1):0.0418816):0.587429,((Bradi3g29470.1.p,LOC_Os10g34740.1):0.0193106,(((Pavir.Ia01754.1.p,Pavir.Ib03549.1.p):0.0231006,Si035967m):0.0188431,(Sobic.001G211900.1.p,GRMZM2G160752_P01):0.0329842):0.0232…	-	-	-	-	-	-
108	Poaceae	OG0005653	Sobic.004G259600.1.p, Sobic.002G245700.1.p	GRMZM2G011085_P01, GRMZM2G083932_P01	Pavir.J27767.1.p, Pavir.J12791.1.p, Pavir.Ba01730.1.p, Pavir.Aa00655.1.p, Pavir.J31335.1.p, Pavir.J35404.1.p	Si018402m, Si032291m	LOC_Os02g48670.1, LOC_Os09g31190.1	Bradi3g53470.1.p, Bradi4g33590.1.p	Spipo12G0034300	Sobic.002G245700.1.p, Sobic.004G259600.1.p	GRMZM2G083932_P01, GRMZM2G011085_P01	Pavir.Ba01730.1.p, Pavir.J31335.1.p, Pavir.J27767.1.p, Pavir.J12791.1.p, Pavir.J35404.1.p, Pavir.Aa00655.1.p	Si032291m, Si018402m	LOC_Os09g31190.1, LOC_Os02g48670.1	Bradi4g33590.1.p, Bradi3g53470.1.p	-	(((Bradi4g33590.1.p,LOC_Os09g31190.1):0.0588496,(((Pavir.Ba01730.1.p,Pavir.J31335.1.p):0.0329015,Si032291m):0.0321254,(Sobic.002G245700.1.p,GRMZM2G083932_P01):0.0639271):0.148305):0.547176,(((((Pavir.J27767.1.p,(Pavir.J12791.1.p,Pavir.J35404.1.p):9.39047e-07):9.39047e-07,Pavir.Aa00655.1.p):9.39047e-07,Si018402m):9.39047e-07,(Sobic.004G259600.1.p,GRMZM2G011085_P01):0.0150493):0.0247977,(Bradi3g534…	-	-	-	-	-	-
109	Poaceae	OG0005625	Sobic.002G248900.1.p, Sobic.007G208500.1.p	GRMZM2G159896_P01, GRMZM5G871418_P02, GRMZM2G056056_P01, GRMZM2G000829_P01	Pavir.Fa00442.1.p, Pavir.Ba01704.1.p, Pavir.Fb01933.1.p, Pavir.J01397.1.p	Si031549m, Si014678m	LOC_Os08g40100.1, LOC_Os09g31466.1	Bradi3g40120.1.p, Bradi4g33840.1.p	Spipo10G0019800	Sobic.007G208500.1.p, Sobic.002G248900.1.p	GRMZM2G056056_P01, GRMZM5G871418_P02	Pavir.Fa00442.1.p, Pavir.Fb01933.1.p, Pavir.J01397.1.p, Pavir.Ba01704.1.p	Si014678m, Si031549m	LOC_Os08g40100.1, LOC_Os09g31466.1	Bradi3g40120.1.p, Bradi4g33840.1.p	-	(((Bradi3g40120.1.p,LOC_Os08g40100.1):9.39047e-07,(((Pavir.Fa00442.1.p,Pavir.Fb01933.1.p):0.0106935,Si014678m):9.39047e-07,(GRMZM2G056056_P01,Sobic.007G208500.1.p):0.0109223):0.0242023):0.00941876,((((Pavir.J01397.1.p,Pavir.Ba01704.1.p):9.39047e-07,GRMZM5G871418_P02):9.39047e-07,(Sobic.002G248900.1.p,Si031549m):0.00856582):0.00861644,(Bradi4g33840.1.p,LOC_Os09g31466.1):9.39047e-07):0.0254087):9.3…	-	-	-	-	-	-
110	Poaceae	OG0005623	Sobic.003G202400.1.p, Sobic.009G211900.1.p	GRMZM2G034225_P03, GRMZM2G087675_P01	Pavir.J34442.1.p, Pavir.Ca01858.1.p, Pavir.Ea02066.1.p, Pavir.Eb01879.1.p	Si003594m, Si023862m	LOC_Os05g45910.1, LOC_Os01g40650.1	Bradi2g18660.1.p, Bradi2g42227.1.p	Spipo16G0024300	Sobic.003G202400.1.p, Sobic.009G211900.1.p	GRMZM2G087675_P01, GRMZM2G034225_P03	Pavir.Eb01879.1.p, Pavir.Ea02066.1.p, Pavir.J34442.1.p, Pavir.Ca01858.1.p	Si003594m, Si023862m	LOC_Os01g40650.1, LOC_Os05g45910.1	Bradi2g42227.1.p, Bradi2g18660.1.p	-	(((Bradi2g42227.1.p,LOC_Os01g40650.1):9.39047e-07,((Sobic.003G202400.1.p,GRMZM2G087675_P01):0.0597927,(Si003594m,(Pavir.Eb01879.1.p,Pavir.Ea02066.1.p):0.0255255):9.39047e-07):0.0112832):0.59171,(((Sobic.009G211900.1.p,GRMZM2G034225_P03):9.39047e-07,((Pavir.J34442.1.p,Pavir.Ca01858.1.p):0.0166633,Si023862m):0.0372497):0.105545,(Bradi2g18660.1.p,LOC_Os05g45910.1):9.39047e-07):0.479375):0.146369;	-	-	-	-	-	-
111	Poaceae	OG0005562	Sobic.006G083400.1.p, Sobic.004G173600.1.p	GRMZM2G007385_P01, GRMZM2G113629_P01, GRMZM2G176443_P02	Pavir.Ga01807.1.p, Pavir.Aa01713.1.p, Pavir.Gb01657.1.p, Pavir.Ab01850.1.p	Si010217m, Si017275m	LOC_Os02g34530.1, LOC_Os04g35290.1	Bradi5g10380.1.p, Bradi3g45540.1.p	Spipo7G0042200	Sobic.006G083400.1.p, Sobic.004G173600.1.p	GRMZM2G113629_P01, GRMZM2G176443_P02, GRMZM2G007385_P01	Pavir.Gb01657.1.p, Pavir.Ga01807.1.p, Pavir.Ab01850.1.p, Pavir.Aa01713.1.p	Si010217m, Si017275m	LOC_Os04g35290.1, LOC_Os02g34530.1	Bradi5g10380.1.p, Bradi3g45540.1.p	-	(((Bradi5g10380.1.p,LOC_Os04g35290.1):0.0213715,(((Pavir.Gb01657.1.p,Pavir.Ga01807.1.p):0.00234231,Si010217m):0.00596065,((GRMZM2G113629_P01,GRMZM2G176443_P02):0.00839732,Sobic.006G083400.1.p):0.0329896):0.0795973):0.133398,((Bradi3g45540.1.p,LOC_Os02g34530.1):0.0178532,((Sobic.004G173600.1.p,GRMZM2G007385_P01):0.04915,(Si017275m,(Pavir.Ab01850.1.p,Pavir.Aa01713.1.p):0.0910539):0.018226):0.067349…	-	-	-	-	-	-
112	Poaceae	OG0005560	Sobic.001G040300.1.p, Sobic.004G171100.1.p	GRMZM2G357349_P01, GRMZM2G047365_P01, GRMZM2G154146_P01, AC185648.3_FGP007, GRMZM2G071206_P01, GRMZM2G041167_P01	Pavir.Ib00272.1.p, Pavir.Aa01734.1.p, Pavir.Ab01888.1.p, Pavir.J23275.1.p, Pavir.Ia04249.1.p	Si011874m, Si005390m, Si019229m	LOC_Os02g33830.1, LOC_Os04g34620.1	Bradi5g10060.1.p, Bradi3g45327.1.p	Spipo13G0008200	Sobic.001G040300.1.p, Sobic.004G171100.1.p	GRMZM2G047365_P01, GRMZM2G041167_P01, AC185648.3_FGP007	Pavir.Ia04249.1.p, Pavir.Ib00272.1.p, Pavir.J23275.1.p, Pavir.Ab01888.1.p, Pavir.Aa01734.1.p	Si005390m, Si011874m, Si019229m	LOC_Os04g34620.1, LOC_Os02g33830.1	Bradi5g10060.1.p, Bradi3g45327.1.p	-	(((Bradi5g10060.1.p,LOC_Os04g34620.1):0.0258583,(((Pavir.Ia04249.1.p,(Pavir.Ib00272.1.p,Pavir.J23275.1.p):9.39047e-07):0.0160215,(Si005390m,Si011874m):0.0397704):0.0110353,(Sobic.001G040300.1.p,GRMZM2G047365_P01):0.037563):0.0229244):0.0465812,((Bradi3g45327.1.p,LOC_Os02g33830.1):9.39047e-07,(((Pavir.Ab01888.1.p,Pavir.Aa01734.1.p):0.0213336,Si019229m):0.0509035,(Sobic.004G171100.1.p,(GRMZM2G04116…	-	-	-	-	-	-
113	Poaceae	OG0005534	Sobic.002G226700.1.p, Sobic.007G156900.1.p	GRMZM2G334639_P01, GRMZM2G135400_P01	Pavir.J07390.1.p, Pavir.Fa00653.1.p, Pavir.Ba02019.1.p, Pavir.J12152.1.p	Si014396m, Si030785m	LOC_Os08g36970.1, LOC_Os09g28550.1	Bradi3g38115.1.p, Bradi4g32220.2.p	-	Sobic.002G226700.1.p, Sobic.007G156900.1.p	GRMZM2G135400_P01, GRMZM2G334639_P01	Pavir.J07390.1.p, Pavir.Ba02019.1.p, Pavir.Fa00653.1.p, Pavir.J12152.1.p	Si030785m, Si014396m	LOC_Os09g28550.1, LOC_Os08g36970.1	Bradi4g32220.2.p, Bradi3g38115.1.p	-	(((Bradi4g32220.2.p,LOC_Os09g28550.1):0.0860458,((Sobic.002G226700.1.p,GRMZM2G135400_P01):0.0153552,((Pavir.J07390.1.p,Pavir.Ba02019.1.p):0.0659999,Si030785m):0.0703895):0.0879144):0.331856,((Bradi3g38115.1.p,LOC_Os08g36970.1):0.0152093,(((Pavir.Fa00653.1.p,Pavir.J12152.1.p):0.142788,Si014396m):0.103513,(Sobic.007G156900.1.p,GRMZM2G334639_P01):0.106418):0.303251):0.214439):1.16073;	-	-	-	-	-	-
114	Poaceae	OG0005531	Sobic.001G435800.1.p, Sobic.001G048900.1.p	GRMZM2G048549_P01, GRMZM2G102483_P02	Pavir.Ia02771.1.p, Pavir.Ib02894.1.p, Pavir.Ia03907.1.p, Pavir.Ib01044.1.p	Si036171m, Si035993m	LOC_Os03g14590.1, LOC_Os10g09850.1	Bradi3g22635.1.p, Bradi1g68010.1.p	Spipo11G0043800	Sobic.001G435800.1.p, Sobic.001G048900.1.p	GRMZM2G102483_P02, GRMZM2G048549_P01	Pavir.Ia03907.1.p, Pavir.Ib01044.1.p, Pavir.Ia02771.1.p, Pavir.Ib02894.1.p	Si035993m, Si036171m	LOC_Os03g14590.1, LOC_Os10g09850.1	Bradi1g68010.1.p, Bradi3g22635.1.p	-	(((Bradi1g68010.1.p,LOC_Os03g14590.1):0.0372015,(((Pavir.Ia03907.1.p,Pavir.Ib01044.1.p):0.0593805,Si035993m):0.0435073,(Sobic.001G435800.1.p,GRMZM2G102483_P02):0.144416):0.14445):0.191798,((Bradi3g22635.1.p,LOC_Os10g09850.1):0.036892,(((Pavir.Ia02771.1.p,Pavir.Ib02894.1.p):0.0508442,Si036171m):0.0457899,(Sobic.001G048900.1.p,GRMZM2G048549_P01):0.0440468):0.0572571):0.134173):0.18579;	-	-	-	-	-	-
115	Poaceae	OG0005530	Sobic.002G291700.1.p, Sobic.001G313000.1.p	GRMZM2G052685_P01, GRMZM6G435553_P01	Pavir.Ib02369.1.p, Pavir.Bb02559.1.p, Pavir.Ba01392.1.p, Pavir.Ia02867.1.p, Pavir.J23895.1.p	Si034274m, Si032840m	LOC_Os09g38090.1, LOC_Os10g39430.1	Bradi4g37410.1.p, Bradi3g32200.1.p	Spipo15G0013000	Sobic.002G291700.1.p, Sobic.001G313000.1.p	GRMZM6G435553_P01, GRMZM2G052685_P01	Pavir.J23895.1.p, Pavir.Bb02559.1.p, Pavir.Ba01392.1.p, Pavir.Ia02867.1.p, Pavir.Ib02369.1.p	Si032840m, Si034274m	LOC_Os09g38090.1, LOC_Os10g39430.1	Bradi4g37410.1.p, Bradi3g32200.1.p	-	(((Bradi4g37410.1.p,LOC_Os09g38090.1):0.0185717,((((Pavir.J23895.1.p,Pavir.Bb02559.1.p):0.110872,Pavir.Ba01392.1.p):0.0776043,Si032840m):0.013647,(Sobic.002G291700.1.p,GRMZM6G435553_P01):0.054281):0.104807):0.398296,((Bradi3g32200.1.p,LOC_Os10g39430.1):0.0349196,(((Pavir.Ia02867.1.p,Pavir.Ib02369.1.p):0.125065,Si034274m):0.0241552,(Sobic.001G313000.1.p,GRMZM2G052685_P01):0.0578509):0.0986853):0.9…	-	-	-	-	-	-
116	Poaceae	OG0005511	Sobic.002G236700.1.p, Sobic.010G118700.1.p	GRMZM2G002617_P01, GRMZM2G018823_P01, GRMZM2G181390_P01	Pavir.Fa01047.1.p, Pavir.J22095.1.p, Pavir.Bb02488.1.p, Pavir.J15995.1.p, Pavir.Bb02455.1.p, Pavir.Ba01770.1.p, Pavir.Db00575.1.p	Si006944m, Si030854m	LOC_Os09g29970.1, LOC_Os06g17440.1	Bradi1g43540.1.p, Bradi4g33010.1.p	Spipo12G0016200	Sobic.002G236700.1.p, Sobic.010G118700.1.p	GRMZM2G181390_P01, GRMZM2G018823_P01, GRMZM2G002617_P01	Pavir.Ba01770.1.p, Pavir.Bb02455.1.p, Pavir.J22095.1.p, Pavir.Bb02488.1.p, Pavir.Fa01047.1.p, Pavir.Db00575.1.p, Pavir.J15995.1.p	Si030854m, Si006944m	LOC_Os09g29970.1, LOC_Os06g17440.1	Bradi4g33010.1.p, Bradi1g43540.1.p	-	(((Bradi4g33010.1.p,LOC_Os09g29970.1):0.025724,((((Pavir.Ba01770.1.p,Pavir.Bb02455.1.p):0.338043,(Pavir.J22095.1.p,Pavir.Bb02488.1.p):0.028417):9.39047e-07,Si030854m):0.0703464,(Sobic.002G236700.1.p,GRMZM2G181390_P01):0.0494041):0.0781155):0.782198,((Bradi1g43540.1.p,LOC_Os06g17440.1):0.0160878,((((Pavir.Fa01047.1.p,Pavir.Db00575.1.p):0.0276903,Pavir.J15995.1.p):0.0132686,Si006944m):0.00778221,(S…	-	-	-	-	-	-
117	Poaceae	OG0005458	Sobic.003G012600.1.p, Sobic.004G117200.1.p	GRMZM2G439596_P01, GRMZM2G144853_P01	Pavir.Ea00117.1.p, Pavir.J40187.1.p, Pavir.J07188.1.p, Pavir.Eb00166.1.p, Pavir.Ab01012.1.p	Si002584m, Si020348m	LOC_Os01g12460.1, LOC_Os02g16450.1, LOC_Os06g30930.1	Bradi1g39282.1.p, Bradi3g09790.2.p, Bradi2g07370.1.p	Spipo26G0011700, Spipo8G0045000	Sobic.003G012600.1.p, Sobic.004G117200.1.p	GRMZM2G144853_P01, GRMZM2G439596_P01	Pavir.Ea00117.1.p, Pavir.Eb00166.1.p, Pavir.J07188.1.p, Pavir.J40187.1.p, Pavir.Ab01012.1.p	Si002584m, Si020348m	LOC_Os01g12460.1, LOC_Os02g16450.1, LOC_Os06g30930.1	Bradi2g07370.1.p, Bradi3g09790.2.p, Bradi1g39282.1.p	-	(((Bradi2g07370.1.p,LOC_Os01g12460.1):9.39047e-07,(((Pavir.Ea00117.1.p,Pavir.Eb00166.1.p):0.0258336,Si002584m):0.0378636,(Sobic.003G012600.1.p,GRMZM2G144853_P01):0.0841609):0.224109):0.899647,(((Bradi3g09790.2.p,LOC_Os02g16450.1):0.0281877,((((Pavir.J07188.1.p,Pavir.J40187.1.p):0.0102048,Pavir.Ab01012.1.p):0.0350209,Si020348m):0.0359364,(Sobic.004G117200.1.p,GRMZM2G439596_P01):0.0395722):0.048023…	-	-	-	-	-	-
118	Poaceae	OG0005454	Sobic.009G140800.1.p, Sobic.003G381700.1.p	GRMZM2G081188_P01, GRMZM5G833124_P01, AC218035.3_FGP004, AC218035.3_FGP001	Pavir.J02816.1.p, Pavir.J00474.1.p, Pavir.J05776.1.p, Pavir.Ea03599.1.p	Si021614m, Si000532m	LOC_Os01g66350.1, LOC_Os05g34650.1	Bradi2g25097.2.p, Bradi2g57250.1.p, Bradi2g25111.1.p	Spipo4G0080700	Sobic.009G140800.1.p, Sobic.003G381700.1.p	AC218035.3_FGP001, AC218035.3_FGP004, GRMZM5G833124_P01, GRMZM2G081188_P01	Pavir.J00474.1.p, Pavir.J05776.1.p, Pavir.J02816.1.p, Pavir.Ea03599.1.p	Si021614m, Si000532m	LOC_Os05g34650.1, LOC_Os01g66350.1	Bradi2g25097.2.p, Bradi2g25111.1.p, Bradi2g57250.1.p	-	((((Bradi2g25097.2.p,Bradi2g25111.1.p):0.111314,LOC_Os05g34650.1):0.0159459,(((Pavir.J00474.1.p,Pavir.J05776.1.p):0.0157888,Si021614m):0.0278595,((AC218035.3_FGP001,(AC218035.3_FGP004,GRMZM5G833124_P01):9.39047e-07):9.39047e-07,Sobic.009G140800.1.p):0.0202362):0.0898215):0.0685796,((Bradi2g57250.1.p,LOC_Os01g66350.1):0.0336202,(((Pavir.J02816.1.p,Pavir.Ea03599.1.p):0.0282963,Si000532m):0.0211997,…	-	-	-	-	-	-
119	Poaceae	OG0005448	Sobic.002G274900.1.p, Sobic.009G115200.1.p	GRMZM5G826767_P01, GRMZM2G176324_P01, GRMZM2G044822_P01	Pavir.Cb01389.1.p, Pavir.Bb02650.1.p	Si039495m, Si023038m, Si033150m	LOC_Os09g36210.1, LOC_Os05g30490.1	Bradi4g36070.1.p, Bradi2g27687.1.p	Spipo0G0091600, Spipo17G0023900, Spipo1G0076800, Spipo16G0014300	Sobic.002G274900.1.p, Sobic.009G115200.1.p	GRMZM2G044822_P01, GRMZM5G826767_P01, GRMZM2G176324_P01	Pavir.Bb02650.1.p, Pavir.Cb01389.1.p	Si033150m, Si039495m, Si023038m	LOC_Os09g36210.1, LOC_Os05g30490.1	Bradi4g36070.1.p, Bradi2g27687.1.p	-	((Bradi4g36070.1.p,(LOC_Os09g36210.1,((Pavir.Bb02650.1.p,Si033150m):0.129689,(Sobic.002G274900.1.p,GRMZM2G044822_P01):0.279876):0.188136):0.217828):0.746879,(((Pavir.Cb01389.1.p,(Si039495m,Si023038m):0.0690053):0.0534083,((GRMZM5G826767_P01,GRMZM2G176324_P01):0.0772803,Sobic.009G115200.1.p):0.0724922):0.186148,(LOC_Os05g30490.1,Bradi2g27687.1.p):0.0286432):0.413166):0.431658;	-	-	-	-	-	-
120	Poaceae	OG0005436	Sobic.002G098500.1.p, Sobic.001G019200.1.p, Sobic.008G062900.1.p	GRMZM2G067756_P01, GRMZM2G156568_P01, GRMZM2G138003_P02, GRMZM2G447976_P01	Pavir.Bb00712.1.p, Pavir.Ca00263.1.p, Pavir.Cb01914.1.p, Pavir.Ba03459.1.p, Pavir.Ia00008.1.p	Si029369m, Si035173m, Si009858m	LOC_Os12g08720.1, LOC_Os07g15600.1, LOC_Os04g20920.1	Bradi1g02260.1.p, Bradi4g40810.1.p, Bradi1g53120.1.p	Spipo7G0039900, Spipo4G0094100	Sobic.008G062900.1.p, Sobic.002G098500.1.p, Sobic.001G019200.1.p, Sobic.002G098500.1.p, Sobic.001G019200.1.p	GRMZM2G138003_P02, GRMZM2G067756_P01, GRMZM2G156568_P01, GRMZM2G447976_P01, GRMZM2G067756_P01, GRMZM2G156568_P01, GRMZM2G447976_P01	Pavir.Ca00263.1.p, Pavir.Cb01914.1.p, Pavir.Ba03459.1.p, Pavir.Bb00712.1.p, Pavir.Ia00008.1.p, Pavir.Ba03459.1.p, Pavir.Bb00712.1.p, Pavir.Ia00008.1.p	Si009858m, Si029369m, Si035173m, Si029369m, Si035173m	LOC_Os12g08720.1, LOC_Os07g15600.1, LOC_Os04g20920.1, LOC_Os07g15600.1, LOC_Os04g20920.1	Bradi4g40810.1.p, Bradi1g53120.1.p, Bradi1g02260.1.p, Bradi1g53120.1.p, Bradi1g02260.1.p	-	(((Bradi4g40810.1.p,LOC_Os12g08720.1):0.0559175,((Sobic.008G062900.1.p,GRMZM2G138003_P02):0.0902707,((Pavir.Ca00263.1.p,Pavir.Cb01914.1.p):0.0417268,Si009858m):0.0504555):0.148765):0.889345,(((Bradi1g53120.1.p,LOC_Os07g15600.1):0.0325654,(((Pavir.Ba03459.1.p,Pavir.Bb00712.1.p):0.0737948,Si029369m):0.0169812,((Sobic.002G098500.1.p,GRMZM2G067756_P01):0.0140869,GRMZM2G156568_P01):0.0790942):0.120699…	(((Bradi1g53120.1.p,LOC_Os07g15600.1):0.0325654,(((Pavir.Ba03459.1.p,Pavir.Bb00712.1.p):0.0737948,Si029369m):0.0169812,((Sobic.002G098500.1.p,GRMZM2G067756_P01):0.0140869,GRMZM2G156568_P01):0.0790942):0.120699):0.123013,(((Pavir.Ia00008.1.p,Si035173m):0.0306949,(Sobic.001G019200.1.p,GRMZM2G447976_P01):0.0682602):0.11915,(LOC_Os04g20920.1,Bradi1g02260.1.p):0.0174847):0.0939987):0.452026;	-	-	-	-	-
121	Poaceae	OG0005385	Sobic.004G106200.1.p, Sobic.010G161300.1.p	GRMZM2G017022_P01, GRMZM2G046316_P01	Pavir.Da00894.1.p, Pavir.Aa02781.1.p, Pavir.Db01174.1.p, Pavir.J08396.1.p	Si016646m, Si006008m	LOC_Os06g35200.1, LOC_Os02g14480.1	Bradi3g09150.1.p, Bradi1g40980.1.p	Spipo19G0007200	Sobic.010G161300.1.p, Sobic.004G106200.1.p	GRMZM2G046316_P01, GRMZM2G017022_P01	Pavir.Da00894.1.p, Pavir.Db01174.1.p, Pavir.J08396.1.p, Pavir.Aa02781.1.p	Si006008m, Si016646m	LOC_Os06g35200.1, LOC_Os02g14480.1	Bradi1g40980.1.p, Bradi3g09150.1.p	-	(((Bradi1g40980.1.p,LOC_Os06g35200.1):0.0280531,(((Pavir.Da00894.1.p,Pavir.Db01174.1.p):0.0656853,Si006008m):0.0319105,(Sobic.010G161300.1.p,GRMZM2G046316_P01):0.051106):0.0528589):0.114691,((Bradi3g09150.1.p,LOC_Os02g14480.1):0.0231298,(((Pavir.J08396.1.p,Pavir.Aa02781.1.p):0.0357048,Si016646m):0.0679663,(Sobic.004G106200.1.p,GRMZM2G017022_P01):0.126948):0.115668):0.255592):0.74822;	-	-	-	-	-	-
122	Poaceae	OG0005375	Sobic.003G201400.1.p, Sobic.009G255200.1.p, Sobic.003G201200.1.p, Sobic.003G201300.1.p	GRMZM2G099626_P02, GRMZM2G155077_P01, GRMZM2G108090_P01, GRMZM2G108118_P01	Pavir.J00993.1.p, Pavir.Ea02087.1.p, Pavir.J00136.1.p, Pavir.J33346.1.p, Pavir.J15194.1.p, Pavir.Eb01861.1.p, Pavir.J15962.1.p	Si003145m, Si002482m, Si022520m	LOC_Os01g40550.1, LOC_Os01g40530.1, LOC_Os05g51440.1	Bradi2g42120.1.p, Bradi2g42130.1.p, Bradi3g29220.1.p	Spipo21G0019100	Sobic.009G255200.1.p, Sobic.003G201400.1.p, Sobic.009G255200.1.p, Sobic.003G201400.1.p, Sobic.003G201200.1.p	GRMZM2G099626_P02, GRMZM2G108118_P01, GRMZM2G155077_P01, GRMZM2G099626_P02, GRMZM2G108118_P01, GRMZM2G155077_P01, GRMZM2G108090_P01	Pavir.J33346.1.p, Pavir.J00136.1.p, Pavir.J00993.1.p, Pavir.J15194.1.p, Pavir.J15962.1.p, Pavir.J33346.1.p, Pavir.J00136.1.p, Pavir.J00993.1.p, Pavir.J15194.1.p, Pavir.J15962.1.p, Pavir.Ea02087.1.p, Pavir.Eb01861.1.p	Si022520m, Si002482m, Si022520m, Si002482m, Si003145m	LOC_Os05g51440.1, LOC_Os01g40550.1, LOC_Os05g51440.1, LOC_Os01g40550.1, LOC_Os01g40530.1	Bradi3g29220.1.p, Bradi2g42130.1.p, Bradi3g29220.1.p, Bradi2g42130.1.p, Bradi2g42120.1.p	-	(((Bradi3g29220.1.p,LOC_Os05g51440.1):0.0931036,((Pavir.J33346.1.p,((Pavir.J00136.1.p,Pavir.J00993.1.p):0.0540515,Si022520m):0.27242):9.39047e-07,(Sobic.009G255200.1.p,GRMZM2G099626_P02):0.147941):0.243935):0.317165,((Bradi2g42130.1.p,LOC_Os01g40550.1):0.0490046,(((Pavir.J15194.1.p,Pavir.J15962.1.p):0.0908869,Si002482m):0.153081,((GRMZM2G108118_P01,GRMZM2G155077_P01):0.0432898,Sobic.003G201400.1.…	((((Bradi3g29220.1.p,LOC_Os05g51440.1):0.0931036,((Pavir.J33346.1.p,((Pavir.J00136.1.p,Pavir.J00993.1.p):0.0540515,Si022520m):0.27242):9.39047e-07,(Sobic.009G255200.1.p,GRMZM2G099626_P02):0.147941):0.243935):0.317165,((Bradi2g42130.1.p,LOC_Os01g40550.1):0.0490046,(((Pavir.J15194.1.p,Pavir.J15962.1.p):0.0908869,Si002482m):0.153081,((GRMZM2G108118_P01,GRMZM2G155077_P01):0.0432898,Sobic.003G201400.1…	-	-	-	-	-
123	Poaceae	OG0005364	Sobic.001G316200.1.p, Sobic.001G523700.1.p	GRMZM2G453403_P01, GRMZM5G841360_P01, GRMZM2G418294_P01, GRMZM2G394945_P01, GRMZM2G476107_P02	Pavir.Ib02474.1.p, Pavir.Ia02919.1.p, Pavir.Ib00006.1.p, Pavir.Ia04509.1.p	Si034632m, Si034112m	LOC_Os10g38900.1, LOC_Os03g03460.1	Bradi1g76791.1.p, Bradi3g31947.2.p	Spipo1G0112000	Sobic.001G316200.1.p, Sobic.001G523700.1.p	GRMZM2G418294_P01, GRMZM2G476107_P02, GRMZM2G394945_P01, GRMZM5G841360_P01	Pavir.Ia02919.1.p, Pavir.Ib02474.1.p, Pavir.Ia04509.1.p, Pavir.Ib00006.1.p	Si034632m, Si034112m	LOC_Os10g38900.1, LOC_Os03g03460.1	Bradi3g31947.2.p, Bradi1g76791.1.p	-	(((Bradi3g31947.2.p,LOC_Os10g38900.1):0.0153264,(((Pavir.Ia02919.1.p,Pavir.Ib02474.1.p):0.021485,Si034632m):0.00461849,(Sobic.001G316200.1.p,GRMZM2G418294_P01):0.0212138):0.064422):0.0864213,((Bradi1g76791.1.p,LOC_Os03g03460.1):0.012511,(((Pavir.Ia04509.1.p,Pavir.Ib00006.1.p):0.00267186,Si034112m):0.0061095,(Sobic.001G523700.1.p,(GRMZM2G476107_P02,(GRMZM2G394945_P01,GRMZM5G841360_P01):0.0019899):…	-	-	-	-	-	-
124	Poaceae	OG0005357	Sobic.009G227600.1.p, Sobic.003G256900.1.p, Sobic.009G227500.1.p	GRMZM2G141461_P01, GRMZM2G311680_P02, GRMZM2G381739_P01, GRMZM2G128333_P01	Pavir.J24373.1.p, Pavir.Ca01169.1.p, Pavir.J19204.1.p, Pavir.J19206.1.p, Pavir.J20242.1.p, Pavir.Eb02747.1.p, Pavir.Db01158.1.p, Pavir.Ea02383.1.p	Si021977m, Si025184m, Si001124m	LOC_Os01g48740.1, LOC_Os01g48750.1, LOC_Os05g48330.1	Bradi2g46560.1.p, Bradi2g17030.1.p	Spipo26G0028500, Spipo26G0028600	Sobic.003G256900.1.p, Sobic.009G227500.1.p, Sobic.009G227600.1.p	GRMZM2G311680_P02, GRMZM2G141461_P01, GRMZM2G128333_P01, GRMZM2G381739_P01	Pavir.Ea02383.1.p, Pavir.Eb02747.1.p, Pavir.J19206.1.p, Pavir.J24373.1.p, Pavir.J19204.1.p, Pavir.J20242.1.p, Pavir.Ca01169.1.p	Si001124m, Si025184m, Si021977m	LOC_Os01g48750.1, LOC_Os05g48330.1, LOC_Os01g48740.1	Bradi2g46560.1.p, Bradi2g17030.1.p	-	(((LOC_Os01g48750.1,Bradi2g46560.1.p):0.0158486,(((Pavir.Ea02383.1.p,Pavir.Eb02747.1.p):0.0592586,Si001124m):0.0270833,(Sobic.003G256900.1.p,GRMZM2G311680_P02):0.0311768):0.0907419):0.0769391,(((((Pavir.J19206.1.p,Pavir.J24373.1.p):0.0887945,Si025184m):0.0238908,(Sobic.009G227500.1.p,GRMZM2G141461_P01):0.0646968):0.199756,((Sobic.009G227600.1.p,(GRMZM2G128333_P01,GRMZM2G381739_P01):0.0281644):0.0…	-	-	-	-	-	-
125	Poaceae	OG0005352	Sobic.008G078400.1.p, Sobic.004G210500.1.p	GRMZM2G099891_P02, GRMZM2G047042_P03	Pavir.Ab02249.1.p, Pavir.Cb01874.1.p, Pavir.Aa01396.1.p, Pavir.Ca00363.1.p	Si017527m, Si022601m	LOC_Os02g39600.1, LOC_Os12g12370.1	Bradi4g40030.1.p, Bradi3g48410.1.p	Spipo9G0048400	Sobic.008G078400.1.p, Sobic.004G210500.1.p	GRMZM2G047042_P03, GRMZM2G099891_P02	Pavir.Ca00363.1.p, Pavir.Cb01874.1.p, Pavir.Ab02249.1.p, Pavir.Aa01396.1.p	Si022601m, Si017527m	LOC_Os12g12370.1, LOC_Os02g39600.1	Bradi4g40030.1.p, Bradi3g48410.1.p	-	(((Bradi4g40030.1.p,LOC_Os12g12370.1):0.050736,(((Pavir.Ca00363.1.p,Pavir.Cb01874.1.p):0.0558275,Si022601m):0.0190157,(Sobic.008G078400.1.p,GRMZM2G047042_P03):0.0437571):0.112675):0.766641,((Bradi3g48410.1.p,LOC_Os02g39600.1):0.0629142,(((Pavir.Ab02249.1.p,Pavir.Aa01396.1.p):0.0532685,Si017527m):0.0558617,(Sobic.004G210500.1.p,GRMZM2G099891_P02):0.0559589):0.0656581):0.431934):0.235044;	-	-	-	-	-	-
126	Poaceae	OG0005346	Sobic.001G538600.1.p, Sobic.001G308800.1.p	AC194856.3_FGP007, AC194856.3_FGP002, GRMZM5G856200_P01, GRMZM2G011520_P01	Pavir.Ib00604.1.p, Pavir.Ia04876.1.p, Pavir.Ia01025.1.p, Pavir.Ib02411.1.p	Si026892m, Si038007m, Si003806m, Si038008m	LOC_Os10g39860.1, LOC_Os03g01770.1	Bradi3g32551.1.p, Bradi1g78020.1.p	Spipo11G0054700	Sobic.001G538600.1.p, Sobic.001G308800.1.p	GRMZM5G856200_P01, AC194856.3_FGP002, AC194856.3_FGP007, GRMZM2G011520_P01	Pavir.Ia04876.1.p, Pavir.Ib00604.1.p, Pavir.Ia01025.1.p, Pavir.Ib02411.1.p	Si038007m, Si003806m, Si026892m, Si038008m	LOC_Os03g01770.1, LOC_Os10g39860.1	Bradi1g78020.1.p, Bradi3g32551.1.p	-	(((Bradi1g78020.1.p,LOC_Os03g01770.1):0.0220073,((Si038007m,(Pavir.Ia04876.1.p,Pavir.Ib00604.1.p):0.0224341):9.39047e-07,(Sobic.001G538600.1.p,((GRMZM5G856200_P01,AC194856.3_FGP002):9.39047e-07,AC194856.3_FGP007):0.552565):0.0561985):0.0508535):0.107568,((Bradi3g32551.1.p,LOC_Os10g39860.1):0.0250924,(((Pavir.Ia01025.1.p,Pavir.Ib02411.1.p):0.0260377,((Si003806m,Si026892m):0.0503981,Si038008m):0.02…	-	-	-	-	-	-
127	Poaceae	OG0005324	Sobic.003G061900.1.p, Sobic.009G056500.1.p	GRMZM2G155380_P01, GRMZM2G118344_P03, GRMZM2G456174_P01, GRMZM2G305901_P01, GRMZM2G165044_P01	Pavir.Eb00498.1.p, Pavir.Ea00445.1.p, Pavir.J01792.1.p, Pavir.Ca01112.1.p	Si001038m, Si009777m	LOC_Os01g06590.2, LOC_Os05g07070.1	Bradi2g34660.5.p, Bradi2g00156.1.p	Spipo23G0034800	Sobic.003G061900.1.p, Sobic.009G056500.1.p	GRMZM2G165044_P01, GRMZM2G305901_P01, GRMZM2G155380_P01, GRMZM2G456174_P01, GRMZM2G118344_P03	Pavir.Ea00445.1.p, Pavir.Eb00498.1.p, Pavir.Ca01112.1.p, Pavir.J01792.1.p	Si001038m, Si009777m	LOC_Os01g06590.2, LOC_Os05g07070.1	Bradi2g00156.1.p, Bradi2g34660.5.p	-	(((Bradi2g00156.1.p,LOC_Os01g06590.2):0.0340625,(((Pavir.Ea00445.1.p,Pavir.Eb00498.1.p):0.0582233,Si001038m):0.0391211,((Sobic.003G061900.1.p,GRMZM2G165044_P01):0.0200603,(GRMZM2G305901_P01,(GRMZM2G155380_P01,GRMZM2G456174_P01):0.0168035):0.0433746):0.0945885):0.0994255):0.163692,((Bradi2g34660.5.p,LOC_Os05g07070.1):0.033873,(((Pavir.Ca01112.1.p,Pavir.J01792.1.p):0.0547696,Si009777m):0.0307997,(S…	-	-	-	-	-	-
128	Poaceae	OG0005309	Sobic.006G278200.1.p, Sobic.002G095100.1.p	GRMZM2G337792_P02, GRMZM2G390876_P01	Pavir.Ba03449.1.p, Pavir.Bb00719.1.p, Pavir.Da02111.1.p, Pavir.J00959.1.p	Si029413m, Si023293m, Si007312m	LOC_Os04g59340.1, LOC_Os09g02400.2, LOC_Os07g15270.1, LOC_Os02g44890.2	Bradi5g27270.2.p, Bradi1g53190.1.p	-	Sobic.002G095100.1.p, Sobic.006G278200.1.p	GRMZM2G390876_P01, GRMZM2G337792_P02	Pavir.Ba03449.1.p, Pavir.Bb00719.1.p, Pavir.Da02111.1.p, Pavir.J00959.1.p	Si029413m, Si007312m, Si023293m	LOC_Os07g15270.1, LOC_Os04g59340.1, LOC_Os09g02400.2, LOC_Os02g44890.2	Bradi1g53190.1.p, Bradi5g27270.2.p	-	(((Bradi1g53190.1.p,LOC_Os07g15270.1):0.0458306,(((Pavir.Ba03449.1.p,Pavir.Bb00719.1.p):0.0461026,Si029413m):0.0391728,(Sobic.002G095100.1.p,GRMZM2G390876_P01):0.0785369):0.133794):0.331121,((Bradi5g27270.2.p,((LOC_Os04g59340.1,LOC_Os09g02400.2):0.0575821,LOC_Os02g44890.2):0.0515288):0.0295041,(((Si007312m,Si023293m):0.014561,(Pavir.Da02111.1.p,Pavir.J00959.1.p):0.0423414):0.0379219,(Sobic.006G27…	-	-	-	-	-	-
129	Poaceae	OG0005300	Sobic.004G251300.1.p, Sobic.007G126400.1.p	GRMZM2G021339_P01, GRMZM2G003304_P01, GRMZM2G122076_P01	Pavir.Fb01301.1.p, Pavir.Ab02950.1.p, Pavir.Fa01561.1.p, Pavir.Aa00462.1.p	Si017789m, Si014228m	LOC_Os08g32080.1, LOC_Os02g49700.1, LOC_Os08g32085.1	Bradi3g56180.1.p, Bradi3g35850.1.p	Spipo12G0012000	Sobic.007G126400.1.p, Sobic.004G251300.1.p	GRMZM2G122076_P01, GRMZM2G003304_P01, GRMZM2G021339_P01	Pavir.Fa01561.1.p, Pavir.Fb01301.1.p, Pavir.Ab02950.1.p, Pavir.Aa00462.1.p	Si014228m, Si017789m	LOC_Os08g32080.1, LOC_Os08g32085.1, LOC_Os02g49700.1	Bradi3g35850.1.p, Bradi3g56180.1.p	-	(((Bradi3g35850.1.p,(LOC_Os08g32080.1,LOC_Os08g32085.1):0.0920842):0.0125828,(((Pavir.Fa01561.1.p,Pavir.Fb01301.1.p):0.033527,Si014228m):0.0146658,((GRMZM2G122076_P01,GRMZM2G003304_P01):9.39047e-07,Sobic.007G126400.1.p):0.0159381):0.0963665):0.650561,((Bradi3g56180.1.p,LOC_Os02g49700.1):0.00294136,((GRMZM2G021339_P01,Sobic.004G251300.1.p):0.0116756,((Pavir.Ab02950.1.p,Pavir.Aa00462.1.p):0.0183786…	-	-	-	-	-	-
130	Poaceae	OG0005296	Sobic.003G341300.1.p, Sobic.009G171300.1.p	GRMZM2G034120_P01, GRMZM2G415878_P01, GRMZM2G099036_P01	Pavir.J01971.1.p, Pavir.Eb03591.1.p, Pavir.J15861.1.p, Pavir.Ea03281.1.p, Pavir.J20519.1.p	Si021727m, Si000451m	LOC_Os01g61120.1, LOC_Os05g39680.1	Bradi2g53780.1.p, Bradi2g22470.1.p	Spipo23G0042400	Sobic.003G341300.1.p, Sobic.009G171300.1.p	GRMZM2G099036_P01, GRMZM2G034120_P01	Pavir.Ea03281.1.p, Pavir.Eb03591.1.p, Pavir.J01971.1.p, Pavir.J15861.1.p, Pavir.J20519.1.p	Si000451m, Si021727m	LOC_Os01g61120.1, LOC_Os05g39680.1	Bradi2g53780.1.p, Bradi2g22470.1.p	-	(((Bradi2g53780.1.p,LOC_Os01g61120.1):0.023967,(((Pavir.Ea03281.1.p,Pavir.Eb03591.1.p):0.032578,Si000451m):0.0233986,(Sobic.003G341300.1.p,GRMZM2G099036_P01):0.0108877):0.0599257):0.0788679,((((Pavir.J01971.1.p,Pavir.J15861.1.p):0.0524981,(Pavir.J20519.1.p,Si021727m):0.0706244):0.0204815,(Sobic.009G171300.1.p,GRMZM2G034120_P01):0.0401691):0.202719,(LOC_Os05g39680.1,Bradi2g22470.1.p):0.034837):0.1…	-	-	-	-	-	-
131	Poaceae	OG0005290	Sobic.001G261900.1.p, Sobic.004G019700.1.p, Sobic.003G171200.1.p	GRMZM2G132340_P02, GRMZM2G001191_P01, GRMZM2G065097_P01	Pavir.Ib02555.1.p, Pavir.Aa03476.1.p, Pavir.Ia02772.1.p, Pavir.J08872.1.p	Si034285m, Si019265m	LOC_Os02g02970.1, LOC_Os10g11034.1	Bradi3g22908.1.p, Bradi3g02160.2.p	Spipo1G0116500, Spipo1G0116400	Sobic.001G261900.1.p, Sobic.003G171200.1.p, Sobic.004G019700.1.p	GRMZM2G001191_P01, GRMZM2G065097_P01, GRMZM2G132340_P02	Pavir.Ia02772.1.p, Pavir.Ib02555.1.p, Pavir.Aa03476.1.p, Pavir.J08872.1.p	Si034285m, Si019265m	LOC_Os10g11034.1, LOC_Os02g02970.1	Bradi3g22908.1.p, Bradi3g02160.2.p	-	(((Bradi3g22908.1.p,LOC_Os10g11034.1):0.0302901,(((Sobic.001G261900.1.p,Sobic.003G171200.1.p):0.0394146,GRMZM2G001191_P01):0.123345,((Pavir.Ia02772.1.p,Pavir.Ib02555.1.p):0.0510983,Si034285m):0.0411577):0.0822562):0.731619,((Bradi3g02160.2.p,LOC_Os02g02970.1):0.0336301,(((Pavir.Aa03476.1.p,Pavir.J08872.1.p):0.0843669,Si019265m):0.0529356,(Sobic.004G019700.1.p,(GRMZM2G065097_P01,GRMZM2G132340_P02)…	-	-	-	-	-	-
132	Poaceae	OG0005229	Sobic.010G196100.1.p, Sobic.004G262400.1.p, Sobic.010G135100.1.p, Sobic.004G077200.1.p	GRMZM2G029345_P01, GRMZM2G309759_P01, GRMZM2G466309_P01, GRMZM2G105892_P01, GRMZM5G820617_P01	Pavir.Aa03078.1.p, Pavir.Da01587.1.p, Pavir.Da00501.1.p, Pavir.Ab00672.1.p, Pavir.Ab03091.1.p, Pavir.Db00741.1.p, Pavir.Aa00577.1.p, Pavir.Db00985.1.p	Si007418m, Si018633m, Si018742m, Si008566m	LOC_Os06g22150.1, LOC_Os06g41870.1, LOC_Os02g10030.1, LOC_Os02g48280.1	Bradi3g53190.1.p, Bradi1g35715.1.p, Bradi1g42562.1.p, Bradi3g06843.1.p	Spipo5G0014000	Sobic.004G262400.1.p, Sobic.010G135100.1.p, Sobic.010G196100.1.p, Sobic.004G077200.1.p, Sobic.004G262400.1.p, Sobic.010G135100.1.p, Sobic.010G196100.1.p, Sobic.004G077200.1.p	GRMZM2G466309_P01, GRMZM5G820617_P01, GRMZM2G029345_P01, GRMZM2G309759_P01, GRMZM2G105892_P01, GRMZM2G466309_P01, GRMZM5G820617_P01, GRMZM2G029345_P01, GRMZM2G309759_P01, GRMZM2G105892_P01	Pavir.Ab03091.1.p, Pavir.Aa00577.1.p, Pavir.Db00985.1.p, Pavir.Da01587.1.p, Pavir.Da00501.1.p, Pavir.Db00741.1.p, Pavir.Ab00672.1.p, Pavir.Aa03078.1.p, Pavir.Ab03091.1.p, Pavir.Aa00577.1.p, Pavir.Db00985.1.p, Pavir.Da01587.1.p, Pavir.Da00501.1.p, Pavir.Db00741.1.p, Pavir.Ab00672.1.p, Pavir.Aa03078.1.p	Si018633m, Si007418m, Si008566m, Si018742m, Si018633m, Si007418m, Si008566m, Si018742m	LOC_Os02g48280.1, LOC_Os06g22150.1, LOC_Os06g41870.1, LOC_Os02g10030.1, LOC_Os02g48280.1, LOC_Os06g22150.1, LOC_Os06g41870.1, LOC_Os02g10030.1	Bradi3g53190.1.p, Bradi1g42562.1.p, Bradi1g35715.1.p, Bradi3g06843.1.p, Bradi3g53190.1.p, Bradi1g42562.1.p, Bradi1g35715.1.p, Bradi3g06843.1.p	-	(((Bradi3g53190.1.p,LOC_Os02g48280.1):0.160307,((Sobic.004G262400.1.p,GRMZM2G466309_P01):0.0587816,((Pavir.Ab03091.1.p,Pavir.Aa00577.1.p):0.0675631,Si018633m):0.0432312):0.118245):0.355409,((Bradi1g42562.1.p,LOC_Os06g22150.1):0.0471514,((Sobic.010G135100.1.p,GRMZM5G820617_P01):0.0410329,((Pavir.Db00985.1.p,Pavir.Da01587.1.p):0.0121004,Si007418m):0.0968761):0.282928):0.501509):0.222503;	((((LOC_Os06g41870.1,Bradi1g35715.1.p):9.39047e-07,(((Pavir.Da00501.1.p,Pavir.Db00741.1.p):0.0763837,Si008566m):0.261125,(Sobic.010G196100.1.p,GRMZM2G029345_P01):0.203826):0.587375):0.604752,((Bradi3g06843.1.p,LOC_Os02g10030.1):9.39047e-07,(((GRMZM2G309759_P01,GRMZM2G105892_P01):9.39047e-07,Sobic.004G077200.1.p):0.287096,((Pavir.Ab00672.1.p,Pavir.Aa03078.1.p):0.052308,Si018742m):0.0725776):0.1889…	(((LOC_Os06g41870.1,Bradi1g35715.1.p):9.39047e-07,(((Pavir.Da00501.1.p,Pavir.Db00741.1.p):0.0763837,Si008566m):0.261125,(Sobic.010G196100.1.p,GRMZM2G029345_P01):0.203826):0.587375):0.604752,((Bradi3g06843.1.p,LOC_Os02g10030.1):9.39047e-07,(((GRMZM2G309759_P01,GRMZM2G105892_P01):9.39047e-07,Sobic.004G077200.1.p):0.287096,((Pavir.Ab00672.1.p,Pavir.Aa03078.1.p):0.052308,Si018742m):0.0725776):0.18893…	-	-	-	-
133	Poaceae	OG0005219	Sobic.009G026100.1.p, Sobic.001G409100.1.p	GRMZM2G118959_P01, GRMZM2G001079_P02, GRMZM2G012874_P01	Pavir.J10668.1.p, Pavir.J35635.1.p, Pavir.Ib01337.1.p, Pavir.Ia03611.1.p, Pavir.J18341.1.p, Pavir.J18700.1.p, Pavir.J27018.1.p, Pavir.J40401.1.p, Pavir.J19915.1.p	Si022408m, Si036401m	LOC_Os05g03174.2, LOC_Os03g17850.1	Bradi2g37970.1.p, Bradi1g65750.1.p	Spipo29G0019200, Spipo23G0032500	Sobic.001G409100.1.p, Sobic.009G026100.1.p	GRMZM2G001079_P02, GRMZM2G118959_P01, GRMZM2G012874_P01	Pavir.J18341.1.p, Pavir.Ia03611.1.p, Pavir.J19915.1.p, Pavir.Ib01337.1.p, Pavir.J18700.1.p, Pavir.J10668.1.p, Pavir.J35635.1.p, Pavir.J40401.1.p, Pavir.J27018.1.p	Si036401m, Si022408m	LOC_Os03g17850.1, LOC_Os05g03174.2	Bradi1g65750.1.p, Bradi2g37970.1.p	-	((Bradi1g65750.1.p,(LOC_Os03g17850.1,((((Pavir.J18341.1.p,Pavir.Ia03611.1.p):9.39047e-07,((Pavir.J19915.1.p,Pavir.Ib01337.1.p):0.28701,Pavir.J18700.1.p):9.39047e-07):0.0369484,Si036401m):0.0270593,((GRMZM2G001079_P02,GRMZM2G118959_P01):0.0527201,Sobic.001G409100.1.p):0.0384966):0.0942679):0.134768):0.483681,((((Pavir.J10668.1.p,(Pavir.J35635.1.p,(Pavir.J40401.1.p,Pavir.J27018.1.p):9.39047e-07):9.…	-	-	-	-	-	-
134	Poaceae	OG0005208	Sobic.009G207600.1.p, Sobic.003G285400.1.p, Sobic.003G284800.1.p	GRMZM2G029546_P03, GRMZM2G059801_P01	Pavir.Ca01515.1.p, Pavir.Eb03020.1.p, Pavir.Bb01172.1.p, Pavir.Ea02970.1.p, Pavir.J24160.1.p	Si022570m, Si001911m	LOC_Os05g45350.1, LOC_Os01g53020.1	Bradi2g19010.1.p, Bradi2g48890.1.p	Spipo18G0019600	Sobic.009G207600.1.p, Sobic.003G284800.1.p	GRMZM2G029546_P03, GRMZM2G059801_P01	Pavir.Ca01515.1.p, Pavir.Bb01172.1.p, Pavir.J24160.1.p, Pavir.Ea02970.1.p, Pavir.Eb03020.1.p	Si022570m, Si001911m	LOC_Os05g45350.1, LOC_Os01g53020.1	Bradi2g19010.1.p, Bradi2g48890.1.p	-	(((Bradi2g19010.1.p,LOC_Os05g45350.1):0.0653472,((((Pavir.Ca01515.1.p,Pavir.Bb01172.1.p):9.39047e-07,Pavir.J24160.1.p):0.0233696,Si022570m):0.00980217,(Sobic.009G207600.1.p,GRMZM2G029546_P03):0.042993):0.0978532):0.141353,((Bradi2g48890.1.p,LOC_Os01g53020.1):0.0112367,((Sobic.003G284800.1.p,GRMZM2G059801_P01):0.0395411,((Pavir.Ea02970.1.p,Si001911m):0.00776389,Pavir.Eb03020.1.p):0.0290391):0.0524…	-	-	-	-	-	-
135	Poaceae	OG0005194	Sobic.004G312100.1.p, Sobic.003G402900.1.p	GRMZM2G081371_P01, GRMZM2G158811_P01, GRMZM2G032447_P01, GRMZM2G081365_P01	Pavir.Ea03937.1.p, Pavir.J01312.1.p, Pavir.J02137.1.p, Pavir.Aa00352.1.p	Si016928m, Si001035m	LOC_Os02g53070.1, LOC_Os01g68970.1	Bradi3g57717.1.p, Bradi2g58840.1.p	Spipo4G0007800	Sobic.003G402900.1.p, Sobic.004G312100.1.p	GRMZM2G032447_P01, GRMZM2G081371_P01, GRMZM2G081365_P01, GRMZM2G158811_P01	Pavir.Ea03937.1.p, Pavir.J02137.1.p, Pavir.Aa00352.1.p, Pavir.J01312.1.p	Si001035m, Si016928m	LOC_Os01g68970.1, LOC_Os02g53070.1	Bradi2g58840.1.p, Bradi3g57717.1.p	-	(((Bradi2g58840.1.p,LOC_Os01g68970.1):0.0258953,(((Pavir.Ea03937.1.p,Pavir.J02137.1.p):0.0578479,Si001035m):0.0499027,(Sobic.003G402900.1.p,GRMZM2G032447_P01):0.090294):0.154051):0.11542,((((Pavir.Aa00352.1.p,Pavir.J01312.1.p):0.0442395,Si016928m):0.0911083,(((GRMZM2G081371_P01,GRMZM2G081365_P01):0.211693,GRMZM2G158811_P01):9.39047e-07,Sobic.004G312100.1.p):0.129412):0.121316,(Bradi3g57717.1.p,LO…	-	-	-	-	-	-
136	Poaceae	OG0005193	Sobic.009G212000.1.p, Sobic.003G202300.1.p	GRMZM2G087628_P02, GRMZM2G546254_P01	Pavir.J34443.1.p, Pavir.Ea02067.1.p, Pavir.Ca01857.1.p, Pavir.Ga01208.1.p, Pavir.Eb01878.1.p, Pavir.Cb00702.1.p, Pavir.J12386.1.p	Si004882m, Si021933m	LOC_Os05g45920.1, LOC_Os01g40640.1	Bradi2g18650.1.p, Bradi2g42220.3.p	Spipo21G0017400	Sobic.003G202300.1.p, Sobic.009G212000.1.p	GRMZM2G087628_P02, GRMZM2G546254_P01	Pavir.Ea02067.1.p, Pavir.Cb00702.1.p, Pavir.Ga01208.1.p, Pavir.Eb01878.1.p, Pavir.J34443.1.p, Pavir.Ca01857.1.p, Pavir.J12386.1.p	Si004882m, Si021933m	LOC_Os01g40640.1, LOC_Os05g45920.1	Bradi2g42220.3.p, Bradi2g18650.1.p	-	((((((Pavir.Ea02067.1.p,(Pavir.Cb00702.1.p,Pavir.Ga01208.1.p):0.0257491):9.39047e-07,Pavir.Eb01878.1.p):0.0455291,Si004882m):0.0827618,(Sobic.003G202300.1.p,GRMZM2G087628_P02):0.138349):0.125005,(Bradi2g42220.3.p,LOC_Os01g40640.1):0.0273518):0.674396,((Bradi2g18650.1.p,LOC_Os05g45920.1):0.0365144,((GRMZM2G546254_P01,Sobic.009G212000.1.p):0.108176,(((Pavir.J34443.1.p,Pavir.Ca01857.1.p):9.39047e-07…	-	-	-	-	-	-
137	Poaceae	OG0005185	Sobic.009G016400.1.p, Sobic.001G526400.1.p	GRMZM2G070259_P01, GRMZM2G336583_P01	Pavir.J17360.1.p, Pavir.J04131.1.p, Pavir.Ia04536.1.p, Pavir.Ca00651.1.p, Pavir.Ib00014.1.p	Si037090m, Si021462m	LOC_Os03g03140.1, LOC_Os05g02400.1	Bradi1g77000.1.p, Bradi2g37420.1.p	Spipo23G0024800	Sobic.001G526400.1.p, Sobic.009G016400.1.p	GRMZM2G070259_P01, GRMZM2G336583_P01	Pavir.J17360.1.p, Pavir.Ia04536.1.p, Pavir.Ib00014.1.p, Pavir.Ca00651.1.p, Pavir.J04131.1.p	Si037090m, Si021462m	LOC_Os03g03140.1, LOC_Os05g02400.1	Bradi1g77000.1.p, Bradi2g37420.1.p	-	(((Bradi1g77000.1.p,LOC_Os03g03140.1):0.0285043,((((Pavir.J17360.1.p,Pavir.Ia04536.1.p):9.39047e-07,Pavir.Ib00014.1.p):0.111129,Si037090m):0.0324265,(Sobic.001G526400.1.p,GRMZM2G070259_P01):0.100945):0.173416):3.08327,((Bradi2g37420.1.p,LOC_Os05g02400.1):9.39047e-07,(((Pavir.Ca00651.1.p,Pavir.J04131.1.p):0.0459173,Si021462m):0.0319207,(Sobic.009G016400.1.p,GRMZM2G336583_P01):0.0588743):0.150379):…	-	-	-	-	-	-
138	Poaceae	OG0005181	Sobic.002G020600.1.p, Sobic.001G076400.1.p, Sobic.008G152400.1.p	GRMZM2G085189_P01, GRMZM2G034300_P01, GRMZM2G017486_P01, GRMZM2G083572_P01	Pavir.J35792.1.p, Pavir.J00262.1.p, Pavir.Ba03922.1.p, Pavir.Cb00293.1.p, Pavir.Ca02714.1.p, Pavir.Ia00419.1.p	Si029425m, Si021750m, Si035150m	LOC_Os03g55950.1, LOC_Os12g40480.1, LOC_Os07g03150.3	Bradi1g57457.1.p, Bradi4g02767.2.p, Bradi1g07360.1.p	Spipo2G0115000, Spipo9G0027100	Sobic.001G076400.1.p, Sobic.002G020600.1.p	GRMZM2G085189_P01, GRMZM2G083572_P01, GRMZM2G034300_P01	Pavir.Ia00419.1.p, Pavir.J00262.1.p, Pavir.J35792.1.p, Pavir.Ba03922.1.p	Si035150m, Si029425m	LOC_Os03g55950.1, LOC_Os07g03150.3	Bradi1g07360.1.p, Bradi1g57457.1.p	-	(((Bradi1g07360.1.p,LOC_Os03g55950.1):0.0293116,(((Pavir.Ia00419.1.p,Pavir.J00262.1.p):0.018213,Si035150m):0.0185142,(Sobic.001G076400.1.p,GRMZM2G085189_P01):0.023406):0.0626394):0.0543796,((Bradi1g57457.1.p,LOC_Os07g03150.3):0.00566481,(((Pavir.J35792.1.p,Pavir.Ba03922.1.p):0.0210082,Si029425m):0.0167998,(Sobic.002G020600.1.p,(GRMZM2G083572_P01,GRMZM2G034300_P01):0.0842156):0.0257386):0.138438):…	-	-	-	-	-	-
139	Poaceae	OG0005160	Sobic.001G020700.1.p, Sobic.002G095200.1.p	GRMZM2G531064_P01, GRMZM2G051675_P01, GRMZM2G091031_P01	Pavir.Ab00559.1.p, Pavir.J26021.1.p, Pavir.Ia00196.1.p, Pavir.J34370.1.p, Pavir.Bb00718.1.p	Si037406m, Si033033m	LOC_Os07g10810.1, LOC_Os03g62160.2, LOC_Os07g15280.1	Bradi1g02460.1.p, Bradi1g53181.1.p	Spipo7G0043400	Sobic.001G020700.1.p, Sobic.002G095200.1.p	GRMZM2G051675_P01, GRMZM2G531064_P01, GRMZM2G091031_P01	Pavir.J34370.1.p, Pavir.Ia00196.1.p, Pavir.Ab00559.1.p, Pavir.J26021.1.p, Pavir.Bb00718.1.p	Si037406m, Si033033m	LOC_Os03g62160.2, LOC_Os07g10810.1, LOC_Os07g15280.1	Bradi1g02460.1.p, Bradi1g53181.1.p	-	((((((Pavir.J34370.1.p,Pavir.Ia00196.1.p):0.00382663,(Pavir.Ab00559.1.p,Pavir.J26021.1.p):0.196161):0.00124967,Si037406m):0.0245185,(Sobic.001G020700.1.p,GRMZM2G051675_P01):0.0426065):0.0521797,(Bradi1g02460.1.p,LOC_Os03g62160.2):9.39047e-07):0.149913,((LOC_Os07g10810.1,GRMZM2G531064_P01):0.541068,((Bradi1g53181.1.p,LOC_Os07g15280.1):0.0373332,((Sobic.002G095200.1.p,GRMZM2G091031_P01):0.0649118,(…	-	-	-	-	-	-
140	Poaceae	OG0005111	Sobic.004G296200.1.p, Sobic.006G168800.1.p	GRMZM2G328781_P01, GRMZM2G056903_P01, GRMZM2G303768_P01, GRMZM2G150714_P01	Pavir.Aa01173.1.p, Pavir.J03924.1.p, Pavir.Gb01135.1.p, Pavir.J14861.1.p, Pavir.Ab02479.1.p	Si017349m, Si012800m	LOC_Os04g46320.1, LOC_Os02g43870.1	Bradi5g17550.1.p, Bradi3g50570.1.p	Spipo0G0169800	Sobic.004G296200.1.p, Sobic.006G168800.1.p	GRMZM2G056903_P01, GRMZM2G150714_P01, GRMZM2G328781_P01, GRMZM2G303768_P01	Pavir.Ab02479.1.p, Pavir.Aa01173.1.p, Pavir.J14861.1.p, Pavir.Gb01135.1.p, Pavir.J03924.1.p	Si017349m, Si012800m	LOC_Os02g43870.1, LOC_Os04g46320.1	Bradi3g50570.1.p, Bradi5g17550.1.p	-	(((Bradi3g50570.1.p,LOC_Os02g43870.1):0.0290101,(((GRMZM2G056903_P01,GRMZM2G150714_P01):0.0359984,Sobic.004G296200.1.p):0.0332807,((Pavir.Ab02479.1.p,Pavir.Aa01173.1.p):0.0311072,Si017349m):0.0216025):0.107602):0.18546,((((GRMZM2G328781_P01,GRMZM2G303768_P01):0.0144828,Sobic.006G168800.1.p):0.00914276,((Pavir.J14861.1.p,(Pavir.Gb01135.1.p,Pavir.J03924.1.p):9.39047e-07):0.0257487,Si012800m):0.0063…	-	-	-	-	-	-
141	Poaceae	OG0005110	Sobic.007G212100.1.p, Sobic.002G245900.1.p	GRMZM2G134332_P01, GRMZM2G020478_P01, GRMZM2G111152_P01, GRMZM2G050427_P01	Pavir.J32155.1.p, Pavir.Fa00502.1.p, Pavir.Ba01728.1.p, Pavir.Fb01881.1.p	Si013791m, Si029856m	LOC_Os09g31210.1, LOC_Os08g39460.1	Bradi4g33610.1.p, Bradi3g39860.1.p	Spipo12G0034700	Sobic.007G212100.1.p, Sobic.002G245900.1.p	GRMZM2G050427_P01, GRMZM2G020478_P01, GRMZM2G134332_P01, GRMZM2G111152_P01	Pavir.Fa00502.1.p, Pavir.Fb01881.1.p, Pavir.J32155.1.p, Pavir.Ba01728.1.p	Si013791m, Si029856m	LOC_Os08g39460.1, LOC_Os09g31210.1	Bradi3g39860.1.p, Bradi4g33610.1.p	-	(((Bradi3g39860.1.p,LOC_Os08g39460.1):0.00957028,((((Pavir.Fa00502.1.p,Pavir.Fb01881.1.p):0.0796491,Pavir.J32155.1.p):0.0118531,Si013791m):0.0658795,(Sobic.007G212100.1.p,(GRMZM2G050427_P01,GRMZM2G020478_P01):0.0375093):0.0881269):0.120037):0.219715,(((Pavir.Ba01728.1.p,Si029856m):0.00913358,(Sobic.002G245900.1.p,(GRMZM2G134332_P01,GRMZM2G111152_P01):0.00562257):0.0420371):0.101498,(Bradi4g33610.…	-	-	-	-	-	-
142	Poaceae	OG0005086	Sobic.002G057400.1.p, Sobic.010G067600.1.p	GRMZM2G154892_P01, GRMZM2G547168_P01, GRMZM2G135062_P01	Pavir.J29122.1.p, Pavir.Ba03572.1.p, Pavir.J01441.1.p, Pavir.Bb00506.1.p, Pavir.J00724.1.p	Si029272m, Si006087m	LOC_Os07g08810.1, LOC_Os06g08730.1	Bradi1g47080.1.p, Bradi1g55160.1.p	Spipo2G0055000	Sobic.002G057400.1.p, Sobic.010G067600.1.p	GRMZM2G135062_P01, GRMZM2G154892_P01	Pavir.Ba03572.1.p, Pavir.Bb00506.1.p, Pavir.J01441.1.p, Pavir.J00724.1.p, Pavir.J29122.1.p	Si029272m, Si006087m	LOC_Os07g08810.1, LOC_Os06g08730.1	Bradi1g55160.1.p, Bradi1g47080.1.p	-	(((Bradi1g55160.1.p,LOC_Os07g08810.1):0.00764709,(((Pavir.Ba03572.1.p,Pavir.Bb00506.1.p):0.0506875,Si029272m):0.0153673,(Sobic.002G057400.1.p,GRMZM2G135062_P01):0.095057):0.0930043):0.489802,(((((Pavir.J01441.1.p,Pavir.J00724.1.p):0.0108369,Si006087m):9.39047e-07,(Sobic.010G067600.1.p,GRMZM2G154892_P01):0.00197373):0.00702851,Pavir.J29122.1.p):9.39047e-07,(Bradi1g47080.1.p,LOC_Os06g08730.1):0.001…	-	-	-	-	-	-
143	Poaceae	OG0005070	Sobic.K011600.1.p, Sobic.001G435100.1.p	GRMZM2G145085_P01, GRMZM2G014180_P04	Pavir.J36519.1.p, Pavir.Ib02164.1.p, Pavir.J31234.1.p, Pavir.Ia02578.1.p, Pavir.Ib00759.1.p, Pavir.Ib01051.1.p	Si035096m, Si034500m	LOC_Os10g10990.1, LOC_Os03g14720.1	Bradi1g67936.1.p, Bradi3g22897.1.p	Spipo10G0027200	Sobic.001G435100.1.p, Sobic.K011600.1.p	GRMZM2G145085_P01, GRMZM2G014180_P04	Pavir.J31234.1.p, Pavir.J36519.1.p, Pavir.Ia02578.1.p, Pavir.Ib01051.1.p, Pavir.Ib02164.1.p, Pavir.Ib00759.1.p	Si035096m, Si034500m	LOC_Os03g14720.1, LOC_Os10g10990.1	Bradi1g67936.1.p, Bradi3g22897.1.p	-	(((Bradi1g67936.1.p,LOC_Os03g14720.1):0.0524259,(((Pavir.J31234.1.p,Pavir.J36519.1.p):0.0699628,Si035096m):0.0498433,(Sobic.001G435100.1.p,GRMZM2G145085_P01):0.0826238):0.230246):0.187833,((Bradi3g22897.1.p,LOC_Os10g10990.1):0.0151957,((((Pavir.Ia02578.1.p,(Pavir.Ib01051.1.p,Pavir.Ib02164.1.p):0.0058482):0.0032561,Pavir.Ib00759.1.p):0.0166864,Si034500m):0.00320979,(Sobic.K011600.1.p,GRMZM2G014180…	-	-	-	-	-	-
144	Poaceae	OG0005056	Sobic.005G145100.1.p, Sobic.001G429900.1.p, Sobic.001G120400.1.p	GRMZM2G033820_P01, GRMZM2G072578_P03, GRMZM2G105362_P02, GRMZM6G781015_P02	Pavir.Ib01100.1.p, Pavir.Ia03862.1.p, Pavir.Ha01354.1.p, Pavir.Ia00842.1.p, Pavir.Hb00703.1.p, Pavir.Ib04353.1.p	Si026930m, Si039038m, Si038034m	LOC_Os11g34440.1, LOC_Os03g50030.1	Bradi1g67460.1.p, Bradi4g16650.1.p, Bradi1g11120.3.p	Spipo15G0027600	Sobic.005G145100.1.p, Sobic.001G120400.1.p, Sobic.001G429900.1.p	GRMZM2G033820_P01, GRMZM6G781015_P02, GRMZM2G072578_P03, GRMZM2G105362_P02	Pavir.Hb00703.1.p, Pavir.Ha01354.1.p, Pavir.Ia00842.1.p, Pavir.Ib04353.1.p, Pavir.Ib01100.1.p, Pavir.Ia03862.1.p	Si026930m, Si039038m, Si038034m	LOC_Os11g34440.1, LOC_Os03g50030.1	Bradi4g16650.1.p, Bradi1g11120.3.p, Bradi1g67460.1.p	-	(((Bradi4g16650.1.p,LOC_Os11g34440.1):9.39047e-07,(((Pavir.Hb00703.1.p,Pavir.Ha01354.1.p):0.137537,Si026930m):0.0384066,(Sobic.005G145100.1.p,GRMZM2G033820_P01):0.150161):0.0962452):1.39129,(((Bradi1g11120.3.p,LOC_Os03g50030.1):9.39047e-07,(((Pavir.Ia00842.1.p,Pavir.Ib04353.1.p):0.0220862,Si039038m):0.0891479,(Sobic.001G120400.1.p,(GRMZM6G781015_P02,GRMZM2G072578_P03):0.0390979):0.0428305):0.0899…	-	-	-	-	-	-
145	Poaceae	OG0005041	Sobic.007G138300.1.p, Sobic.002G200200.1.p	GRMZM2G152485_P01, GRMZM2G159160_P01	Pavir.Bb02179.1.p, Pavir.Fa00843.1.p, Pavir.Ba01830.1.p, Pavir.Fb01650.1.p	Si030336m, Si014106m	LOC_Os09g24670.1, LOC_Os08g33900.1	Bradi3g37080.2.p, Bradi4g30170.1.p	Spipo0G0052800, Spipo29G0009000	Sobic.002G200200.1.p, Sobic.007G138300.1.p	GRMZM2G159160_P01, GRMZM2G152485_P01	Pavir.Ba01830.1.p, Pavir.Bb02179.1.p, Pavir.Fa00843.1.p, Pavir.Fb01650.1.p	Si030336m, Si014106m	LOC_Os09g24670.1, LOC_Os08g33900.1	Bradi4g30170.1.p, Bradi3g37080.2.p	-	(((Bradi4g30170.1.p,LOC_Os09g24670.1):0.0138165,(((Pavir.Ba01830.1.p,Pavir.Bb02179.1.p):0.063006,Si030336m):0.0110415,(Sobic.002G200200.1.p,GRMZM2G159160_P01):0.0530362):0.0419177):0.161789,((Bradi3g37080.2.p,LOC_Os08g33900.1):0.0338143,(((Pavir.Fa00843.1.p,Pavir.Fb01650.1.p):0.0648203,Si014106m):0.0353585,(Sobic.007G138300.1.p,GRMZM2G152485_P01):0.0563633):0.0888832):0.20429):0.352839;	-	-	-	-	-	-
146	Poaceae	OG0005017	Sobic.006G094900.1.p, Sobic.001G483500.1.p	GRMZM2G100750_P01, GRMZM2G314110_P02, GRMZM2G092747_P01	Pavir.Ga01710.1.p, Pavir.Ib00488.1.p, Pavir.J04320.1.p	Si037572m, Si011845m	LOC_Os04g36830.1, LOC_Os03g08200.1	Bradi1g72700.1.p, Bradi5g11020.1.p	Spipo0G0030000	Sobic.001G483500.1.p, Sobic.006G094900.1.p	GRMZM2G100750_P01, GRMZM2G314110_P02, GRMZM2G092747_P01	Pavir.Ib00488.1.p, Pavir.J04320.1.p, Pavir.Ga01710.1.p	Si037572m, Si011845m	LOC_Os03g08200.1, LOC_Os04g36830.1	Bradi1g72700.1.p, Bradi5g11020.1.p	-	(((Bradi1g72700.1.p,LOC_Os03g08200.1):0.0165504,((Pavir.Ib00488.1.p,Si037572m):0.0268043,(Sobic.001G483500.1.p,GRMZM2G100750_P01):0.0446616):0.0670933):0.397393,((Bradi5g11020.1.p,LOC_Os04g36830.1):0.0308817,(((GRMZM2G314110_P02,GRMZM2G092747_P01):9.39047e-07,Sobic.006G094900.1.p):0.0125631,((Pavir.J04320.1.p,Pavir.Ga01710.1.p):0.0197566,Si011845m):0.012667):0.0593128):0.321448):0.0219445;	-	-	-	-	-	-
147	Poaceae	OG0005015	Sobic.001G245900.1.p, Sobic.001G497200.1.p	GRMZM2G115674_P02, GRMZM2G040387_P01	Pavir.Ia01917.1.p, Pavir.Ib00377.1.p, Pavir.Ib03402.1.p	Si037647m, Si037637m	LOC_Os03g06420.1, LOC_Os10g28710.1	Bradi1g74470.2.p, Bradi3g27050.2.p	-	Sobic.001G245900.1.p, Sobic.001G497200.1.p	GRMZM2G040387_P01, GRMZM2G115674_P02	Pavir.Ia01917.1.p, Pavir.Ib03402.1.p, Pavir.Ib00377.1.p	Si037637m, Si037647m	LOC_Os10g28710.1, LOC_Os03g06420.1	Bradi3g27050.2.p, Bradi1g74470.2.p	-	(((Bradi3g27050.2.p,LOC_Os10g28710.1):0.00280786,(((Pavir.Ia01917.1.p,Pavir.Ib03402.1.p):0.0270106,Si037637m):9.39047e-07,(Sobic.001G245900.1.p,GRMZM2G040387_P01):0.0539874):0.0656902):0.0708724,((Bradi1g74470.2.p,LOC_Os03g06420.1):0.0339887,((GRMZM2G115674_P02,Sobic.001G497200.1.p):0.0473538,(Si037647m,Pavir.Ib00377.1.p):0.0223876):0.0466084):0.157306):0.46126;	-	-	-	-	-	-
148	Poaceae	OG0004991	Sobic.001G361200.1.p, Sobic.002G392400.1.p	GRMZM5G808350_P02, GRMZM2G075619_P01, GRMZM2G352947_P01	Pavir.J32258.1.p, Pavir.Ib01754.1.p, Pavir.Bb03487.1.p, Pavir.Ba00040.1.p, Pavir.Ia03354.1.p	Si030077m, Si036066m	LOC_Os07g44700.1, LOC_Os03g25110.1	Bradi1g61630.1.p, Bradi1g19890.1.p	Spipo13G0032100	Sobic.002G392400.1.p, Sobic.001G361200.1.p	GRMZM2G075619_P01, GRMZM2G352947_P01, GRMZM5G808350_P02	Pavir.J32258.1.p, Pavir.Bb03487.1.p, Pavir.Ba00040.1.p, Pavir.Ia03354.1.p, Pavir.Ib01754.1.p	Si030077m, Si036066m	LOC_Os07g44700.1, LOC_Os03g25110.1	Bradi1g19890.1.p, Bradi1g61630.1.p	-	(((Bradi1g19890.1.p,LOC_Os07g44700.1):0.0422519,((((Pavir.J32258.1.p,Pavir.Bb03487.1.p):0.0258228,Pavir.Ba00040.1.p):0.0482093,Si030077m):0.019745,(Sobic.002G392400.1.p,GRMZM2G075619_P01):0.051142):0.0925782):0.0994777,((((GRMZM2G352947_P01,GRMZM5G808350_P02):0.0476743,Sobic.001G361200.1.p):0.0201292,((Pavir.Ia03354.1.p,Pavir.Ib01754.1.p):0.0219037,Si036066m):0.0165852):0.0639218,(Bradi1g61630.1.…	-	-	-	-	-	-
149	Poaceae	OG0004960	Sobic.004G328900.1.p, Sobic.001G042500.1.p	GRMZM2G127404_P01, GRMZM2G316778_P01	Pavir.Ab03111.1.p, Pavir.J34627.1.p, Pavir.J21478.1.p, Pavir.Aa00211.1.p	Si019277m, Si030740m, Si004492m	LOC_Os10g37230.1, LOC_Os07g23120.1	Bradi1g47250.1.p, Bradi3g30470.1.p, Bradi1g47210.1.p	Spipo0G0166300	Sobic.004G328900.1.p, Sobic.001G042500.1.p	GRMZM2G316778_P01, GRMZM2G127404_P01	Pavir.Ab03111.1.p, Pavir.Aa00211.1.p, Pavir.J34627.1.p, Pavir.J21478.1.p	Si019277m, Si004492m, Si030740m	LOC_Os07g23120.1, LOC_Os10g37230.1	Bradi1g47210.1.p, Bradi1g47250.1.p, Bradi3g30470.1.p	-	(((LOC_Os07g23120.1,(Bradi1g47210.1.p,Bradi1g47250.1.p):0.193937):0.017386,(((Pavir.Ab03111.1.p,Pavir.Aa00211.1.p):0.0614057,Si019277m):0.0244321,(Sobic.004G328900.1.p,GRMZM2G316778_P01):0.0741276):0.0454385):0.387958,(((((Pavir.J34627.1.p,Pavir.J21478.1.p):0.0263453,(Si004492m,Si030740m):0.0885178):0.0250157,(Sobic.001G042500.1.p,GRMZM2G127404_P01):0.104588):0.0546402,Bradi3g30470.1.p):0.114641,…	-	-	-	-	-	-
150	Poaceae	OG0004958	Sobic.004G295400.1.p, Sobic.006G170200.1.p	GRMZM2G323719_P01, GRMZM2G132777_P01	Pavir.Ga01092.1.p, Pavir.J39842.1.p, Pavir.Aa01068.1.p, Pavir.J33630.1.p, Pavir.Ab02608.1.p	Si017738m, Si010534m	LOC_Os02g44000.1, LOC_Os04g46460.2	Bradi3g50660.1.p, Bradi5g17650.3.p	Spipo17G0023100	Sobic.006G170200.1.p, Sobic.004G295400.1.p	GRMZM2G132777_P01, GRMZM2G323719_P01	Pavir.J33630.1.p, Pavir.Ga01092.1.p, Pavir.Ab02608.1.p, Pavir.Aa01068.1.p	Si010534m, Si017738m	LOC_Os04g46460.2, LOC_Os02g44000.1	Bradi5g17650.3.p, Bradi3g50660.1.p	-	(((Bradi5g17650.3.p,LOC_Os04g46460.2):0.011104,(((Pavir.J33630.1.p,Pavir.Ga01092.1.p):0.0165231,Si010534m):0.0136144,(Sobic.006G170200.1.p,GRMZM2G132777_P01):0.0466836):0.0382411):0.100809,((Bradi3g50660.1.p,LOC_Os02g44000.1):9.39047e-07,(((Pavir.Ab02608.1.p,Pavir.Aa01068.1.p):0.0123958,Si017738m):0.0150706,(Sobic.004G295400.1.p,GRMZM2G323719_P01):0.0644884):0.0558942):0.0544195):9.39047e-07;	-	-	-	-	-	-
151	Poaceae	OG0004912	Sobic.006G175100.1.p, Sobic.010G039500.1.p, Sobic.002G136100.1.p	GRMZM2G093840_P01, GRMZM2G394066_P01, GRMZM5G803874_P02, GRMZM2G027166_P02	Pavir.Gb01094.1.p, Pavir.Bb01699.1.p, Pavir.J34299.1.p	Si010512m, Si030164m	LOC_Os09g39560.1, LOC_Os04g47020.2	Bradi5g18060.3.p, Bradi2g00817.1.p, Bradi4g38620.1.p	Spipo1G0031200	Sobic.010G039500.1.p, Sobic.006G175100.1.p, Sobic.002G136100.1.p	GRMZM5G803874_P02, GRMZM2G027166_P02, GRMZM2G093840_P01, GRMZM2G394066_P01	Pavir.Gb01094.1.p, Pavir.J34299.1.p, Pavir.Bb01699.1.p	Si010512m, Si030164m	LOC_Os04g47020.2, LOC_Os09g39560.1	Bradi5g18060.3.p, Bradi2g00817.1.p, Bradi4g38620.1.p	-	(((Bradi5g18060.3.p,LOC_Os04g47020.2):0.0620374,(((Pavir.Gb01094.1.p,Pavir.J34299.1.p):0.0393164,Si010512m):0.0215221,((Sobic.010G039500.1.p,Sobic.006G175100.1.p):0.0437035,GRMZM5G803874_P02):0.104032):0.110559):1.81819,(((((GRMZM2G027166_P02,GRMZM2G093840_P01):9.39047e-07,GRMZM2G394066_P01):9.39047e-07,Sobic.002G136100.1.p):0.0239118,(Pavir.Bb01699.1.p,Si030164m):0.0132284):0.0290544,((Bradi2g00…	-	-	-	-	-	-
152	Poaceae	OG0004888	Sobic.002G417600.1.p, Sobic.009G096300.1.p	GRMZM5G807560_P01, GRMZM2G312221_P01	Pavir.J11226.1.p, Pavir.Bb03761.1.p, Pavir.J01782.1.p, Pavir.J23698.1.p, Pavir.J17651.1.p	Si024406m, Si032131m	LOC_Os05g26210.1, LOC_Os07g48140.1	Bradi1g17760.1.p, Bradi2g30830.1.p	-	Sobic.009G096300.1.p, Sobic.002G417600.1.p	GRMZM2G312221_P01, GRMZM5G807560_P01	Pavir.J11226.1.p, Pavir.J17651.1.p, Pavir.J23698.1.p, Pavir.Bb03761.1.p, Pavir.J01782.1.p	Si024406m, Si032131m	LOC_Os05g26210.1, LOC_Os07g48140.1	Bradi2g30830.1.p, Bradi1g17760.1.p	-	((((((Pavir.J11226.1.p,Pavir.J17651.1.p):9.39047e-07,Pavir.J23698.1.p):0.0987818,Si024406m):0.0720429,(Sobic.009G096300.1.p,GRMZM2G312221_P01):0.063379):0.18557,(Bradi2g30830.1.p,LOC_Os05g26210.1):9.39047e-07):0.33494,((Bradi1g17760.1.p,LOC_Os07g48140.1):0.0549711,((Sobic.002G417600.1.p,GRMZM5G807560_P01):0.0968997,(Si032131m,(Pavir.Bb03761.1.p,Pavir.J01782.1.p):0.0130247):0.0357664):0.15982):0.6…	-	-	-	-	-	-
153	Poaceae	OG0004856	Sobic.002G048700.1.p, Sobic.001G058600.1.p	GRMZM2G027603_P01, GRMZM2G073429_P01, GRMZM2G469469_P01	Pavir.J22370.1.p, Pavir.Bb00395.1.p	Si029517m, Si034917m	LOC_Os03g58080.1, LOC_Os07g07654.1	Bradi1g05630.1.p, Bradi1g56020.1.p	Spipo2G0014900	Sobic.001G058600.1.p, Sobic.002G048700.1.p	GRMZM2G073429_P01, GRMZM2G027603_P01, GRMZM2G469469_P01	Pavir.J22370.1.p, Pavir.Bb00395.1.p	Si034917m, Si029517m	LOC_Os03g58080.1, LOC_Os07g07654.1	Bradi1g05630.1.p, Bradi1g56020.1.p	-	(((LOC_Os03g58080.1,Bradi1g05630.1.p):0.0185882,((Pavir.J22370.1.p,Si034917m):0.0328353,(Sobic.001G058600.1.p,GRMZM2G073429_P01):0.0532427):0.11109):0.110893,((Bradi1g56020.1.p,LOC_Os07g07654.1):0.0256793,((Pavir.Bb00395.1.p,Si029517m):0.0138531,(GRMZM2G027603_P01,(Sobic.002G048700.1.p,GRMZM2G469469_P01):0.00669392):0.0277469):0.0527221):0.0974733):0.252157;	-	-	-	-	-	-
154	Poaceae	OG0004850	Sobic.003G351900.1.p, Sobic.009G163700.1.p	AC209784.3_FGP011, AC213621.5_FGP004, GRMZM2G421415_P01, GRMZM2G035933_P01	Pavir.Eb03672.1.p, Pavir.Ea03343.1.p, Pavir.J40016.1.p	Si024053m, Si003976m	LOC_Os01g62380.1, LOC_Os05g38500.1	Bradi2g23270.1.p, Bradi2g54620.1.p	Spipo23G0018000	Sobic.003G351900.1.p, Sobic.009G163700.1.p	AC209784.3_FGP011, GRMZM2G035933_P01, AC213621.5_FGP004, GRMZM2G421415_P01	Pavir.Ea03343.1.p, Pavir.Eb03672.1.p, Pavir.J40016.1.p	Si003976m, Si024053m	LOC_Os01g62380.1, LOC_Os05g38500.1	Bradi2g54620.1.p, Bradi2g23270.1.p	-	(((Bradi2g54620.1.p,LOC_Os01g62380.1):0.00570952,(((Pavir.Ea03343.1.p,Pavir.Eb03672.1.p):0.0129776,Si003976m):0.00766565,((Sobic.003G351900.1.p,AC209784.3_FGP011):0.00978282,GRMZM2G035933_P01):0.0449119):0.118696):0.0642568,((Bradi2g23270.1.p,LOC_Os05g38500.1):0.0618747,((Pavir.J40016.1.p,Si024053m):0.0216803,((Sobic.009G163700.1.p,AC213621.5_FGP004):0.0118123,GRMZM2G421415_P01):0.0310795):0.0772…	-	-	-	-	-	-
155	Poaceae	OG0004831	Sobic.002G344700.1.p, Sobic.001G045600.1.p	GRMZM2G099239_P01, GRMZM2G004511_P01, GRMZM2G081949_P01	Pavir.J18609.1.p, Pavir.J22823.1.p, Pavir.J34596.1.p, Pavir.Bb03115.1.p	Si033645m, Si036906m	LOC_Os07g38170.1, LOC_Os03g59360.1	Bradi1g54240.1.p, Bradi1g04337.2.p, Bradi1g24200.1.p	-	Sobic.001G045600.1.p, Sobic.002G344700.1.p	GRMZM2G004511_P01, GRMZM2G081949_P01, GRMZM2G099239_P01	Pavir.J18609.1.p, Pavir.J22823.1.p, Pavir.J34596.1.p, Pavir.Bb03115.1.p	Si036906m, Si033645m	LOC_Os03g59360.1, LOC_Os07g38170.1	Bradi1g04337.2.p, Bradi1g54240.1.p, Bradi1g24200.1.p	-	((((Bradi1g04337.2.p,LOC_Os03g59360.1):9.39047e-07,((Sobic.001G045600.1.p,GRMZM2G004511_P01):0.0264302,((Pavir.J18609.1.p,Pavir.J22823.1.p):0.0466797,Si036906m):0.0149059):0.0859988):0.240064,Bradi1g54240.1.p):0.220969,((((GRMZM2G081949_P01,GRMZM2G099239_P01):0.00670096,Sobic.002G344700.1.p):0.0477027,((Pavir.J34596.1.p,Pavir.Bb03115.1.p):0.00561585,Si033645m):0.0228479):0.0981926,(Bradi1g24200.1…	-	-	-	-	-	-
156	Poaceae	OG0004815	Sobic.005G204100.1.p, Sobic.008G118100.1.p	GRMZM2G070553_P02, GRMZM2G174830_P03	Pavir.Ha00214.1.p, Pavir.J28787.1.p, Pavir.Cb00891.1.p, Pavir.J20146.1.p, Pavir.J14589.1.p, Pavir.Hb00169.1.p	Si026060m, Si021369m	LOC_Os12g35350.2, LOC_Os11g43590.2	Bradi4g11310.1.p, Bradi4g05610.1.p	Spipo3G0040400, Spipo3G0040300	Sobic.008G118100.1.p, Sobic.005G204100.1.p	GRMZM2G174830_P03, GRMZM2G070553_P02	Pavir.J14589.1.p, Pavir.J20146.1.p, Pavir.Cb00891.1.p, Pavir.J28787.1.p, Pavir.Hb00169.1.p, Pavir.Ha00214.1.p	Si021369m, Si026060m	LOC_Os12g35350.2, LOC_Os11g43590.2	Bradi4g05610.1.p, Bradi4g11310.1.p	-	((((((Pavir.J14589.1.p,(Pavir.J20146.1.p,Pavir.Cb00891.1.p):0.00165932):0.0280089,Pavir.J28787.1.p):0.0195369,Si021369m):0.0263386,(Sobic.008G118100.1.p,GRMZM2G174830_P03):0.0395851):0.0978955,(Bradi4g05610.1.p,LOC_Os12g35350.2):0.0190862):0.13706,((Bradi4g11310.1.p,LOC_Os11g43590.2):0.0161594,((Sobic.005G204100.1.p,GRMZM2G070553_P02):0.0224561,((Pavir.Hb00169.1.p,Pavir.Ha00214.1.p):0.00935053,Si…	-	-	-	-	-	-
157	Poaceae	OG0004785	Sobic.001G355600.1.p, Sobic.002G385300.1.p, Sobic.005G177800.1.p	GRMZM2G064938_P01, GRMZM2G350312_P03, GRMZM2G017145_P02, GRMZM2G133675_P01	Pavir.J36771.1.p, Pavir.Ia03149.1.p, Pavir.Ba00364.1.p, Pavir.J37675.1.p, Pavir.J22962.1.p, Pavir.Ha00418.1.p, Pavir.J15488.1.p, Pavir.Bb03409.1.p	Si037016m, Si026752m	LOC_Os11g38870.1, LOC_Os07g43530.2, LOC_Os03g26210.1	Bradi1g61110.1.p, Bradi4g14190.5.p, Bradi1g20560.2.p	Spipo2G0038500, Spipo15G0001700	Sobic.002G385300.1.p, Sobic.001G355600.1.p, Sobic.005G177800.1.p	GRMZM2G064938_P01, GRMZM2G017145_P02, GRMZM2G350312_P03, GRMZM2G133675_P01	Pavir.Ba00364.1.p, Pavir.Bb03409.1.p, Pavir.Ia03149.1.p, Pavir.J15488.1.p, Pavir.J37675.1.p, Pavir.J22962.1.p, Pavir.Ha00418.1.p, Pavir.J36771.1.p	Si037016m, Si026752m	LOC_Os07g43530.2, LOC_Os03g26210.1, LOC_Os11g38870.1	Bradi1g20560.2.p, Bradi1g61110.1.p, Bradi4g14190.5.p	-	((((Bradi1g20560.2.p,LOC_Os07g43530.2):0.0909961,((Pavir.Ba00364.1.p,Pavir.Bb03409.1.p):0.0561751,((Sobic.002G385300.1.p,GRMZM2G064938_P01):0.0174802,GRMZM2G017145_P02):0.0573528):0.120783):0.176573,((Bradi1g61110.1.p,LOC_Os03g26210.1):9.39047e-07,(((Pavir.Ia03149.1.p,(Pavir.J15488.1.p,Pavir.J37675.1.p):9.39047e-07):0.0270323,Si037016m):0.0550402,(Sobic.001G355600.1.p,GRMZM2G350312_P03):0.0908245…	-	-	-	-	-	-
158	Poaceae	OG0004781	Sobic.007G180200.1.p, Sobic.002G271300.1.p	GRMZM2G124802_P01, GRMZM2G000435_P01, GRMZM2G147452_P01, GRMZM2G052474_P01	Pavir.Fa00222.1.p, Pavir.J03294.1.p, Pavir.Fb02388.1.p, Pavir.Ba01263.1.p	Si030812m, Si014200m	LOC_Os09g35810.1, LOC_Os08g43350.1	Bradi3g42140.1.p, Bradi4g35800.1.p	Spipo16G0008600	Sobic.002G271300.1.p, Sobic.007G180200.1.p	GRMZM2G052474_P01, GRMZM2G124802_P01, GRMZM2G000435_P01, GRMZM2G147452_P01	Pavir.J03294.1.p, Pavir.Ba01263.1.p, Pavir.Fb02388.1.p, Pavir.Fa00222.1.p	Si030812m, Si014200m	LOC_Os09g35810.1, LOC_Os08g43350.1	Bradi4g35800.1.p, Bradi3g42140.1.p	-	(((Bradi4g35800.1.p,LOC_Os09g35810.1):0.0243858,(((Sobic.002G271300.1.p,GRMZM2G052474_P01):0.011525,GRMZM2G124802_P01):0.00427339,((Pavir.J03294.1.p,Pavir.Ba01263.1.p):0.0291526,Si030812m):0.00549147):0.0587617):0.155424,((Bradi3g42140.1.p,LOC_Os08g43350.1):9.39047e-07,(((GRMZM2G000435_P01,GRMZM2G147452_P01):0.0469223,Sobic.007G180200.1.p):0.0588574,(Si014200m,(Pavir.Fb02388.1.p,Pavir.Fa00222.1.p…	-	-	-	-	-	-
159	Poaceae	OG0004761	Sobic.007G180700.1.p, Sobic.002G270400.1.p	AC225127.3_FGP003, GRMZM2G073377_P02	Pavir.Fa00227.1.p, Pavir.Ba01271.1.p, Pavir.Fb02343.1.p, Pavir.J04139.1.p	Si014726m, Si033185m	LOC_Os09g35700.1, LOC_Os08g43290.1	Bradi3g42070.1.p, Bradi4g35715.1.p	Spipo16G0007800	Sobic.007G180700.1.p, Sobic.002G270400.1.p	AC225127.3_FGP003, GRMZM2G073377_P02	Pavir.Fa00227.1.p, Pavir.Fb02343.1.p, Pavir.J04139.1.p, Pavir.Ba01271.1.p	Si014726m, Si033185m	LOC_Os08g43290.1, LOC_Os09g35700.1	Bradi3g42070.1.p, Bradi4g35715.1.p	-	(((Bradi3g42070.1.p,LOC_Os08g43290.1):0.0745659,(((Pavir.Fa00227.1.p,Pavir.Fb02343.1.p):0.0552481,Si014726m):0.0121147,(Sobic.007G180700.1.p,AC225127.3_FGP003):0.18104):0.131872):0.34865,((LOC_Os09g35700.1,Bradi4g35715.1.p):0.157046,(((Pavir.J04139.1.p,Pavir.Ba01271.1.p):0.106309,Si033185m):9.39047e-07,(Sobic.002G270400.1.p,GRMZM2G073377_P02):0.0225784):0.090055):0.453355):0.282426;	-	-	-	-	-	-
160	Poaceae	OG0004741	Sobic.007G026800.1.p, Sobic.004G203500.1.p	GRMZM2G106513_P01, GRMZM2G305332_P02, GRMZM2G092459_P03, GRMZM2G136662_P02, AC205703.4_FGP002	Pavir.Fa02248.1.p, Pavir.Ab02196.1.p, Pavir.J25190.1.p, Pavir.Fb00181.1.p	Si017248m, Si013940m	LOC_Os08g03440.1, LOC_Os02g38340.1	Bradi3g14230.1.p, Bradi3g47800.1.p	Spipo4G0036300	Sobic.007G026800.1.p, Sobic.004G203500.1.p	GRMZM2G136662_P02, GRMZM2G305332_P02, GRMZM2G092459_P03, AC205703.4_FGP002, GRMZM2G106513_P01	Pavir.Fa02248.1.p, Pavir.Fb00181.1.p, Pavir.Ab02196.1.p, Pavir.J25190.1.p	Si013940m, Si017248m	LOC_Os08g03440.1, LOC_Os02g38340.1	Bradi3g14230.1.p, Bradi3g47800.1.p	-	(((((Pavir.Fa02248.1.p,Pavir.Fb00181.1.p):0.0216769,Si013940m):9.39047e-07,((GRMZM2G136662_P02,GRMZM2G305332_P02):0.00627611,Sobic.007G026800.1.p):0.024309):0.0317918,(LOC_Os08g03440.1,Bradi3g14230.1.p):0.0120705):0.321409,((Bradi3g47800.1.p,LOC_Os02g38340.1):0.00741408,(((Pavir.Ab02196.1.p,Pavir.J25190.1.p):0.0247995,Si017248m):0.0094858,((Sobic.004G203500.1.p,GRMZM2G092459_P03):0.00806582,(AC20…	-	-	-	-	-	-
161	Poaceae	OG0004735	Sobic.001G056800.1.p, Sobic.002G055200.1.p	GRMZM2G030138_P01, GRMZM2G019361_P01, GRMZM2G305254_P01, GRMZM2G321413_P01	Pavir.Bb00474.1.p, Pavir.J09013.1.p, Pavir.J01092.1.p	Si033110m, Si034745m	LOC_Os07g08400.1, LOC_Os03g58240.1	Bradi1g05490.1.p, Bradi1g55470.1.p	Spipo3G0094300	Sobic.001G056800.1.p, Sobic.002G055200.1.p	GRMZM2G305254_P01, GRMZM2G321413_P01, GRMZM2G019361_P01, GRMZM2G030138_P01	Pavir.J09013.1.p, Pavir.J01092.1.p, Pavir.Bb00474.1.p	Si034745m, Si033110m	LOC_Os03g58240.1, LOC_Os07g08400.1	Bradi1g05490.1.p, Bradi1g55470.1.p	-	(((Bradi1g05490.1.p,LOC_Os03g58240.1):0.0347938,(((Pavir.J09013.1.p,Pavir.J01092.1.p):0.014498,Si034745m):0.00800128,((Sobic.001G056800.1.p,GRMZM2G305254_P01):0.00552725,(GRMZM2G321413_P01,GRMZM2G019361_P01):0.0257678):0.0261701):0.045285):0.0673627,((Bradi1g55470.1.p,LOC_Os07g08400.1):0.0242943,((Pavir.Bb00474.1.p,Si033110m):0.0241351,(GRMZM2G030138_P01,Sobic.002G055200.1.p):0.0531988):0.0550552…	-	-	-	-	-	-
162	Poaceae	OG0004733	Sobic.007G145500.1.p, Sobic.001G109300.1.p	GRMZM2G048475_P01, GRMZM2G150166_P01, GRMZM2G096596_P01	Pavir.Ia00909.1.p, Pavir.Fa00823.1.p, Pavir.J15811.1.p, Pavir.J04910.1.p	Si014987m, Si035411m	LOC_Os03g51250.1, LOC_Os08g34780.1	Bradi1g10340.1.p, Bradi3g37290.1.p	Spipo24G0003700	Sobic.001G109300.1.p, Sobic.007G145500.1.p	GRMZM2G096596_P01, GRMZM2G150166_P01, GRMZM2G048475_P01	Pavir.Ia00909.1.p, Pavir.J15811.1.p, Pavir.Fa00823.1.p, Pavir.J04910.1.p	Si035411m, Si014987m	LOC_Os03g51250.1, LOC_Os08g34780.1	Bradi1g10340.1.p, Bradi3g37290.1.p	-	(((Bradi1g10340.1.p,LOC_Os03g51250.1):0.0101571,(((Pavir.Ia00909.1.p,Pavir.J15811.1.p):0.00752832,Si035411m):0.0121287,(Sobic.001G109300.1.p,(GRMZM2G096596_P01,GRMZM2G150166_P01):0.00501729):0.0212985):0.0216598):0.246207,((Bradi3g37290.1.p,LOC_Os08g34780.1):0.010584,(((Pavir.Fa00823.1.p,Pavir.J04910.1.p):0.0269334,Si014987m):0.0233918,(Sobic.007G145500.1.p,GRMZM2G048475_P01):0.0424074):0.0457511…	-	-	-	-	-	-
163	Poaceae	OG0004721	Sobic.006G140700.1.p, Sobic.002G030900.1.p	GRMZM2G016236_P01, GRMZM2G111954_P03	Pavir.Ba03890.1.p, Pavir.J10574.1.p, Pavir.Bb00255.1.p, Pavir.J38870.1.p, Pavir.J12272.1.p	Si030202m, Si010354m	LOC_Os07g04990.1, LOC_Os07g05000.1	Bradi1g58220.1.p, Bradi1g58210.1.p	Spipo32G0006300	Sobic.006G140700.1.p, Sobic.002G030900.1.p	GRMZM2G111954_P03, GRMZM2G016236_P01	Pavir.J12272.1.p, Pavir.J38870.1.p, Pavir.J10574.1.p, Pavir.Ba03890.1.p, Pavir.Bb00255.1.p	Si010354m, Si030202m	LOC_Os07g04990.1, LOC_Os07g05000.1	Bradi1g58210.1.p, Bradi1g58220.1.p	-	(((Bradi1g58210.1.p,LOC_Os07g04990.1):0.0404639,(((Pavir.J12272.1.p,Pavir.J38870.1.p):0.00445207,Si010354m):0.0168668,(Sobic.006G140700.1.p,GRMZM2G111954_P03):0.0229027):0.0226771):0.207165,((Bradi1g58220.1.p,LOC_Os07g05000.1):0.00357728,(((Pavir.J10574.1.p,(Pavir.Ba03890.1.p,Pavir.Bb00255.1.p):0.0216576):9.39047e-07,Si030202m):0.00366087,(Sobic.002G030900.1.p,GRMZM2G016236_P01):0.048704):0.08283…	-	-	-	-	-	-
164	Poaceae	OG0004717	Sobic.001G438600.1.p, Sobic.007G171200.1.p	GRMZM2G090241_P01, GRMZM2G104575_P01	Pavir.Ia03927.1.p, Pavir.Ab01534.1.p, Pavir.J35657.1.p, Pavir.Aa02612.1.p	Si018106m, Si040236m	LOC_Os02g24020.1, LOC_Os03g14120.1	Bradi3g11590.1.p, Bradi1g68380.1.p	Spipo3G0087300	Sobic.007G171200.1.p, Sobic.001G438600.1.p	GRMZM2G090241_P01, GRMZM2G104575_P01	Pavir.Ab01534.1.p, Pavir.Aa02612.1.p, Pavir.Ia03927.1.p, Pavir.J35657.1.p	Si018106m, Si040236m	LOC_Os02g24020.1, LOC_Os03g14120.1	Bradi3g11590.1.p, Bradi1g68380.1.p	-	(((Bradi3g11590.1.p,LOC_Os02g24020.1):0.0167419,(((Pavir.Ab01534.1.p,Pavir.Aa02612.1.p):0.0562237,Si018106m):0.048225,(Sobic.007G171200.1.p,GRMZM2G090241_P01):0.0352722):0.0515372):0.441939,((((Pavir.Ia03927.1.p,Pavir.J35657.1.p):0.12615,Si040236m):0.00751764,(Sobic.001G438600.1.p,GRMZM2G104575_P01):0.0351768):0.130561,(Bradi1g68380.1.p,LOC_Os03g14120.1):0.0142499):0.548281):0.165338;	-	-	-	-	-	-
165	Poaceae	OG0004715	Sobic.002G350700.1.p, Sobic.001G453600.1.p	GRMZM5G860235_P01, GRMZM5G838530_P01, GRMZM2G134251_P01	Pavir.J19440.1.p, Pavir.Ib00778.1.p, Pavir.Ba00536.1.p, Pavir.Bb03191.1.p	Si034794m, Si029311m	LOC_Os03g11980.1, LOC_Os07g38790.1	Bradi1g23740.1.p, Bradi1g69660.1.p	Spipo2G0065000	Sobic.002G350700.1.p, Sobic.001G453600.1.p	GRMZM5G860235_P01, GRMZM5G838530_P01, GRMZM2G134251_P01	Pavir.Ba00536.1.p, Pavir.Bb03191.1.p, Pavir.Ib00778.1.p, Pavir.J19440.1.p	Si029311m, Si034794m	LOC_Os07g38790.1, LOC_Os03g11980.1	Bradi1g23740.1.p, Bradi1g69660.1.p	-	(((Bradi1g23740.1.p,LOC_Os07g38790.1):0.0235167,(((GRMZM5G860235_P01,GRMZM5G838530_P01):0.00933935,Sobic.002G350700.1.p):0.0330131,((Pavir.Ba00536.1.p,Pavir.Bb03191.1.p):0.0287775,Si029311m):0.0306797):0.0588292):0.37726,((((Pavir.Ib00778.1.p,Pavir.J19440.1.p):0.0412933,Si034794m):0.0123048,(Sobic.001G453600.1.p,GRMZM2G134251_P01):0.0536684):0.0556986,(LOC_Os03g11980.1,Bradi1g69660.1.p):0.0283193…	-	-	-	-	-	-
166	Poaceae	OG0004709	Sobic.009G035300.1.p, Sobic.003G137700.1.p	GRMZM2G361115_P02, GRMZM2G038003_P01, GRMZM2G323415_P01, GRMZM2G109175_P01	Pavir.Ca01245.1.p, Pavir.J13360.1.p, Pavir.Ea01044.1.p, Pavir.Eb02191.1.p	Si023824m, Si003158m	LOC_Os05g04680.1, LOC_Os01g18450.1	Bradi2g36790.1.p, Bradi2g11160.1.p	-	Sobic.009G035300.1.p, Sobic.003G137700.1.p	GRMZM2G323415_P01, GRMZM2G109175_P01, GRMZM2G361115_P02, GRMZM2G038003_P01	Pavir.J13360.1.p, Pavir.Ca01245.1.p, Pavir.Ea01044.1.p, Pavir.Eb02191.1.p	Si023824m, Si003158m	LOC_Os05g04680.1, LOC_Os01g18450.1	Bradi2g36790.1.p, Bradi2g11160.1.p	-	(((Bradi2g36790.1.p,LOC_Os05g04680.1):0.235616,((Sobic.009G035300.1.p,(GRMZM2G323415_P01,GRMZM2G109175_P01):0.0106205):9.39047e-07,((Pavir.J13360.1.p,Pavir.Ca01245.1.p):9.39047e-07,Si023824m):0.0140032):0.0907141):0.1632,((Bradi2g11160.1.p,LOC_Os01g18450.1):9.39047e-07,(((Pavir.Ea01044.1.p,Pavir.Eb02191.1.p):0.0889888,Si003158m):0.0159494,((GRMZM2G361115_P02,GRMZM2G038003_P01):9.39047e-07,Sobic.0…	-	-	-	-	-	-
167	Poaceae	OG0004698	Sobic.007G062500.1.p, Sobic.001G466800.1.p	GRMZM2G086789_P01, GRMZM2G126471_P02, GRMZM2G307529_P01	Pavir.J10617.1.p, Pavir.Ia04621.1.p, Pavir.J18494.1.p, Pavir.J14361.1.p, Pavir.J25706.1.p	Si014130m, Si036797m	LOC_Os08g08190.1, LOC_Os03g10390.1	Bradi1g71110.1.p, Bradi3g15430.2.p	Spipo7G0008800	Sobic.007G062500.1.p, Sobic.001G466800.1.p	GRMZM2G126471_P02, GRMZM2G086789_P01, GRMZM2G307529_P01	Pavir.J14361.1.p, Pavir.J10617.1.p, Pavir.J25706.1.p, Pavir.J18494.1.p, Pavir.Ia04621.1.p	Si014130m, Si036797m	LOC_Os08g08190.1, LOC_Os03g10390.1	Bradi3g15430.2.p, Bradi1g71110.1.p	-	(((Bradi3g15430.2.p,LOC_Os08g08190.1):0.0698071,(((Pavir.J14361.1.p,Pavir.J10617.1.p):0.0376083,Si014130m):0.0136262,((GRMZM2G126471_P02,GRMZM2G086789_P01):0.0122934,Sobic.007G062500.1.p):0.0454017):0.037907):0.563542,((Bradi1g71110.1.p,LOC_Os03g10390.1):0.0109531,((((Pavir.J25706.1.p,Pavir.J18494.1.p):0.0637662,Pavir.Ia04621.1.p):0.0514139,Si036797m):0.0439467,(Sobic.001G466800.1.p,GRMZM2G307529…	-	-	-	-	-	-
168	Poaceae	OG0004693	Sobic.001G016900.1.p, Sobic.004G208900.1.p	GRMZM2G028096_P02, GRMZM2G069916_P02, GRMZM2G118014_P05	Pavir.Ab02303.1.p, Pavir.J00167.1.p, Pavir.J00122.1.p, Pavir.Aa01409.1.p	Si035369m, Si017358m, Si038297m	LOC_Os02g39300.1, LOC_Os03g62640.2	Bradi3g48240.1.p, Bradi1g02020.1.p	Spipo9G0047000	Sobic.001G016900.1.p, Sobic.004G208900.1.p	GRMZM2G069916_P02, GRMZM2G118014_P05, GRMZM2G028096_P02	Pavir.J00167.1.p, Pavir.J00122.1.p, Pavir.Ab02303.1.p, Pavir.Aa01409.1.p	Si035369m, Si038297m, Si017358m	LOC_Os03g62640.2, LOC_Os02g39300.1	Bradi1g02020.1.p, Bradi3g48240.1.p	-	(((Bradi1g02020.1.p,LOC_Os03g62640.2):0.0236486,(((Si035369m,Si038297m):9.39047e-07,(Pavir.J00167.1.p,Pavir.J00122.1.p):0.00844227):0.0180353,((GRMZM2G069916_P02,GRMZM2G118014_P05):0.00308418,Sobic.001G016900.1.p):0.0305344):0.0754993):0.144462,((Bradi3g48240.1.p,LOC_Os02g39300.1):0.035049,(((Pavir.Ab02303.1.p,Pavir.Aa01409.1.p):0.0147784,Si017358m):9.39047e-07,(Sobic.004G208900.1.p,GRMZM2G028096…	-	-	-	-	-	-
169	Poaceae	OG0004684	Sobic.009G066400.1.p, Sobic.003G042100.1.p	GRMZM2G106233_P01, GRMZM2G142413_P01, GRMZM2G110072_P01	Pavir.J37307.1.p, Pavir.Ea00575.1.p, Pavir.Ca01049.1.p, Pavir.J23580.1.p, Pavir.Ea00318.1.p, Pavir.J24961.1.p, Pavir.Eb00345.1.p, Pavir.J15905.1.p	Si021561m, Si000389m	LOC_Os05g08790.1, LOC_Os01g08510.1	Bradi2g33920.2.p, Bradi2g05130.2.p, Bradi2g05090.1.p	Spipo21G0014200, Spipo0G0048900	Sobic.003G042100.1.p, Sobic.009G066400.1.p	GRMZM2G142413_P01, GRMZM2G110072_P01, GRMZM2G106233_P01	Pavir.Ea00318.1.p, Pavir.Eb00345.1.p, Pavir.Ea00575.1.p, Pavir.Ca01049.1.p, Pavir.J23580.1.p, Pavir.J15905.1.p, Pavir.J37307.1.p	Si000389m, Si021561m	LOC_Os01g08510.1, LOC_Os05g08790.1	Bradi2g05090.1.p, Bradi2g05130.2.p, Bradi2g33920.2.p	-	((((((Pavir.Ea00318.1.p,Pavir.Eb00345.1.p):0.0453008,Si000389m):0.018403,(Sobic.003G042100.1.p,GRMZM2G142413_P01):0.0729509):0.0107112,(GRMZM2G110072_P01,Pavir.Ea00575.1.p):9.39047e-07):0.113927,((Bradi2g05090.1.p,Bradi2g05130.2.p):0.149407,LOC_Os01g08510.1):0.0468506):0.154712,((Bradi2g33920.2.p,LOC_Os05g08790.1):0.0726238,(((((Pavir.Ca01049.1.p,Pavir.J23580.1.p):9.39047e-07,Pavir.J15905.1.p):0.…	-	-	-	-	-	-
170	Poaceae	OG0004676	Sobic.009G044600.1.p, Sobic.009G044400.1.p, Sobic.005G067300.1.p, Sobic.005G067500.1.p	GRMZM2G332423_P01, GRMZM2G166616_P01, GRMZM2G088795_P01, GRMZM2G089856_P01, GRMZM2G166639_P01, GRMZM5G854264_P01, GRMZM2G072529_P01	Pavir.J23169.1.p, Pavir.J41046.1.p, Pavir.Ca01179.1.p, Pavir.J33804.1.p, Pavir.Ca01180.1.p, Pavir.Hb01502.1.p	Si026669m, Si022728m, Si022729m	LOC_Os05g05670.1, LOC_Os05g05680.1, LOC_Os11g08380.1	Bradi2g35860.1.p, Bradi4g23500.1.p, Bradi2g35850.1.p	-	Sobic.005G067500.1.p, Sobic.005G067300.1.p, Sobic.009G044400.1.p, Sobic.009G044600.1.p	GRMZM2G089856_P01, GRMZM5G854264_P01, GRMZM2G088795_P01, GRMZM2G166639_P01, GRMZM2G072529_P01, GRMZM2G332423_P01, GRMZM2G166616_P01	Pavir.J41046.1.p, Pavir.Hb01502.1.p, Pavir.J33804.1.p, Pavir.J23169.1.p, Pavir.Ca01179.1.p, Pavir.Ca01180.1.p	Si026669m, Si022728m, Si022729m	LOC_Os11g08380.1, LOC_Os05g05680.1, LOC_Os05g05670.1	Bradi4g23500.1.p, Bradi2g35850.1.p, Bradi2g35860.1.p	-	(((Bradi4g23500.1.p,LOC_Os11g08380.1):0.0435066,(((Pavir.J41046.1.p,Pavir.Hb01502.1.p):0.0192185,Si026669m):0.0358096,((GRMZM2G089856_P01,GRMZM5G854264_P01):0.000195525,(Sobic.005G067500.1.p,Sobic.005G067300.1.p):0.0329395):0.0555745):0.0294494):0.299378,(((Bradi2g35850.1.p,Bradi2g35860.1.p):0.0994148,(LOC_Os05g05680.1,LOC_Os05g05670.1):0.0962311):0.0488186,(((GRMZM2G088795_P01,((GRMZM2G166639_P0…	-	-	-	-	-	-
171	Poaceae	OG0004666	Sobic.001G423400.1.p, Sobic.K023400.1.p	GRMZM2G100086_P01, GRMZM2G164084_P01, GRMZM2G143392_P01, GRMZM2G003182_P01	Pavir.J05262.1.p, Pavir.J38369.1.p, Pavir.Ia03759.1.p, Pavir.Hb00670.1.p	Si035112m, Si026193m	LOC_Os11g26160.1, LOC_Os03g16430.1	Bradi4g19540.1.p, Bradi1g66830.1.p	Spipo11G0002500	Sobic.K023400.1.p, Sobic.001G423400.1.p	GRMZM2G143392_P01, GRMZM2G003182_P01, GRMZM2G100086_P01, GRMZM2G164084_P01	Pavir.J05262.1.p, Pavir.Hb00670.1.p, Pavir.Ia03759.1.p, Pavir.J38369.1.p	Si026193m, Si035112m	LOC_Os11g26160.1, LOC_Os03g16430.1	Bradi4g19540.1.p, Bradi1g66830.1.p	-	(((Bradi4g19540.1.p,LOC_Os11g26160.1):0.0208804,(((Pavir.J05262.1.p,Pavir.Hb00670.1.p):0.0246868,Si026193m):0.0247664,(Sobic.K023400.1.p,GRMZM2G143392_P01):0.051562):0.0579765):0.242957,((((Pavir.Ia03759.1.p,Pavir.J38369.1.p):0.0669133,Si035112m):0.0440477,(Sobic.001G423400.1.p,((GRMZM2G003182_P01,GRMZM2G100086_P01):9.39047e-07,GRMZM2G164084_P01):0.0613203):0.0780312):0.112844,(LOC_Os03g16430.1,B…	-	-	-	-	-	-
172	Poaceae	OG0004647	Sobic.003G373900.1.p, Sobic.009G146700.1.p	GRMZM2G114057_P01, GRMZM2G098355_P01, GRMZM2G038019_P01, GRMZM5G887068_P01, GRMZM2G060255_P01	Pavir.Ea03672.1.p, Pavir.J28791.1.p, Pavir.Ia01325.1.p, Pavir.J01888.1.p, Pavir.J01841.1.p, Pavir.J00327.1.p	Si002771m, Si025448m	LOC_Os01g65440.1, LOC_Os05g35380.1	Bradi2g56580.1.p, Bradi2g24460.1.p	Spipo9G0043800	Sobic.003G373900.1.p, Sobic.009G146700.1.p	GRMZM2G060255_P01, GRMZM2G114057_P01, GRMZM5G887068_P01, GRMZM2G038019_P01	Pavir.Ea03672.1.p, Pavir.J01841.1.p, Pavir.J28791.1.p, Pavir.J00327.1.p	Si002771m, Si025448m	LOC_Os01g65440.1, LOC_Os05g35380.1	Bradi2g56580.1.p, Bradi2g24460.1.p	-	(((Bradi2g56580.1.p,LOC_Os01g65440.1):0.0119816,(((Pavir.Ea03672.1.p,Pavir.J01841.1.p):0.0311914,Si002771m):9.39047e-07,((GRMZM2G060255_P01,GRMZM2G114057_P01):0.0124397,Sobic.003G373900.1.p):0.0379436):0.0815732):0.152869,((LOC_Os05g35380.1,Si025448m):9.39047e-07,((((GRMZM5G887068_P01,GRMZM2G038019_P01):9.39047e-07,Sobic.009G146700.1.p):0.0447367,(Pavir.J28791.1.p,Pavir.J00327.1.p):0.0297931):0.0…	-	-	-	-	-	-
173	Poaceae	OG0004625	Sobic.006G213100.1.p, Sobic.007G075500.1.p	GRMZM2G155729_P01, GRMZM2G019986_P01, GRMZM2G044629_P03	Pavir.J13229.1.p, Pavir.Ga00467.1.p, Pavir.Fa01746.1.p, Pavir.J12326.1.p	Si013631m, Si010650m	LOC_Os04g52370.1, LOC_Os08g10600.1	Bradi5g21650.1.p, Bradi3g17870.3.p	Spipo7G0027800	Sobic.006G213100.1.p, Sobic.007G075500.1.p	GRMZM2G019986_P01, GRMZM2G044629_P03, GRMZM2G155729_P01	Pavir.J12326.1.p, Pavir.Ga00467.1.p, Pavir.Fa01746.1.p, Pavir.J13229.1.p	Si010650m, Si013631m	LOC_Os04g52370.1, LOC_Os08g10600.1	Bradi5g21650.1.p, Bradi3g17870.3.p	-	(((Bradi5g21650.1.p,LOC_Os04g52370.1):0.0275334,(((Pavir.J12326.1.p,Pavir.Ga00467.1.p):0.0080664,Si010650m):9.39047e-07,((GRMZM2G019986_P01,GRMZM2G044629_P03):9.39047e-07,Sobic.006G213100.1.p):0.0123411):0.0550921):0.0806883,((Bradi3g17870.3.p,LOC_Os08g10600.1):0.0142136,(((Pavir.Fa01746.1.p,Pavir.J13229.1.p):9.39047e-07,Si013631m):0.00336491,(Sobic.007G075500.1.p,GRMZM2G155729_P01):0.00998509):0…	-	-	-	-	-	-
174	Poaceae	OG0004608	Sobic.009G248900.1.p, Sobic.003G225300.1.p	GRMZM2G058456_P02, GRMZM2G041015_P01	Pavir.Eb02172.1.p, Pavir.J16663.1.p, Pavir.Ea02188.1.p, Pavir.J04616.1.p	Si002391m, Si022817m	LOC_Os05g50800.1, LOC_Os01g43420.1	Bradi2g43930.1.p, Bradi2g15510.3.p	Spipo14G0019900	Sobic.003G225300.1.p, Sobic.009G248900.1.p	GRMZM2G041015_P01, GRMZM2G058456_P02	Pavir.Ea02188.1.p, Pavir.Eb02172.1.p, Pavir.J16663.1.p, Pavir.J04616.1.p	Si002391m, Si022817m	LOC_Os01g43420.1, LOC_Os05g50800.1	Bradi2g43930.1.p, Bradi2g15510.3.p	-	(((Bradi2g43930.1.p,LOC_Os01g43420.1):0.00625136,(((Pavir.Ea02188.1.p,Pavir.Eb02172.1.p):0.0187957,Si002391m):0.00857546,(Sobic.003G225300.1.p,GRMZM2G041015_P01):0.0320476):0.0947804):0.129724,((Bradi2g15510.3.p,LOC_Os05g50800.1):0.0111922,(((Pavir.J16663.1.p,Pavir.J04616.1.p):0.0202778,Si022817m):0.0063809,(Sobic.009G248900.1.p,GRMZM2G058456_P02):0.0416481):0.0935185):0.220817):0.650538;	-	-	-	-	-	-
175	Poaceae	OG0004599	Sobic.006G080900.1.p, Sobic.001G021000.1.p	GRMZM2G391511_P01, GRMZM5G862488_P03, GRMZM2G046583_P01	Pavir.Ia00199.1.p, Pavir.Ga01907.1.p, Pavir.J13701.1.p, Pavir.Gb01692.1.p	Si034980m, Si009713m	LOC_Os03g62110.2, LOC_Os04g35060.1	Bradi1g02490.1.p, Bradi5g10140.2.p	Spipo13G0008800	Sobic.006G080900.1.p, Sobic.001G021000.1.p	GRMZM2G046583_P01, GRMZM2G391511_P01, GRMZM5G862488_P03	Pavir.Gb01692.1.p, Pavir.Ga01907.1.p, Pavir.Ia00199.1.p, Pavir.J13701.1.p	Si009713m, Si034980m	LOC_Os04g35060.1, LOC_Os03g62110.2	Bradi5g10140.2.p, Bradi1g02490.1.p	-	(((Bradi5g10140.2.p,LOC_Os04g35060.1):0.0245963,(((Pavir.Gb01692.1.p,Si009713m):0.0109073,(Sobic.006G080900.1.p,GRMZM2G046583_P01):0.0233171):9.39047e-07,(Pavir.Ga01907.1.p,GRMZM2G391511_P01):9.39047e-07):0.037153):0.293223,((((Pavir.Ia00199.1.p,Pavir.J13701.1.p):0.0217955,Si034980m):0.0160937,(Sobic.001G021000.1.p,GRMZM5G862488_P03):0.0214485):0.0468641,(Bradi1g02490.1.p,LOC_Os03g62110.2):0.0166…	-	-	-	-	-	-
176	Poaceae	OG0004592	Sobic.001G440000.1.p, Sobic.001G270800.1.p	GRMZM2G012958_P01, GRMZM2G156388_P01	Pavir.Ib01017.1.p, Pavir.Ib02573.1.p, Pavir.J18099.1.p, Pavir.Ib03022.1.p, Pavir.Ia03935.1.p, Pavir.Ia02353.1.p	Si039897m, Si036478m	LOC_Os03g13860.1, LOC_Os10g04580.1	Bradi3g21180.1.p, Bradi1g68250.1.p	Spipo14G0006800	Sobic.001G440000.1.p, Sobic.001G270800.1.p	GRMZM2G156388_P01, GRMZM2G012958_P01	Pavir.Ia03935.1.p, Pavir.Ib01017.1.p, Pavir.J18099.1.p, Pavir.Ia02353.1.p, Pavir.Ib02573.1.p, Pavir.Ib03022.1.p	Si039897m, Si036478m	LOC_Os03g13860.1, LOC_Os10g04580.1	Bradi1g68250.1.p, Bradi3g21180.1.p	-	(((Bradi1g68250.1.p,LOC_Os03g13860.1):0.0237716,((((Pavir.Ia03935.1.p,Pavir.Ib01017.1.p):9.39047e-07,Pavir.J18099.1.p):0.0262429,Si039897m):0.0293945,(Sobic.001G440000.1.p,GRMZM2G156388_P01):0.0193651):0.0392462):0.123183,((Bradi3g21180.1.p,LOC_Os10g04580.1):0.0133631,((((Pavir.Ia02353.1.p,Pavir.Ib02573.1.p):9.39047e-07,Pavir.Ib03022.1.p):9.39047e-07,Si036478m):0.0139318,(Sobic.001G270800.1.p,GRM…	-	-	-	-	-	-
177	Poaceae	OG0004571	Sobic.003G191800.1.p, Sobic.003G273200.1.p, Sobic.009G214700.1.p	GRMZM2G164341_P01, GRMZM2G081816_P01, AC214244.4_FGP006, GRMZM2G111666_P01, GRMZM2G094892_P01	Pavir.Eb02113.1.p, Pavir.J25656.1.p, Pavir.Ca00715.1.p, Pavir.J21430.1.p, Pavir.Eb02901.1.p, Pavir.Ea01618.1.p, Pavir.J24383.1.p	Si003753m, Si001743m, Si022274m	LOC_Os05g46370.1, LOC_Os01g38610.1, LOC_Os01g51140.1	Bradi2g47810.1.p, Bradi2g41390.1.p	Spipo21G0028000, Spipo8G0037900	Sobic.003G191800.1.p, Sobic.003G273200.1.p, Sobic.009G214700.1.p	GRMZM2G164341_P01, GRMZM2G081816_P01, AC214244.4_FGP006, GRMZM2G111666_P01, GRMZM2G094892_P01	Pavir.Ea01618.1.p, Pavir.Eb02113.1.p, Pavir.J25656.1.p, Pavir.J24383.1.p, Pavir.Eb02901.1.p, Pavir.Ca00715.1.p, Pavir.J21430.1.p	Si003753m, Si001743m, Si022274m	LOC_Os01g38610.1, LOC_Os01g51140.1, LOC_Os05g46370.1	Bradi2g41390.1.p, Bradi2g47810.1.p	-	(((LOC_Os01g38610.1,Bradi2g41390.1.p):0.0401174,(((Pavir.Ea01618.1.p,Pavir.Eb02113.1.p):0.0563423,Si003753m):0.078727,((Sobic.003G191800.1.p,GRMZM2G164341_P01):0.0213927,GRMZM2G081816_P01):0.0735019):0.0451576):0.845133,(((Bradi2g47810.1.p,LOC_Os01g51140.1):0.0142022,(((AC214244.4_FGP006,GRMZM2G111666_P01):0.091424,Sobic.003G273200.1.p):0.0418224,(((Pavir.J25656.1.p,Pavir.J24383.1.p):0.0199727,Pa…	-	-	-	-	-	-
178	Poaceae	OG0004568	Sobic.009G227300.1.p, Sobic.003G257400.1.p	GRMZM2G366520_P01, GRMZM2G069016_P01, AC216793.3_FGP008	Pavir.J10940.1.p, Pavir.Ea02387.1.p, Pavir.J37505.1.p, Pavir.Eb02751.1.p, Pavir.J32221.1.p, Pavir.J24830.1.p	Si025119m, Si001774m, Si024717m	LOC_Os01g48800.1, LOC_Os05g48300.1	Bradi2g17050.1.p, Bradi2g46600.1.p	-	Sobic.009G227300.1.p, Sobic.003G257400.1.p	GRMZM2G069016_P01, AC216793.3_FGP008, GRMZM2G366520_P01	Pavir.J24830.1.p, Pavir.J10940.1.p, Pavir.J32221.1.p, Pavir.J37505.1.p, Pavir.Ea02387.1.p, Pavir.Eb02751.1.p	Si024717m, Si025119m, Si001774m	LOC_Os05g48300.1, LOC_Os01g48800.1	Bradi2g17050.1.p, Bradi2g46600.1.p	-	(((Bradi2g17050.1.p,LOC_Os05g48300.1):0.0507942,((((Pavir.J24830.1.p,Pavir.J10940.1.p):0.0246292,Si024717m):0.0546946,Sobic.009G227300.1.p):0.103043,(((Pavir.J32221.1.p,Pavir.J37505.1.p):0.0890652,Si025119m):0.019953,GRMZM2G069016_P01):0.0748261):0.0796116):0.352646,((((Pavir.Ea02387.1.p,Pavir.Eb02751.1.p):0.0228133,Si001774m):0.020811,((Sobic.003G257400.1.p,AC216793.3_FGP008):0.0259743,GRMZM2G36…	-	-	-	-	-	-
179	Poaceae	OG0004566	Sobic.004G258600.1.p, Sobic.010G129600.1.p	GRMZM2G174170_P02, GRMZM2G045404_P01	Pavir.Ia02841.1.p, Pavir.Da01625.1.p, Pavir.Hb00929.1.p, Pavir.Ab02814.1.p, Pavir.Da01803.1.p, Pavir.Ab02780.1.p, Pavir.Aa00663.1.p, Pavir.Db00939.1.p	Si007080m, Si018072m	LOC_Os06g20340.1, LOC_Os02g48840.1	Bradi1g42810.1.p, Bradi3g53590.1.p	Spipo9G0013500	Sobic.004G258600.1.p, Sobic.010G129600.1.p	GRMZM2G045404_P01, GRMZM2G174170_P02	Pavir.Ab02814.1.p, Pavir.Ab02780.1.p, Pavir.Aa00663.1.p, Pavir.Ia02841.1.p, Pavir.Da01625.1.p, Pavir.Db00939.1.p, Pavir.Da01803.1.p, Pavir.Hb00929.1.p	Si018072m, Si007080m	LOC_Os02g48840.1, LOC_Os06g20340.1	Bradi3g53590.1.p, Bradi1g42810.1.p	-	(((Bradi3g53590.1.p,LOC_Os02g48840.1):9.39047e-07,(((Pavir.Ab02814.1.p,(Pavir.Ab02780.1.p,Pavir.Aa00663.1.p):0.0575134):0.0372736,(Pavir.Ia02841.1.p,Si018072m):0.056409):0.0245423,(GRMZM2G045404_P01,Sobic.004G258600.1.p):0.0814202):0.122437):0.177547,(((((Pavir.Da01625.1.p,Pavir.Db00939.1.p):0.000717623,(Pavir.Da01803.1.p,Pavir.Hb00929.1.p):0.342142):0.0034018,Si007080m):0.0284096,(Sobic.010G1296…	-	-	-	-	-	-
180	Poaceae	OG0004562	Sobic.002G095300.1.p, Sobic.009G148200.1.p, Sobic.003G372900.1.p	GRMZM2G147213_P01, GRMZM2G091845_P01	Pavir.J01266.1.p, Pavir.J01501.1.p, Pavir.Bb00717.1.p, Pavir.J03722.1.p, Pavir.Ea03683.1.p, Pavir.Ba03450.1.p	Si032509m, Si021793m, Si001083m	LOC_Os01g65350.1, LOC_Os05g35520.1	Bradi2g56510.1.p, Bradi2g24390.1.p	Spipo9G0043000	Sobic.009G148200.1.p, Sobic.003G372900.1.p	GRMZM2G147213_P01, GRMZM2G091845_P01	Pavir.J01266.1.p, Pavir.J03722.1.p, Pavir.Ea03683.1.p, Pavir.J01501.1.p	Si021793m, Si001083m	LOC_Os05g35520.1, LOC_Os01g65350.1	Bradi2g24390.1.p, Bradi2g56510.1.p	-	(((Bradi2g24390.1.p,LOC_Os05g35520.1):0.0273378,(((Pavir.J01266.1.p,Pavir.J03722.1.p):0.02534,Si021793m):0.007134,(Sobic.009G148200.1.p,GRMZM2G147213_P01):0.0556085):0.139736):0.0874202,((LOC_Os01g65350.1,Bradi2g56510.1.p):0.00809039,(((Pavir.Ea03683.1.p,Pavir.J01501.1.p):0.0389228,Si001083m):0.0159257,(GRMZM2G091845_P01,Sobic.003G372900.1.p):0.0195944):0.104658):0.0883338):0.241152;	-	-	-	-	-	-
181	Poaceae	OG0004558	Sobic.004G116400.1.p, Sobic.003G244400.1.p	GRMZM2G003663_P01, GRMZM2G120408_P01, GRMZM2G382632_P01	Pavir.Ab01016.1.p, Pavir.Da00985.1.p, Pavir.Db01344.1.p, Pavir.Da00986.1.p, Pavir.Aa02713.1.p, Pavir.Eb02666.1.p, Pavir.Ea02292.1.p	Si017378m, Si005187m	LOC_Os02g15950.1, LOC_Os01g47050.1	Bradi2g45600.1.p, Bradi3g09750.2.p	Spipo26G0010200, Spipo14G0020100	Sobic.003G244400.1.p, Sobic.004G116400.1.p	GRMZM2G382632_P01, GRMZM2G003663_P01, GRMZM2G120408_P01	Pavir.Ea02292.1.p, Pavir.Eb02666.1.p, Pavir.Ab01016.1.p, Pavir.Aa02713.1.p, Pavir.Da00986.1.p, Pavir.Da00985.1.p, Pavir.Db01344.1.p	Si005187m, Si017378m	LOC_Os01g47050.1, LOC_Os02g15950.1	Bradi2g45600.1.p, Bradi3g09750.2.p	-	(((Bradi2g45600.1.p,LOC_Os01g47050.1):0.0269922,(((Pavir.Ea02292.1.p,Pavir.Eb02666.1.p):0.025118,Si005187m):0.017943,(Sobic.003G244400.1.p,GRMZM2G382632_P01):0.027604):0.112245):0.321472,(((Bradi3g09750.2.p,LOC_Os02g15950.1):0.0380227,(((GRMZM2G003663_P01,GRMZM2G120408_P01):9.39047e-07,Sobic.004G116400.1.p):0.0311482,((Pavir.Ab01016.1.p,Pavir.Aa02713.1.p):0.00378417,Si017378m):0.0125048):0.046914…	-	-	-	-	-	-
182	Poaceae	OG0004551	Sobic.003G147500.1.p, Sobic.003G158000.1.p	GRMZM2G061684_P01, GRMZM2G139892_P02	Pavir.J27383.1.p, Pavir.Eb02322.1.p, Pavir.Ea01012.1.p, Pavir.Aa01956.1.p, Pavir.J25067.1.p, Pavir.J01975.1.p, Pavir.J24266.1.p, Pavir.Eb02372.1.p, Pavir.Ea01313.1.p	Si000271m, Si000225m	LOC_Os01g24470.1, LOC_Os01g20940.1	Bradi2g12627.1.p, Bradi2g11830.1.p	Spipo3G0030000	Sobic.003G147500.1.p, Sobic.003G158000.1.p	GRMZM2G139892_P02, GRMZM2G061684_P01	Pavir.J27383.1.p, Pavir.Eb02322.1.p, Pavir.Aa01956.1.p, Pavir.Ea01012.1.p, Pavir.J01975.1.p, Pavir.Ea01313.1.p, Pavir.J24266.1.p, Pavir.J25067.1.p, Pavir.Eb02372.1.p	Si000225m, Si000271m	LOC_Os01g20940.1, LOC_Os01g24470.1	Bradi2g11830.1.p, Bradi2g12627.1.p	-	(((((((Pavir.J27383.1.p,Pavir.Eb02322.1.p):9.39047e-07,Pavir.Aa01956.1.p):0.0427243,Pavir.Ea01012.1.p):9.39047e-07,Si000225m):0.0309842,(Sobic.003G147500.1.p,GRMZM2G139892_P02):0.0576946):0.0207392,(Bradi2g11830.1.p,LOC_Os01g20940.1):0.0379125):0.423653,(Bradi2g12627.1.p,(LOC_Os01g24470.1,((((Pavir.J01975.1.p,Pavir.Ea01313.1.p):9.39047e-07,((Pavir.J24266.1.p,Pavir.J25067.1.p):0.0622003,Pavir.Eb02…	-	-	-	-	-	-
183	Poaceae	OG0004548	Sobic.007G015500.1.p, Sobic.003G382300.1.p, Sobic.009G140500.1.p	GRMZM5G813651_P01, GRMZM2G123246_P01, GRMZM2G147867_P01, GRMZM2G134687_P01, GRMZM2G030325_P01	Pavir.Fa02204.1.p, Pavir.J03312.1.p, Pavir.J00477.1.p, Pavir.J38855.1.p, Pavir.Ea03596.1.p, Pavir.J07491.1.p	Si022103m, Si013995m, Si001651m	LOC_Os08g02160.1, LOC_Os01g66490.1, LOC_Os05g34600.1	Bradi2g57297.1.p, Bradi3g13630.1.p, Bradi2g25150.1.p	Spipo0G0077100, Spipo9G0049100	Sobic.009G140500.1.p, Sobic.003G382300.1.p, Sobic.007G015500.1.p, Sobic.009G140500.1.p, Sobic.003G382300.1.p	GRMZM2G147867_P01, GRMZM2G134687_P01, GRMZM5G813651_P01, GRMZM2G030325_P01, GRMZM2G123246_P01, GRMZM2G147867_P01, GRMZM2G134687_P01, GRMZM5G813651_P01	Pavir.J00477.1.p, Pavir.J07491.1.p, Pavir.Ea03596.1.p, Pavir.J03312.1.p, Pavir.Fa02204.1.p, Pavir.J38855.1.p, Pavir.J00477.1.p, Pavir.J07491.1.p, Pavir.Ea03596.1.p, Pavir.J03312.1.p	Si022103m, Si001651m, Si013995m, Si022103m, Si001651m	LOC_Os05g34600.1, LOC_Os01g66490.1, LOC_Os08g02160.1, LOC_Os05g34600.1, LOC_Os01g66490.1	Bradi2g25150.1.p, Bradi2g57297.1.p, Bradi3g13630.1.p, Bradi2g25150.1.p, Bradi2g57297.1.p	-	((((Bradi2g25150.1.p,LOC_Os05g34600.1):0.0760065,(((Pavir.J00477.1.p,Pavir.J07491.1.p):0.0410072,Si022103m):0.0168991,((GRMZM2G147867_P01,GRMZM2G134687_P01):0.0107955,Sobic.009G140500.1.p):0.0726302):0.196141):0.207942,((Bradi2g57297.1.p,LOC_Os01g66490.1):0.0120997,(((Pavir.Ea03596.1.p,Pavir.J03312.1.p):9.39047e-07,Si001651m):0.0577984,(Sobic.003G382300.1.p,GRMZM5G813651_P01):0.0927722):0.0961949…	(((Bradi2g25150.1.p,LOC_Os05g34600.1):0.0760065,(((Pavir.J00477.1.p,Pavir.J07491.1.p):0.0410072,Si022103m):0.0168991,((GRMZM2G147867_P01,GRMZM2G134687_P01):0.0107955,Sobic.009G140500.1.p):0.0726302):0.196141):0.207942,((Bradi2g57297.1.p,LOC_Os01g66490.1):0.0120997,(((Pavir.Ea03596.1.p,Pavir.J03312.1.p):9.39047e-07,Si001651m):0.0577984,(Sobic.003G382300.1.p,GRMZM5G813651_P01):0.0927722):0.0961949)…	-	-	-	-	-
184	Poaceae	OG0004546	Sobic.008G059800.1.p, Sobic.004G176100.1.p, Sobic.005G072700.1.p	GRMZM2G128590_P01, GRMZM2G129264_P01, GRMZM2G014409_P01	Pavir.J22116.1.p, Pavir.J30956.1.p, Pavir.Ia04932.1.p, Pavir.J38601.1.p, Pavir.Aa01754.1.p, Pavir.Ib00089.1.p, Pavir.Fb00209.1.p, Pavir.Hb01489.1.p, Pavir.Da00411.1.p, Pavir.Ha01620.1.p, Pavir.J18462.1.p, Pavir.J11087.1.p	Si010631m, Si020730m, Si026728m, Si019450m, Si010690m	LOC_Os02g34870.1, LOC_Os12g08160.1, LOC_Os11g09040.1	Bradi3g45750.1.p, Bradi4g23340.1.p, Bradi4g41007.1.p	Spipo4G0097400	Sobic.004G176100.1.p, Sobic.008G059800.1.p, Sobic.005G072700.1.p	GRMZM2G128590_P01, GRMZM2G129264_P01, GRMZM2G014409_P01	Pavir.J38601.1.p, Pavir.Da00411.1.p, Pavir.J30956.1.p, Pavir.Fb00209.1.p, Pavir.Aa01754.1.p, Pavir.J22116.1.p, Pavir.Ib00089.1.p, Pavir.Ia04932.1.p, Pavir.J18462.1.p, Pavir.J11087.1.p, Pavir.Hb01489.1.p, Pavir.Ha01620.1.p	Si019450m, Si010631m, Si010690m, Si020730m, Si026728m	LOC_Os02g34870.1, LOC_Os12g08160.1, LOC_Os11g09040.1	Bradi3g45750.1.p, Bradi4g41007.1.p, Bradi4g23340.1.p	-	((((Sobic.004G176100.1.p,GRMZM2G128590_P01):0.0907302,(((Pavir.J38601.1.p,((Pavir.Da00411.1.p,(((Pavir.J30956.1.p,Pavir.Fb00209.1.p):0.0024166,Pavir.Aa01754.1.p):9.39047e-07,Pavir.J22116.1.p):9.39047e-07):9.39047e-07,Pavir.Ib00089.1.p):9.39047e-07):9.39047e-07,Pavir.Ia04932.1.p):0.0948012,Si019450m):0.0825916):0.226017,(Bradi3g45750.1.p,LOC_Os02g34870.1):0.11582):1.0835,(((Bradi4g41007.1.p,LOC_Os…	-	-	-	-	-	-
185	Poaceae	OG0004535	Sobic.004G059900.1.p, Sobic.010G218500.1.p, Sobic.008G157100.1.p	GRMZM2G342424_P01, GRMZM2G103647_P01, GRMZM2G098904_P01	Pavir.Db00496.1.p, Pavir.Da00268.1.p, Pavir.Aa03364.1.p, Pavir.Ha00565.1.p, Pavir.Aa03143.1.p, Pavir.Ab00505.1.p	Si007043m, Si017778m	LOC_Os06g45140.1, LOC_Os02g16680.1, LOC_Os02g07840.1	Bradi1g31700.2.p, Bradi3g05577.1.p	Spipo28G0024500	Sobic.010G218500.1.p, Sobic.004G059900.1.p	GRMZM2G342424_P01, GRMZM2G103647_P01, GRMZM2G098904_P01	Pavir.Da00268.1.p, Pavir.Db00496.1.p, Pavir.Ab00505.1.p, Pavir.Aa03364.1.p, Pavir.Aa03143.1.p	Si007043m, Si017778m	LOC_Os06g45140.1, LOC_Os02g07840.1, LOC_Os02g16680.1	Bradi1g31700.2.p, Bradi3g05577.1.p	-	(((Bradi1g31700.2.p,LOC_Os06g45140.1):9.39047e-07,(((Pavir.Da00268.1.p,Pavir.Db00496.1.p):0.0144425,Si007043m):0.0365875,(Sobic.010G218500.1.p,(GRMZM2G342424_P01,GRMZM2G103647_P01):0.103294):0.1196):0.143182):0.561025,((Bradi3g05577.1.p,(LOC_Os02g07840.1,LOC_Os02g16680.1):0.170513):0.0478055,((((Pavir.Ab00505.1.p,Pavir.Aa03364.1.p):0.0049502,Si017778m):0.0374146,(Sobic.004G059900.1.p,GRMZM2G09890…	-	-	-	-	-	-
186	Poaceae	OG0004532	Sobic.K001900.1.p, Sobic.003G394900.1.p	GRMZM2G339379_P01, GRMZM2G431157_P01, GRMZM2G321810_P01	Pavir.Ca01270.1.p, Pavir.J31927.1.p, Pavir.Cb01041.1.p, Pavir.J05247.1.p, Pavir.Ea03512.1.p	Si021414m, Si024583m, Si000062m	LOC_Os12g18150.1, LOC_Os01g67970.1	Bradi4g39130.1.p, Bradi2g58130.2.p	Spipo4G0034800	Sobic.003G394900.1.p, Sobic.K001900.1.p	GRMZM2G321810_P01, GRMZM2G339379_P01, GRMZM2G431157_P01	Pavir.Ea03512.1.p, Pavir.J31927.1.p, Pavir.J05247.1.p, Pavir.Cb01041.1.p, Pavir.Ca01270.1.p	Si000062m, Si021414m	LOC_Os01g67970.1, LOC_Os12g18150.1	Bradi2g58130.2.p, Bradi4g39130.1.p	-	(((Bradi2g58130.2.p,LOC_Os01g67970.1):0.0638828,(((Pavir.Ea03512.1.p,Pavir.J31927.1.p):0.0551395,Si000062m):0.0488716,((GRMZM2G321810_P01,GRMZM2G339379_P01):0.00667695,Sobic.003G394900.1.p):0.106199):0.139353):0.62209,(((((Pavir.J05247.1.p,Pavir.Cb01041.1.p):0.0556682,Pavir.Ca01270.1.p):9.39047e-07,Si021414m):0.0300053,(Sobic.K001900.1.p,GRMZM2G431157_P01):0.0979784):0.0788194,(Bradi4g39130.1.p,L…	-	-	-	-	-	-
187	Poaceae	OG0004530	Sobic.007G125000.1.p, Sobic.004G231400.1.p	GRMZM2G159535_P01, GRMZM2G085249_P01, GRMZM2G042582_P01	Pavir.Fb01271.1.p, Pavir.J38610.1.p, Pavir.Fa01605.1.p, Pavir.Aa00515.1.p, Pavir.J21555.1.p, Pavir.J23879.1.p	Si014298m, Si017816m	LOC_Os02g51850.1, LOC_Os06g11740.1, LOC_Os08g31814.1	Bradi3g35720.1.p, Bradi3g58740.1.p	Spipo2G0043300	Sobic.004G231400.1.p, Sobic.007G125000.1.p	GRMZM2G042582_P01, GRMZM2G159535_P01, GRMZM2G085249_P01	Pavir.Aa00515.1.p, Pavir.J38610.1.p, Pavir.Fb01271.1.p, Pavir.Fa01605.1.p, Pavir.J21555.1.p, Pavir.J23879.1.p	Si017816m, Si014298m	LOC_Os02g51850.1, LOC_Os06g11740.1, LOC_Os08g31814.1	Bradi3g58740.1.p, Bradi3g35720.1.p	-	((((Bradi3g58740.1.p,LOC_Os02g51850.1):0.0198117,(((Pavir.Aa00515.1.p,Pavir.J38610.1.p):0.00892602,Si017816m):0.0340875,((GRMZM2G042582_P01,GRMZM2G159535_P01):9.39047e-07,Sobic.004G231400.1.p):0.0176984):0.0647575):0.108185,LOC_Os06g11740.1):0.40719,((Bradi3g35720.1.p,LOC_Os08g31814.1):0.0546488,(((Pavir.Fb01271.1.p,(Pavir.Fa01605.1.p,(Pavir.J21555.1.p,Pavir.J23879.1.p):9.39047e-07):0.0271335):0.…	-	-	-	-	-	-
188	Poaceae	OG0004518	Sobic.004G232600.1.p, Sobic.002G184800.1.p	GRMZM2G087503_P01, GRMZM2G160231_P01, AC212754.3_FGP004, GRMZM2G139994_P01	Pavir.J01937.1.p, Pavir.J05751.1.p, Pavir.J05947.1.p, Pavir.Bb01956.1.p	Si017758m, Si030301m	LOC_Os02g51720.1, LOC_Os09g20420.1	Bradi3g58910.1.p, Bradi4g29050.1.p	Spipo2G0042000	Sobic.002G184800.1.p, Sobic.004G232600.1.p	GRMZM2G139994_P01, AC212754.3_FGP004, GRMZM2G160231_P01, GRMZM2G087503_P01	Pavir.J05947.1.p, Pavir.Bb01956.1.p, Pavir.J01937.1.p, Pavir.J05751.1.p	Si030301m, Si017758m	LOC_Os09g20420.1, LOC_Os02g51720.1	Bradi4g29050.1.p, Bradi3g58910.1.p	-	(((Bradi4g29050.1.p,LOC_Os09g20420.1):0.000971037,(((Pavir.J05947.1.p,Pavir.Bb01956.1.p):0.0554417,Si030301m):0.0347262,(Sobic.002G184800.1.p,(GRMZM2G139994_P01,AC212754.3_FGP004):0.0147694):0.0998896):0.231341):0.525005,((Bradi3g58910.1.p,LOC_Os02g51720.1):0.03321,(((GRMZM2G160231_P01,GRMZM2G087503_P01):0.00919766,Sobic.004G232600.1.p):0.00742639,(Si017758m,(Pavir.J01937.1.p,Pavir.J05751.1.p):0.…	-	-	-	-	-	-
189	Poaceae	OG0004502	Sobic.010G079500.1.p, Sobic.004G311400.1.p	GRMZM2G330024_P01, AC226227.2_FGP004, GRMZM2G368206_P01, GRMZM2G475583_P01, GRMZM2G433250_P01	Pavir.Db02035.1.p, Pavir.Da01941.1.p, Pavir.J00355.1.p	Si016088m, Si013031m, Si005699m	LOC_Os06g10690.1, LOC_Os02g52960.1	Bradi1g46180.1.p, Bradi3g57770.1.p	Spipo4G0007900	Sobic.010G079500.1.p, Sobic.004G311400.1.p	GRMZM2G330024_P01, GRMZM2G475583_P01, GRMZM2G433250_P01, GRMZM2G368206_P01	Pavir.Da01941.1.p, Pavir.Db02035.1.p, Pavir.J00355.1.p	Si005699m, Si016088m	LOC_Os06g10690.1, LOC_Os02g52960.1	Bradi1g46180.1.p, Bradi3g57770.1.p	-	(((Bradi1g46180.1.p,LOC_Os06g10690.1):0.0224685,(((Pavir.Da01941.1.p,Pavir.Db02035.1.p):0.0581279,Si005699m):0.0396209,(Sobic.010G079500.1.p,GRMZM2G330024_P01):0.0735704):0.217332):0.3405,((Bradi3g57770.1.p,LOC_Os02g52960.1):0.0375484,((Pavir.J00355.1.p,Si016088m):0.0530989,((GRMZM2G475583_P01,GRMZM2G433250_P01):0.0744154,(Sobic.004G311400.1.p,GRMZM2G368206_P01):0.00509587):0.0752123):0.137354):0…	-	-	-	-	-	-
190	Poaceae	OG0004501	Sobic.001G360000.1.p, Sobic.002G390500.1.p	GRMZM2G107196_P03, AC217975.3_FGP001, GRMZM2G030139_P01	Pavir.Ib01767.1.p, Pavir.Ba00282.1.p, Pavir.Bb03465.1.p, Pavir.Ia03292.1.p	Si036307m, Si030206m	LOC_Os03g25400.1, LOC_Os07g44330.1	Bradi1g20100.1.p, Bradi1g61497.2.p	Spipo6G0031100	Sobic.002G390500.1.p, Sobic.001G360000.1.p	AC217975.3_FGP001, GRMZM2G107196_P03, GRMZM2G030139_P01	Pavir.Ba00282.1.p, Pavir.Bb03465.1.p, Pavir.Ia03292.1.p, Pavir.Ib01767.1.p	Si030206m, Si036307m	LOC_Os07g44330.1, LOC_Os03g25400.1	Bradi1g20100.1.p, Bradi1g61497.2.p	-	(((Bradi1g20100.1.p,LOC_Os07g44330.1):0.0133132,(((Pavir.Ba00282.1.p,Pavir.Bb03465.1.p):0.0254194,Si030206m):0.0184037,(Sobic.002G390500.1.p,AC217975.3_FGP001):0.0459777):0.0266585):0.0652354,((Bradi1g61497.2.p,LOC_Os03g25400.1):0.0152478,(((Pavir.Ia03292.1.p,Pavir.Ib01767.1.p):0.00308089,Si036307m):0.0125921,((GRMZM2G107196_P03,GRMZM2G030139_P01):9.39047e-07,Sobic.001G360000.1.p):0.0313244):0.05…	-	-	-	-	-	-
191	Poaceae	OG0004476	Sobic.009G105100.1.p, Sobic.009G007400.1.p, Sobic.003G144300.1.p	GRMZM2G173270_P01, GRMZM2G068275_P01, GRMZM2G142728_P01, GRMZM2G092661_P02	Pavir.Ea00995.1.p, Pavir.Da01162.1.p, Pavir.Ea00996.1.p, Pavir.J04325.1.p, Pavir.J08186.1.p	Si024282m, Si000203m	LOC_Os01g19760.1, LOC_Os05g28690.1	Bradi3g38460.2.p, Bradi2g11560.1.p	Spipo20G0020100	Sobic.003G144300.1.p, Sobic.009G007400.1.p, Sobic.009G105100.1.p	GRMZM2G092661_P02, GRMZM2G142728_P01	Pavir.J08186.1.p, Pavir.Ea00995.1.p, Pavir.Ea00996.1.p, Pavir.Da01162.1.p, Pavir.J04325.1.p	Si000203m, Si024282m	LOC_Os01g19760.1, LOC_Os05g28690.1	Bradi2g11560.1.p, Bradi3g38460.2.p	-	(((Bradi2g11560.1.p,LOC_Os01g19760.1):0.0198783,((((Pavir.J08186.1.p,Pavir.Ea00995.1.p):9.39047e-07,Pavir.Ea00996.1.p):0.0373608,Si000203m):0.0306247,((Sobic.003G144300.1.p,Sobic.009G007400.1.p):9.39047e-07,GRMZM2G092661_P02):0.0510716):0.0531594):0.136946,((Bradi3g38460.2.p,LOC_Os05g28690.1):0.0186771,(((Pavir.Da01162.1.p,Pavir.J04325.1.p):0.0821012,Si024282m):0.0196941,(GRMZM2G142728_P01,Sobic.…	-	-	-	-	-	-
192	Poaceae	OG0004471	Sobic.K001400.1.p, Sobic.009G246400.1.p	GRMZM2G112728_P01, GRMZM2G163809_P02	Pavir.J01220.1.p, Pavir.Ca01913.1.p, Pavir.Cb01123.1.p	Si022641m, Si022125m	LOC_Os12g17320.1, LOC_Os05g50550.1	Bradi4g39197.1.p, Bradi2g15307.1.p	Spipo18G0029700	Sobic.009G246400.1.p, Sobic.K001400.1.p	GRMZM2G163809_P02, GRMZM2G112728_P01	Pavir.J01220.1.p, Pavir.Ca01913.1.p	Si022641m, Si022125m	LOC_Os05g50550.1, LOC_Os12g17320.1	Bradi2g15307.1.p, Bradi4g39197.1.p	-	(((Bradi2g15307.1.p,LOC_Os05g50550.1):0.0284552,((Pavir.J01220.1.p,Si022641m):0.0109939,(Sobic.009G246400.1.p,GRMZM2G163809_P02):0.0554196):0.0820901):0.0384728,((Bradi4g39197.1.p,LOC_Os12g17320.1):0.0264466,(GRMZM2G112728_P01,((Pavir.Ca01913.1.p,Si022125m):0.00765024,Sobic.K001400.1.p):0.00350462):0.00351678):0.0523152):9.39047e-07;	-	-	-	-	-	-
193	Poaceae	OG0004452	Sobic.002G264500.1.p, Sobic.007G184700.1.p	GRMZM2G069476_P01, GRMZM2G071147_P04, GRMZM2G150503_P01	Pavir.Fb02393.1.p, Pavir.Ba01114.1.p, Pavir.Fa00245.1.p, Pavir.J16233.1.p	Si013318m, Si029040m	LOC_Os08g42870.1, LOC_Os09g34110.1	Bradi4g35280.1.p, Bradi3g41830.1.p	Spipo7G0039300	Sobic.002G264500.1.p, Sobic.007G184700.1.p	GRMZM2G071147_P04, GRMZM2G150503_P01, GRMZM2G069476_P01	Pavir.J16233.1.p, Pavir.Ba01114.1.p, Pavir.Fa00245.1.p, Pavir.Fb02393.1.p	Si029040m, Si013318m	LOC_Os09g34110.1, LOC_Os08g42870.1	Bradi4g35280.1.p, Bradi3g41830.1.p	-	(((Bradi4g35280.1.p,LOC_Os09g34110.1):0.0121048,(((Pavir.J16233.1.p,Pavir.Ba01114.1.p):0.0113373,Si029040m):0.0158429,((GRMZM2G071147_P04,GRMZM2G150503_P01):0.00465668,Sobic.002G264500.1.p):0.033396):0.0582304):0.0809391,((Bradi3g41830.1.p,LOC_Os08g42870.1):0.00978695,(((Pavir.Fa00245.1.p,Pavir.Fb02393.1.p):0.0112783,Si013318m):0.0143006,(Sobic.007G184700.1.p,GRMZM2G069476_P01):0.035423):0.031891…	-	-	-	-	-	-
194	Poaceae	OG0004436	Sobic.004G334700.1.p, Sobic.006G014100.1.p, Sobic.002G287300.1.p	GRMZM2G134044_P02, GRMZM2G114650_P01	Pavir.Ba01367.1.p, Pavir.J11612.1.p, Pavir.J18536.1.p, Pavir.Bb02543.1.p	Si037400m, Si032562m	LOC_Os09g37700.1, LOC_Os04g05030.1	Bradi4g37140.7.p, Bradi1g77630.1.p	Spipo1G0056800, Spipo16G0022900	Sobic.006G014100.1.p, Sobic.002G287300.1.p	GRMZM2G134044_P02, GRMZM2G114650_P01	Pavir.J11612.1.p, Pavir.J18536.1.p, Pavir.Ba01367.1.p, Pavir.Bb02543.1.p	Si037400m, Si032562m	LOC_Os04g05030.1, LOC_Os09g37700.1	Bradi1g77630.1.p, Bradi4g37140.7.p	-	(((Bradi1g77630.1.p,LOC_Os04g05030.1):0.0178062,(((Pavir.J11612.1.p,Pavir.J18536.1.p):0.0302414,Si037400m):0.0126421,(Sobic.006G014100.1.p,GRMZM2G134044_P02):0.0558365):0.15777):1.06264,((Bradi4g37140.7.p,LOC_Os09g37700.1):0.11834,(((Pavir.Ba01367.1.p,Pavir.Bb02543.1.p):0.0525135,Si032562m):0.076014,(Sobic.002G287300.1.p,GRMZM2G114650_P01):0.0486872):0.0212112):0.0208482):9.39047e-07;	-	-	-	-	-	-
195	Poaceae	OG0004434	Sobic.001G161800.1.p, Sobic.008G156600.1.p	GRMZM2G441768_P01, GRMZM2G141332_P01, GRMZM2G107727_P01, GRMZM2G100121_P01	Pavir.Ca02733.1.p, Pavir.J04608.1.p, Pavir.Ib03995.1.p, Pavir.J40853.1.p	Si034979m, Si025170m	LOC_Os12g40860.1, LOC_Os03g43390.1	Bradi4g02620.1.p, Bradi1g14250.1.p	Spipo24G0018400	Sobic.008G156600.1.p, Sobic.001G161800.1.p	GRMZM2G441768_P01, GRMZM2G100121_P01, GRMZM2G107727_P01, GRMZM2G141332_P01	Pavir.Ca02733.1.p, Pavir.J04608.1.p, Pavir.J40853.1.p, Pavir.Ib03995.1.p	Si025170m, Si034979m	LOC_Os12g40860.1, LOC_Os03g43390.1	Bradi4g02620.1.p, Bradi1g14250.1.p	-	(((Bradi4g02620.1.p,LOC_Os12g40860.1):0.019735,(((Pavir.Ca02733.1.p,Pavir.J04608.1.p):0.0189619,Si025170m):0.0186989,((GRMZM2G441768_P01,GRMZM2G100121_P01):0.0143799,Sobic.008G156600.1.p):0.0135542):0.134899):0.148959,((((GRMZM2G107727_P01,GRMZM2G141332_P01):0.069397,Sobic.001G161800.1.p):0.0477227,(Si034979m,(Pavir.J40853.1.p,Pavir.Ib03995.1.p):0.0375229):0.0441424):0.104077,(Bradi1g14250.1.p,LO…	-	-	-	-	-	-
196	Poaceae	OG0004431	Sobic.007G226500.1.p, Sobic.010G274100.1.p	GRMZM2G389462_P01, GRMZM2G136313_P01	Pavir.Fa00628.1.p, Pavir.J33607.1.p, Pavir.J33202.1.p, Pavir.Fb01801.1.p	Si015737m, Si008014m	LOC_Os08g37570.1, LOC_Os06g51130.1	Bradi1g29870.1.p, Bradi3g38610.1.p	-	Sobic.007G226500.1.p, Sobic.010G274100.1.p	GRMZM2G136313_P01, GRMZM2G389462_P01	Pavir.Fa00628.1.p, Pavir.Fb01801.1.p, Pavir.J33202.1.p, Pavir.J33607.1.p	Si015737m, Si008014m	LOC_Os08g37570.1, LOC_Os06g51130.1	Bradi3g38610.1.p, Bradi1g29870.1.p	-	((Bradi3g38610.1.p,(LOC_Os08g37570.1,(((Pavir.Fa00628.1.p,Pavir.Fb01801.1.p):0.0104977,Si015737m):0.0241553,(Sobic.007G226500.1.p,GRMZM2G136313_P01):0.0407464):0.0759949):0.0389355):0.0918893,((((Pavir.J33202.1.p,Pavir.J33607.1.p):0.0366657,Si008014m):9.39047e-07,(Sobic.010G274100.1.p,GRMZM2G389462_P01):0.0513426):0.109191,(LOC_Os06g51130.1,Bradi1g29870.1.p):0.0482103):0.102472):0.480474;	-	-	-	-	-	-
197	Poaceae	OG0004428	Sobic.007G154500.1.p, Sobic.002G223900.1.p	GRMZM2G055968_P01, GRMZM2G005486_P01, GRMZM2G057486_P01, GRMZM2G078851_P01	Pavir.Bb02319.1.p, Pavir.Ba01800.1.p, Pavir.J27052.1.p, Pavir.Fa00685.1.p, Pavir.J20675.1.p	Si029942m, Si013814m	LOC_Os08g36570.1, LOC_Os09g28120.1	Bradi1g68607.1.p, Bradi4g32010.1.p, Bradi3g37967.1.p	Spipo2G0047900	Sobic.007G154500.1.p, Sobic.002G223900.1.p	GRMZM2G057486_P01, GRMZM2G055968_P01, GRMZM2G005486_P01	Pavir.Fa00685.1.p, Pavir.J20675.1.p, Pavir.Ba01800.1.p, Pavir.Bb02319.1.p	Si013814m, Si029942m	LOC_Os08g36570.1, LOC_Os09g28120.1	Bradi1g68607.1.p, Bradi3g37967.1.p, Bradi4g32010.1.p	-	((((Bradi1g68607.1.p,Bradi3g37967.1.p):0.157361,LOC_Os08g36570.1):0.030177,(((Pavir.Fa00685.1.p,Pavir.J20675.1.p):0.0289137,Si013814m):0.0251263,((GRMZM2G057486_P01,GRMZM2G055968_P01):0.0189383,Sobic.007G154500.1.p):0.0352435):0.101858):0.143742,((LOC_Os09g28120.1,Bradi4g32010.1.p):0.0136691,(((Pavir.Ba01800.1.p,Pavir.Bb02319.1.p):0.0271276,Si029942m):0.0135261,(Sobic.002G223900.1.p,GRMZM2G005486…	-	-	-	-	-	-
198	Poaceae	OG0004409	Sobic.010G262900.1.p, Sobic.002G273900.1.p	AC191771.3_FGP008, GRMZM2G073942_P01, GRMZM2G126990_P01, GRMZM2G074472_P02	Pavir.J40475.1.p, Pavir.Db00178.1.p, Pavir.J09311.1.p, Pavir.J00974.1.p, Pavir.Ba02161.1.p	Si007320m, Si031072m	LOC_Os06g49980.1, LOC_Os09g36100.2	Bradi4g35990.4.p, Bradi1g35060.1.p	Spipo17G0013500	Sobic.002G273900.1.p, Sobic.010G262900.1.p	GRMZM2G126990_P01, GRMZM2G074472_P02, GRMZM2G073942_P01, AC191771.3_FGP008	Pavir.J00974.1.p, Pavir.J40475.1.p, Pavir.Ba02161.1.p, Pavir.J09311.1.p, Pavir.Db00178.1.p	Si031072m, Si007320m	LOC_Os09g36100.2, LOC_Os06g49980.1	Bradi4g35990.4.p, Bradi1g35060.1.p	-	(((Pavir.J00974.1.p,GRMZM2G126990_P01):1.43601,((((Pavir.J40475.1.p,Pavir.Ba02161.1.p):0.0513806,Si031072m):0.0454632,((GRMZM2G074472_P02,GRMZM2G073942_P01):0.0109848,Sobic.002G273900.1.p):0.0581612):0.104175,(Bradi4g35990.4.p,LOC_Os09g36100.2):0.177428):0.859004):0.00771873,((Bradi1g35060.1.p,LOC_Os06g49980.1):0.0367384,(((Pavir.J09311.1.p,Pavir.Db00178.1.p):0.204554,Si007320m):0.110252,(Sobic.0…	-	-	-	-	-	-
199	Poaceae	OG0004401	Sobic.006G116100.1.p, Sobic.007G212300.1.p	GRMZM2G181453_P01, GRMZM2G083309_P01, GRMZM2G124096_P01, GRMZM2G142597_P02	Pavir.Gb01474.1.p, Pavir.Fa00504.1.p, Pavir.J06784.1.p, Pavir.J05506.1.p, Pavir.Fb02047.1.p, Pavir.Fb01880.1.p	Si013339m, Si009528m	LOC_Os04g39629.1, LOC_Os08g39440.1	Bradi3g39840.1.p, Bradi5g13137.1.p	Spipo5G0016700, Spipo0G0175200	Sobic.006G116100.1.p, Sobic.007G212300.1.p	GRMZM2G181453_P01, GRMZM2G083309_P01, GRMZM2G142597_P02	Pavir.J05506.1.p, Pavir.Gb01474.1.p, Pavir.Fa00504.1.p, Pavir.Fb01880.1.p	Si009528m, Si013339m	LOC_Os04g39629.1, LOC_Os08g39440.1	Bradi5g13137.1.p, Bradi3g39840.1.p	-	(((Bradi5g13137.1.p,LOC_Os04g39629.1):0.159467,(((Pavir.J05506.1.p,Pavir.Gb01474.1.p):0.025074,Si009528m):0.0782476,(Sobic.006G116100.1.p,GRMZM2G181453_P01):0.0228483):0.021586):0.00309104,((Bradi3g39840.1.p,LOC_Os08g39440.1):0.0380897,(((Pavir.Fa00504.1.p,Pavir.Fb01880.1.p):0.023047,Si013339m):0.0354992,((GRMZM2G083309_P01,GRMZM2G142597_P02):0.00743897,Sobic.007G212300.1.p):0.0544028):0.107177):…	-	-	-	-	-	-
200	Poaceae	OG0004385	Sobic.010G170000.1.p, Sobic.009G072700.1.p	GRMZM2G130749_P01, GRMZM2G169089_P01	Pavir.J02054.1.p, Pavir.J36735.1.p, Pavir.J31697.1.p, Pavir.Da00530.1.p	Si006298m, Si021762m	LOC_Os05g10810.1, LOC_Os06g36800.1	Bradi1g37750.1.p, Bradi2g33180.1.p	Spipo21G0027500	Sobic.010G170000.1.p, Sobic.009G072700.1.p	GRMZM2G169089_P01, GRMZM2G130749_P01	Pavir.Da00530.1.p, Pavir.J36735.1.p, Pavir.J31697.1.p, Pavir.J02054.1.p	Si006298m, Si021762m	LOC_Os06g36800.1, LOC_Os05g10810.1	Bradi1g37750.1.p, Bradi2g33180.1.p	-	(((Bradi1g37750.1.p,LOC_Os06g36800.1):9.39047e-07,(((Pavir.Da00530.1.p,Pavir.J36735.1.p):0.102299,Si006298m):0.0501082,(Sobic.010G170000.1.p,GRMZM2G169089_P01):0.0389159):0.152839):0.378468,((((Pavir.J31697.1.p,Pavir.J02054.1.p):0.0738401,Si021762m):0.0256265,(Sobic.009G072700.1.p,GRMZM2G130749_P01):0.0488018):0.0322794,(LOC_Os05g10810.1,Bradi2g33180.1.p):0.0434424):0.894088):0.226039;	-	-	-	-	-	-
201	Poaceae	OG0004380	Sobic.006G280500.1.p, Sobic.007G004300.1.p	GRMZM2G040033_P01, GRMZM2G127591_P01	Pavir.J04707.1.p, Pavir.Fb00099.1.p, Pavir.J03428.1.p, Pavir.Fa02147.1.p	Si014028m, Si022584m	LOC_Os04g59550.1, LOC_Os08g01410.1	Bradi5g27550.1.p, Bradi3g13200.1.p	Spipo7G0041100	Sobic.006G280500.1.p, Sobic.007G004300.1.p	GRMZM2G127591_P01, GRMZM2G040033_P01	Pavir.J03428.1.p, Pavir.J04707.1.p, Pavir.Fa02147.1.p, Pavir.Fb00099.1.p	Si022584m, Si014028m	LOC_Os04g59550.1, LOC_Os08g01410.1	Bradi5g27550.1.p, Bradi3g13200.1.p	-	(((Bradi5g27550.1.p,LOC_Os04g59550.1):0.0218443,(((Pavir.J03428.1.p,Pavir.J04707.1.p):9.39047e-07,Si022584m):0.0100841,(Sobic.006G280500.1.p,GRMZM2G127591_P01):0.00803609):0.0394921):0.0782357,((Bradi3g13200.1.p,LOC_Os08g01410.1):9.39047e-07,(((Pavir.Fa02147.1.p,Pavir.Fb00099.1.p):0.0139878,Si014028m):0.00302554,(Sobic.007G004300.1.p,GRMZM2G040033_P01):0.0534229):0.066499):0.0599464):0.0859131;	-	-	-	-	-	-
202	Poaceae	OG0004378	Sobic.001G298500.1.p, Sobic.004G295200.1.p	GRMZM2G154565_P01, GRMZM2G027052_P01, GRMZM2G004516_P01	Pavir.Aa00836.1.p, Pavir.Ib02234.1.p, Pavir.Ab02610.1.p, Pavir.Ia02810.1.p	Si036065m, Si019890m	LOC_Os02g44040.1, LOC_Os10g41060.1	Bradi3g33300.1.p, Bradi3g50680.1.p, Bradi1g78487.1.p	Spipo1G0083400	Sobic.001G298500.1.p, Sobic.004G295200.1.p	GRMZM2G004516_P01, GRMZM2G154565_P01, GRMZM2G027052_P01	Pavir.Ia02810.1.p, Pavir.Ib02234.1.p, Pavir.Ab02610.1.p, Pavir.Aa00836.1.p	Si036065m, Si019890m	LOC_Os10g41060.1, LOC_Os02g44040.1	Bradi1g78487.1.p, Bradi3g33300.1.p, Bradi3g50680.1.p	-	((Bradi1g78487.1.p,((Bradi3g33300.1.p,LOC_Os10g41060.1):0.0189467,(((Pavir.Ia02810.1.p,Pavir.Ib02234.1.p):0.00829967,Si036065m):0.022931,((Sobic.001G298500.1.p,GRMZM2G004516_P01):0.025701,GRMZM2G154565_P01):0.0370666):0.0730052):0.117683):0.305511,((Bradi3g50680.1.p,LOC_Os02g44040.1):0.0204154,(((Pavir.Ab02610.1.p,Pavir.Aa00836.1.p):0.00775832,Si019890m):0.0283567,(Sobic.004G295200.1.p,GRMZM2G027…	-	-	-	-	-	-
203	Poaceae	OG0004363	Sobic.K013000.1.p, Sobic.009G231300.1.p, Sobic.003G252400.1.p, Sobic.004G134700.1.p	GRMZM2G069018_P02, GRMZM2G160273_P05, GRMZM2G038284_P02, GRMZM2G151350_P01, GRMZM2G014066_P01	Pavir.Ca00920.1.p, Pavir.J10983.1.p, Pavir.Ab01644.1.p, Pavir.Eb02721.1.p, Pavir.Ab01703.1.p, Pavir.Aa02528.1.p, Pavir.J02593.1.p, Pavir.Aa02209.1.p	Si002697m, Si019175m, Si024813m	LOC_Os02g20170.1, LOC_Os05g48800.2, LOC_Os01g48190.1	Bradi3g11400.1.p, Bradi2g46240.3.p, Bradi2g16670.1.p	Spipo14G0025300	Sobic.004G134700.1.p, Sobic.003G252400.1.p, Sobic.K013000.1.p, Sobic.009G231300.1.p, Sobic.003G252400.1.p, Sobic.K013000.1.p, Sobic.009G231300.1.p	GRMZM2G160273_P05, GRMZM2G151350_P01, GRMZM2G069018_P02, GRMZM2G014066_P01, GRMZM2G038284_P02, GRMZM2G069018_P02, GRMZM2G014066_P01, GRMZM2G038284_P02	Pavir.Ab01703.1.p, Pavir.Aa02528.1.p, Pavir.Ab01644.1.p, Pavir.Aa02209.1.p, Pavir.J02593.1.p, Pavir.Eb02721.1.p, Pavir.Ca00920.1.p, Pavir.J10983.1.p, Pavir.J02593.1.p, Pavir.Eb02721.1.p, Pavir.Ca00920.1.p, Pavir.J10983.1.p	Si019175m, Si002697m, Si024813m, Si002697m, Si024813m	LOC_Os02g20170.1, LOC_Os01g48190.1, LOC_Os05g48800.2, LOC_Os01g48190.1, LOC_Os05g48800.2	Bradi3g11400.1.p, Bradi2g46240.3.p, Bradi2g16670.1.p, Bradi2g46240.3.p, Bradi2g16670.1.p	-	(((((GRMZM2G160273_P05,GRMZM2G151350_P01):9.39047e-07,Sobic.004G134700.1.p):0.0744232,((((Pavir.Ab01703.1.p,Pavir.Aa02528.1.p):0.0842684,Pavir.Ab01644.1.p):0.135272,Pavir.Aa02209.1.p):9.39047e-07,Si019175m):0.0244031):0.0660701,(Bradi3g11400.1.p,LOC_Os02g20170.1):0.00071063):0.347805,(((LOC_Os01g48190.1,Bradi2g46240.3.p):0.0183764,(((Pavir.J02593.1.p,Pavir.Eb02721.1.p):0.00930182,Si002697m):0.013…	(((LOC_Os01g48190.1,Bradi2g46240.3.p):0.0183764,(((Pavir.J02593.1.p,Pavir.Eb02721.1.p):0.00930182,Si002697m):0.0135937,((GRMZM2G069018_P02,GRMZM2G014066_P01):0.00921477,(Sobic.003G252400.1.p,Sobic.K013000.1.p):0.0393052):0.0389186):0.0857873):0.133355,((Bradi2g16670.1.p,LOC_Os05g48800.2):9.39047e-07,(((Pavir.Ca00920.1.p,Si024813m):9.39047e-07,Sobic.009G231300.1.p):9.39047e-07,(GRMZM2G038284_P02,P…	-	-	-	-	-
204	Poaceae	OG0004357	Sobic.002G388200.1.p, Sobic.001G358600.1.p	GRMZM2G063498_P01, GRMZM2G015445_P01, GRMZM2G306788_P01, GRMZM2G166173_P01, GRMZM2G159956_P01, GRMZM5G859983_P01, GRMZM2G160983_P01	Pavir.Ib01780.1.p, Pavir.Bb03443.1.p, Pavir.Ba00335.1.p, Pavir.J11055.1.p	Si030534m, Si035364m	LOC_Os07g44050.1, LOC_Os03g25620.1	Bradi1g61380.1.p, Bradi1g20290.3.p	Spipo3G0010200	Sobic.002G388200.1.p, Sobic.001G358600.1.p	GRMZM2G160983_P01, GRMZM5G859983_P01, GRMZM2G015445_P01, GRMZM2G166173_P01, GRMZM2G063498_P01, GRMZM2G159956_P01	Pavir.Bb03443.1.p, Pavir.Ba00335.1.p, Pavir.Ib01780.1.p, Pavir.J11055.1.p	Si030534m, Si035364m	LOC_Os07g44050.1, LOC_Os03g25620.1	Bradi1g20290.3.p, Bradi1g61380.1.p	-	(((Bradi1g20290.3.p,LOC_Os07g44050.1):0.140474,(((Pavir.Bb03443.1.p,Pavir.Ba00335.1.p):0.060498,Si030534m):0.152486,(Sobic.002G388200.1.p,GRMZM2G160983_P01):0.232108):0.361239):0.540053,((((Pavir.Ib01780.1.p,Pavir.J11055.1.p):0.0124598,Si035364m):0.0199435,(Sobic.001G358600.1.p,((((GRMZM5G859983_P01,GRMZM2G015445_P01):0.0536027,GRMZM2G166173_P01):0.0500128,GRMZM2G063498_P01):0.0458633,GRMZM2G1599…	-	-	-	-	-	-
205	Poaceae	OG0004356	Sobic.003G233200.1.p, Sobic.009G243400.1.p	GRMZM2G179685_P03, GRMZM2G001991_P01, GRMZM2G029547_P01	Pavir.Eb01668.1.p, Pavir.Ca00997.1.p, Pavir.J08790.1.p, Pavir.J16799.1.p	Si001854m, Si022375m	LOC_Os05g50250.1, LOC_Os01g45200.1	Bradi2g44800.1.p, Bradi2g14870.1.p	Spipo8G0056100	Sobic.009G243400.1.p, Sobic.003G233200.1.p	GRMZM2G001991_P01, GRMZM2G029547_P01, GRMZM2G179685_P03	Pavir.Ca00997.1.p, Pavir.J08790.1.p, Pavir.Eb01668.1.p, Pavir.J16799.1.p	Si022375m, Si001854m	LOC_Os05g50250.1, LOC_Os01g45200.1	Bradi2g14870.1.p, Bradi2g44800.1.p	-	(((Bradi2g14870.1.p,LOC_Os05g50250.1):0.0359193,(((Pavir.Ca00997.1.p,Pavir.J08790.1.p):0.00747314,Si022375m):0.045464,(Sobic.009G243400.1.p,GRMZM2G001991_P01):0.0486286):0.0584546):0.0516105,((Bradi2g44800.1.p,LOC_Os01g45200.1):0.025521,(((Pavir.Eb01668.1.p,Pavir.J16799.1.p):0.0793101,Si001854m):0.0141882,((GRMZM2G029547_P01,GRMZM2G179685_P03):9.39047e-07,Sobic.003G233200.1.p):0.0341765):0.040199…	-	-	-	-	-	-
206	Poaceae	OG0004346	Sobic.006G156000.1.p, Sobic.004G227200.1.p	GRMZM2G026656_P01, GRMZM2G139803_P01, GRMZM2G157458_P01	Pavir.J09683.1.p, Pavir.J32909.1.p, Pavir.Ga00853.1.p, Pavir.Gb00618.1.p, Pavir.Aa01243.1.p	Si019590m, Si011169m	LOC_Os04g44650.1, LOC_Os02g42570.1	Bradi5g16440.1.p, Bradi3g49790.1.p	Spipo1G0040100	Sobic.004G227200.1.p, Sobic.006G156000.1.p	GRMZM2G139803_P01, GRMZM2G157458_P01, GRMZM2G026656_P01	Pavir.J09683.1.p, Pavir.J32909.1.p, Pavir.Aa01243.1.p, Pavir.Gb00618.1.p, Pavir.Ga00853.1.p	Si019590m, Si011169m	LOC_Os02g42570.1, LOC_Os04g44650.1	Bradi3g49790.1.p, Bradi5g16440.1.p	-	(((Bradi3g49790.1.p,LOC_Os02g42570.1):0.0335504,((Si019590m,(Pavir.J09683.1.p,(Pavir.J32909.1.p,Pavir.Aa01243.1.p):9.39047e-07):0.0943457):0.0140733,((GRMZM2G139803_P01,GRMZM2G157458_P01):0.0194253,Sobic.004G227200.1.p):0.0297013):0.117706):0.0645614,((Bradi5g16440.1.p,LOC_Os04g44650.1):0.0140864,(((Pavir.Gb00618.1.p,Pavir.Ga00853.1.p):0.0437294,Si011169m):9.39047e-07,(Sobic.006G156000.1.p,GRMZM2…	-	-	-	-	-	-
207	Poaceae	OG0004345	Sobic.005G061800.1.p, Sobic.008G055500.1.p	GRMZM2G010775_P01, GRMZM2G416491_P01	Pavir.Hb01665.1.p, Pavir.J17847.1.p, Pavir.Hb01663.1.p, Pavir.Ha00865.1.p, Pavir.J00445.1.p, Pavir.J09153.1.p	Si026715m, Si010288m	LOC_Os12g07590.2, LOC_Os11g07850.1	Bradi4g41288.2.p, Bradi4g24021.1.p, Bradi4g24006.1.p	Spipo4G0102300	Sobic.005G061800.1.p, Sobic.008G055500.1.p	GRMZM2G416491_P01, GRMZM2G010775_P01	Pavir.Hb01663.1.p, Pavir.Hb01665.1.p, Pavir.Ha00865.1.p, Pavir.J00445.1.p, Pavir.J17847.1.p, Pavir.J09153.1.p	Si026715m, Si010288m	LOC_Os11g07850.1, LOC_Os12g07590.2	Bradi4g24021.1.p, Bradi4g24006.1.p, Bradi4g41288.2.p	-	((((Bradi4g24021.1.p,Bradi4g24006.1.p):0.0631176,LOC_Os11g07850.1):9.39047e-07,(((Pavir.Hb01663.1.p,(Pavir.Hb01665.1.p,Pavir.Ha00865.1.p):0.0174272):0.132177,Si026715m):9.39047e-07,(Sobic.005G061800.1.p,GRMZM2G416491_P01):0.0902456):0.192788):0.133136,(((((Pavir.J00445.1.p,Pavir.J17847.1.p):9.39047e-07,Pavir.J09153.1.p):0.0215296,Si010288m):0.0829827,(Sobic.008G055500.1.p,GRMZM2G010775_P01):0.104…	-	-	-	-	-	-
208	Poaceae	OG0004343	Sobic.004G310200.1.p, Sobic.002G224400.1.p, Sobic.008G192400.1.p	GRMZM2G152793_P01, AC195785.3_FGP004, GRMZM2G009166_P01, GRMZM2G058220_P01	Pavir.J03566.1.p, Pavir.Cb00157.1.p, Pavir.Aa00593.1.p, Pavir.Ba02037.1.p, Pavir.Bb02322.1.p, Pavir.Ca02946.1.p, Pavir.J00251.1.p	Si016288m, Si028869m, Si021203m	LOC_Os02g52850.1, LOC_Os12g44320.1, LOC_Os09g28180.1	Bradi4g00206.1.p, Bradi4g32027.1.p, Bradi3g57900.1.p	Spipo0G0095100	Sobic.002G224400.1.p, Sobic.004G310200.1.p, Sobic.008G192400.1.p, Sobic.002G224400.1.p, Sobic.004G310200.1.p	GRMZM2G009166_P01, GRMZM2G152793_P01, GRMZM2G058220_P01, AC195785.3_FGP004, GRMZM2G009166_P01, GRMZM2G152793_P01, GRMZM2G058220_P01	Pavir.Ba02037.1.p, Pavir.Bb02322.1.p, Pavir.J00251.1.p, Pavir.J03566.1.p, Pavir.Aa00593.1.p, Pavir.Ca02946.1.p, Pavir.Cb00157.1.p, Pavir.Ba02037.1.p, Pavir.Bb02322.1.p, Pavir.J00251.1.p, Pavir.J03566.1.p, Pavir.Aa00593.1.p	Si028869m, Si016288m, Si021203m, Si028869m, Si016288m	LOC_Os09g28180.1, LOC_Os02g52850.1, LOC_Os12g44320.1, LOC_Os09g28180.1, LOC_Os02g52850.1	Bradi4g32027.1.p, Bradi3g57900.1.p, Bradi4g00206.1.p, Bradi4g32027.1.p, Bradi3g57900.1.p	-	(((LOC_Os09g28180.1,Bradi4g32027.1.p):0.0410887,(((Pavir.Ba02037.1.p,Pavir.Bb02322.1.p):0.0275542,Si028869m):0.0274955,(Sobic.002G224400.1.p,GRMZM2G009166_P01):0.0582617):0.0832065):0.292011,((Bradi3g57900.1.p,LOC_Os02g52850.1):0.023028,((((Pavir.J00251.1.p,Pavir.J03566.1.p):0.033163,Pavir.Aa00593.1.p):0.0258943,Si016288m):0.0218702,(Sobic.004G310200.1.p,(GRMZM2G152793_P01,GRMZM2G058220_P01):0.04…	(((Bradi4g00206.1.p,LOC_Os12g44320.1):0.0116884,(((Pavir.Ca02946.1.p,Pavir.Cb00157.1.p):0.0622987,Si021203m):0.0445988,(Sobic.008G192400.1.p,AC195785.3_FGP004):0.0965805):0.102247):0.534667,(((LOC_Os09g28180.1,Bradi4g32027.1.p):0.0410887,(((Pavir.Ba02037.1.p,Pavir.Bb02322.1.p):0.0275542,Si028869m):0.0274955,(Sobic.002G224400.1.p,GRMZM2G009166_P01):0.0582617):0.0832065):0.292011,((Bradi3g57900.1.p…	-	-	-	-	-
209	Poaceae	OG0004327	Sobic.009G154500.1.p, Sobic.K041500.1.p	GRMZM2G141735_P01, GRMZM2G106140_P01, GRMZM2G095810_P01	Pavir.J20518.1.p, Pavir.J40302.1.p, Pavir.Ca01267.1.p, Pavir.J32123.1.p, Pavir.Ga01912.1.p, Pavir.Gb01754.1.p	Si009465m, Si021311m	LOC_Os05g37120.1, LOC_Os04g33690.1	Bradi5g09370.1.p, Bradi2g23950.1.p	Spipo0G0004100	Sobic.009G154500.1.p, Sobic.K041500.1.p	GRMZM2G106140_P01, GRMZM2G141735_P01, GRMZM2G095810_P01	Pavir.Ca01267.1.p, Pavir.J40302.1.p, Pavir.J32123.1.p, Pavir.Gb01754.1.p, Pavir.Ga01912.1.p, Pavir.J20518.1.p	Si021311m, Si009465m	LOC_Os05g37120.1, LOC_Os04g33690.1	Bradi2g23950.1.p, Bradi5g09370.1.p	-	(((Bradi2g23950.1.p,LOC_Os05g37120.1):0.0151384,(((Pavir.Ca01267.1.p,Pavir.J40302.1.p):0.0211642,Si021311m):0.00437288,((GRMZM2G106140_P01,GRMZM2G141735_P01):0.0026425,Sobic.009G154500.1.p):0.0281877):0.0570178):0.267264,((Bradi5g09370.1.p,LOC_Os04g33690.1):0.0366311,((((Pavir.J32123.1.p,Pavir.Gb01754.1.p):0.00182505,(Pavir.Ga01912.1.p,Pavir.J20518.1.p):0.021807):0.0136421,Si009465m):0.0268656,(S…	-	-	-	-	-	-
210	Poaceae	OG0004321	Sobic.001G383700.1.p, Sobic.002G419700.1.p, Sobic.001G383800.1.p	GRMZM2G349655_P01, GRMZM2G309327_P01, GRMZM2G312661_P02, GRMZM2G031329_P01	Pavir.J09383.1.p, Pavir.J01629.1.p, Pavir.Ib01545.1.p, Pavir.Ba00233.1.p	Si020177m, Si031170m, Si039896m	LOC_Os08g04890.1, LOC_Os03g21380.2, LOC_Os07g48340.1	Bradi2g04390.1.p, Bradi1g63480.1.p	Spipo22G0023000, Spipo3G0009400, Spipo29G0011200	Sobic.001G383700.1.p, Sobic.001G383800.1.p, Sobic.002G419700.1.p	GRMZM2G312661_P02, GRMZM2G309327_P01, GRMZM2G031329_P01, GRMZM2G349655_P01	Pavir.J01629.1.p, Pavir.Ib01545.1.p, Pavir.J09383.1.p, Pavir.Ba00233.1.p	Si039896m, Si020177m, Si031170m	LOC_Os03g21380.2, LOC_Os07g48340.1, LOC_Os08g04890.1	Bradi1g63480.1.p, Bradi2g04390.1.p	-	(((((GRMZM2G312661_P02,GRMZM2G309327_P01):9.39047e-07,(Sobic.001G383700.1.p,Sobic.001G383800.1.p):0.0191706):0.0150562,((Pavir.J01629.1.p,Pavir.Ib01545.1.p):0.0168733,Si039896m):0.031115):0.0587934,(Bradi1g63480.1.p,LOC_Os03g21380.2):9.39047e-07):0.181303,(((Bradi2g04390.1.p,LOC_Os07g48340.1):0.062753,LOC_Os08g04890.1):9.39047e-07,(((GRMZM2G031329_P01,GRMZM2G349655_P01):0.054199,Sobic.002G419700.…	-	-	-	-	-	-
211	Poaceae	OG0004305	Sobic.002G033200.1.p, Sobic.007G029100.1.p	GRMZM2G066293_P01, GRMZM2G093705_P01	Pavir.Fa02312.1.p, Pavir.Ba03817.1.p, Pavir.J06837.1.p, Pavir.Fb00191.1.p, Pavir.Hb01304.1.p, Pavir.Ba03816.1.p, Pavir.Bb00270.1.p, Pavir.J39029.1.p	Si030347m, Si014021m	LOC_Os09g04800.1, LOC_Os07g05380.1	Bradi3g14310.1.p, Bradi1g58297.1.p	Spipo13G0043200	Sobic.007G029100.1.p, Sobic.002G033200.1.p	GRMZM2G066293_P01, GRMZM2G093705_P01	Pavir.Fa02312.1.p, Pavir.Fb00191.1.p, Pavir.J39029.1.p, Pavir.Hb01304.1.p, Pavir.J06837.1.p, Pavir.Ba03817.1.p, Pavir.Ba03816.1.p, Pavir.Bb00270.1.p	Si014021m, Si030347m	LOC_Os09g04800.1, LOC_Os07g05380.1	Bradi3g14310.1.p, Bradi1g58297.1.p	-	(((Bradi3g14310.1.p,LOC_Os09g04800.1):0.015121,((((Pavir.Fa02312.1.p,Pavir.Fb00191.1.p):0.0131977,Pavir.J39029.1.p):0.0145555,Si014021m):0.012647,(Sobic.007G029100.1.p,GRMZM2G066293_P01):0.0325818):0.0656604):0.344972,((LOC_Os07g05380.1,(Pavir.Hb01304.1.p,Pavir.J06837.1.p):0.744656):9.39047e-07,(Bradi1g58297.1.p,(((Pavir.Ba03817.1.p,(Pavir.Ba03816.1.p,Pavir.Bb00270.1.p):9.39047e-07):0.00694609,Si…	-	-	-	-	-	-
212	Poaceae	OG0004304	Sobic.004G294200.1.p, Sobic.006G171500.1.p	GRMZM2G402027_P01, GRMZM2G132756_P01, GRMZM2G315079_P01	Pavir.Ab02617.1.p, Pavir.Gb01112.1.p, Pavir.Aa00996.1.p	Si019899m, Si012008m	LOC_Os02g44120.1, LOC_Os03g31240.1, LOC_Os04g46670.1	Bradi5g17800.2.p, Bradi3g50780.1.p	-	Sobic.006G171500.1.p, Sobic.004G294200.1.p	GRMZM2G132756_P01, GRMZM2G402027_P01, GRMZM2G315079_P01	Pavir.Gb01112.1.p, Pavir.Ab02617.1.p, Pavir.Aa00996.1.p	Si012008m, Si019899m	LOC_Os04g46670.1, LOC_Os02g44120.1	Bradi5g17800.2.p, Bradi3g50780.1.p	-	(((Bradi5g17800.2.p,LOC_Os04g46670.1):0.0425165,(((GRMZM2G132756_P01,GRMZM2G402027_P01):0.0328425,Sobic.006G171500.1.p):0.0636595,(Pavir.Gb01112.1.p,Si012008m):0.0394935):0.152304):0.342806,((Bradi3g50780.1.p,LOC_Os02g44120.1):0.0969833,(((Pavir.Ab02617.1.p,Pavir.Aa00996.1.p):0.0543282,Si019899m):0.0175654,(Sobic.004G294200.1.p,GRMZM2G315079_P01):0.146491):0.122846):0.239421):0.579727;	-	-	-	-	-	-
213	Poaceae	OG0004294	Sobic.006G214200.1.p, Sobic.007G074500.1.p	GRMZM5G817886_P02, GRMZM2G093900_P01, GRMZM5G891209_P01, GRMZM2G108125_P01	Pavir.J23768.1.p, Pavir.Ga00460.1.p, Pavir.Fb00835.1.p, Pavir.J36214.1.p	Si009870m, Si013583m	LOC_Os04g52450.1, LOC_Os04g52440.1, LOC_Os02g02210.1, LOC_Os08g10510.1	Bradi5g21710.1.p, Bradi3g17762.2.p	Spipo8G0019300	Sobic.007G074500.1.p, Sobic.006G214200.1.p	GRMZM2G093900_P01, GRMZM2G108125_P01, GRMZM5G817886_P02	Pavir.Fb00835.1.p, Pavir.J23768.1.p, Pavir.J36214.1.p, Pavir.Ga00460.1.p	Si013583m, Si009870m	LOC_Os08g10510.1, LOC_Os04g52450.1, LOC_Os04g52440.1, LOC_Os02g02210.1	Bradi3g17762.2.p, Bradi5g21710.1.p	-	(((Bradi3g17762.2.p,LOC_Os08g10510.1):0.00714967,(((Pavir.Fb00835.1.p,Pavir.J23768.1.p):0.00947158,Si013583m):0.0239327,(Sobic.007G074500.1.p,GRMZM2G093900_P01):0.0276107):0.027357):0.0773656,(((LOC_Os04g52450.1,(LOC_Os04g52440.1,LOC_Os02g02210.1):0.124819):9.39047e-07,Bradi5g21710.1.p):0.0157963,(((Pavir.J36214.1.p,Pavir.Ga00460.1.p):0.0198426,Si009870m):0.0192988,((GRMZM2G108125_P01,GRMZM5G8178…	-	-	-	-	-	-
214	Poaceae	OG0004290	Sobic.006G160000.1.p, Sobic.006G272500.1.p	GRMZM2G304745_P01, GRMZM2G119759_P02, GRMZM2G349191_P01	Pavir.Gb00222.1.p, Pavir.Ga00525.1.p, Pavir.Ga00883.1.p, Pavir.Gb00739.1.p	Si012081m, Si021400m	LOC_Os04g58700.1, LOC_Os04g45170.1	Bradi5g26770.1.p, Bradi5g16817.4.p	Spipo1G0033100	Sobic.006G272500.1.p, Sobic.006G160000.1.p	GRMZM2G119759_P02, GRMZM2G349191_P01, GRMZM2G304745_P01	Pavir.Gb00222.1.p, Pavir.Ga00525.1.p, Pavir.Gb00739.1.p, Pavir.Ga00883.1.p	Si021400m, Si012081m	LOC_Os04g58700.1, LOC_Os04g45170.1	Bradi5g26770.1.p, Bradi5g16817.4.p	-	(((((GRMZM2G119759_P02,GRMZM2G349191_P01):0.0254457,Sobic.006G272500.1.p):0.0252289,((Pavir.Gb00222.1.p,Pavir.Ga00525.1.p):0.00856088,Si021400m):0.0147534):0.018745,(Bradi5g26770.1.p,LOC_Os04g58700.1):0.0376946):0.366656,((((Pavir.Gb00739.1.p,Pavir.Ga00883.1.p):0.0158854,Si012081m):0.0290754,(Sobic.006G160000.1.p,GRMZM2G304745_P01):0.0454504):0.110318,(LOC_Os04g45170.1,Bradi5g16817.4.p):0.0189971…	-	-	-	-	-	-
215	Poaceae	OG0004282	Sobic.003G426700.1.p, Sobic.009G121100.1.p	GRMZM2G066005_P01, GRMZM2G101080_P03, GRMZM2G176465_P01, GRMZM2G070310_P01, GRMZM2G120910_P01	Pavir.Cb01423.1.p, Pavir.J03911.1.p, Pavir.Ea03566.1.p, Pavir.Eb03932.1.p	Si001452m, Si021047m	LOC_Os01g72190.1, LOC_Os05g31690.1	Bradi2g27020.1.p, Bradi2g60780.1.p	Spipo6G0005900, Spipo22G0005700	Sobic.003G426700.1.p, Sobic.009G121100.1.p	GRMZM2G101080_P03, GRMZM2G066005_P01, GRMZM2G070310_P01, GRMZM2G120910_P01, GRMZM2G176465_P01	Pavir.Ea03566.1.p, Pavir.Cb01423.1.p, Pavir.J03911.1.p	Si001452m, Si021047m	LOC_Os01g72190.1, LOC_Os05g31690.1	Bradi2g60780.1.p, Bradi2g27020.1.p	-	((((((GRMZM2G101080_P03,(GRMZM2G066005_P01,GRMZM2G070310_P01):0.255372):0.0484573,GRMZM2G120910_P01):9.39047e-07,Sobic.003G426700.1.p):0.147455,(Pavir.Ea03566.1.p,Si001452m):0.044908):0.163233,(Bradi2g60780.1.p,LOC_Os01g72190.1):0.0513929):0.424023,((Bradi2g27020.1.p,LOC_Os05g31690.1):0.0797242,(((Pavir.Cb01423.1.p,Pavir.J03911.1.p):0.026988,Si021047m):0.0445517,(Sobic.009G121100.1.p,GRMZM2G17646…	-	-	-	-	-	-
216	Poaceae	OG0004270	Sobic.003G233300.1.p, Sobic.009G236600.1.p, Sobic.003G246300.1.p	GRMZM2G030080_P01, GRMZM2G348912_P01, GRMZM2G046458_P01	Pavir.Eb01667.1.p, Pavir.Eb02672.1.p, Pavir.J16800.1.p, Pavir.Ea02334.1.p, Pavir.J16708.1.p	Si005081m, Si004561m	LOC_Os01g47280.1, LOC_Os05g49340.1, LOC_Os01g45160.1	Bradi2g44810.2.p, Bradi2g45720.1.p, Bradi2g16020.1.p	-	Sobic.009G236600.1.p, Sobic.003G246300.1.p, Sobic.003G233300.1.p	GRMZM2G348912_P01, GRMZM2G046458_P01, GRMZM2G030080_P01	Pavir.J16708.1.p, Pavir.Ea02334.1.p, Pavir.Eb02672.1.p, Pavir.J16800.1.p, Pavir.Eb01667.1.p	Si004561m, Si005081m	LOC_Os01g47280.1, LOC_Os05g49340.1, LOC_Os01g45160.1	Bradi2g16020.1.p, Bradi2g45720.1.p, Bradi2g44810.2.p	-	(((Bradi2g16020.1.p,(Sobic.009G236600.1.p,GRMZM2G348912_P01):0.389507):0.473312,((((Pavir.J16708.1.p,(Pavir.Ea02334.1.p,Pavir.Eb02672.1.p):9.39047e-07):9.39047e-07,Si004561m):9.39047e-07,(Sobic.003G246300.1.p,GRMZM2G046458_P01):0.0797287):0.2828,((LOC_Os01g47280.1,LOC_Os05g49340.1):9.39047e-07,Bradi2g45720.1.p):9.39047e-07):0.444153):0.196608,((Bradi2g44810.2.p,LOC_Os01g45160.1):0.0783694,((Sobic…	-	-	-	-	-	-
217	Poaceae	OG0004263	Sobic.004G264200.1.p, Sobic.003G099000.1.p	AC216731.3_FGP001, GRMZM2G066057_P01	Pavir.J04215.1.p, Pavir.Aa00612.1.p, Pavir.Ea00770.1.p, Pavir.Aa00611.1.p, Pavir.Eb00817.1.p, Pavir.Db01008.1.p, Pavir.J20533.1.p	Si004720m, Si019575m	LOC_Os02g48060.1, LOC_Os01g02110.1	Bradi2g01000.1.p, Bradi1g42440.1.p, Bradi3g53060.2.p	Spipo18G0027600	Sobic.003G099000.1.p, Sobic.004G264200.1.p	GRMZM2G066057_P01, AC216731.3_FGP001	Pavir.Eb00817.1.p, Pavir.Ea00770.1.p, Pavir.Db01008.1.p, Pavir.J20533.1.p, Pavir.Aa00612.1.p, Pavir.Aa00611.1.p, Pavir.J04215.1.p	Si004720m, Si019575m	LOC_Os01g02110.1, LOC_Os02g48060.1	Bradi2g01000.1.p, Bradi1g42440.1.p, Bradi3g53060.2.p	-	(((((Pavir.Eb00817.1.p,Pavir.Ea00770.1.p):0.0345097,Si004720m):0.0348818,(Sobic.003G099000.1.p,GRMZM2G066057_P01):0.0512241):0.154507,(Bradi2g01000.1.p,LOC_Os01g02110.1):0.0163978):0.666856,((Bradi1g42440.1.p,Pavir.Db01008.1.p):0.278857,((((Pavir.J20533.1.p,Pavir.Aa00612.1.p):0.0769441,((Pavir.Aa00611.1.p,Pavir.J04215.1.p):0.0237458,Si019575m):0.0725816):9.39047e-07,(Sobic.004G264200.1.p,AC216731…	-	-	-	-	-	-
218	Poaceae	OG0004257	Sobic.001G308000.1.p, Sobic.001G539000.1.p	GRMZM2G028001_P01, GRMZM2G329177_P02, GRMZM2G028033_P01, GRMZM2G113163_P01, GRMZM2G336077_P01	Pavir.Ib00609.1.p, Pavir.Ib02404.1.p, Pavir.Ia04871.1.p, Pavir.Ia02393.1.p	Si039617m, Si033916m	LOC_Os03g01710.1, LOC_Os10g39950.1	Bradi1g78090.1.p, Bradi3g32710.2.p	Spipo0G0081600	Sobic.001G539000.1.p, Sobic.001G308000.1.p	GRMZM2G329177_P02, GRMZM2G113163_P01, GRMZM2G336077_P01	Pavir.Ia04871.1.p, Pavir.Ib00609.1.p, Pavir.Ia02393.1.p, Pavir.Ib02404.1.p	Si033916m, Si039617m	LOC_Os03g01710.1, LOC_Os10g39950.1	Bradi1g78090.1.p, Bradi3g32710.2.p	-	(((Bradi1g78090.1.p,LOC_Os03g01710.1):0.0163569,(((Pavir.Ia04871.1.p,Pavir.Ib00609.1.p):0.0201988,Si033916m):0.025417,((GRMZM2G329177_P02,GRMZM2G113163_P01):0.00248632,Sobic.001G539000.1.p):0.0280708):0.0578269):0.100353,((Bradi3g32710.2.p,LOC_Os10g39950.1):0.0344084,(((Pavir.Ia02393.1.p,Pavir.Ib02404.1.p):0.0610449,Si039617m):0.0175862,(Sobic.001G308000.1.p,GRMZM2G336077_P01):0.0709214):0.163092…	-	-	-	-	-	-
219	Poaceae	OG0004238	Sobic.004G203800.1.p, Sobic.006G125400.1.p	GRMZM2G063262_P01, GRMZM2G002149_P01, AC205703.4_FGP005	Pavir.Ga01573.1.p, Pavir.Aa01442.1.p, Pavir.Ab02200.1.p, Pavir.Gb01358.1.p	Si009664m, Si016827m	LOC_Os04g40700.2, LOC_Os02g38430.1	Bradi5g13727.1.p, Bradi3g47827.1.p	Spipo20G0007200	Sobic.006G125400.1.p, Sobic.004G203800.1.p	GRMZM2G063262_P01, GRMZM2G002149_P01, AC205703.4_FGP005	Pavir.Gb01358.1.p, Pavir.Ga01573.1.p, Pavir.Ab02200.1.p, Pavir.Aa01442.1.p	Si009664m, Si016827m	LOC_Os04g40700.2, LOC_Os02g38430.1	Bradi5g13727.1.p, Bradi3g47827.1.p	-	(((((GRMZM2G063262_P01,GRMZM2G002149_P01):0.0288717,Sobic.006G125400.1.p):0.0262164,((Pavir.Gb01358.1.p,Pavir.Ga01573.1.p):0.00932975,Si009664m):0.0210387):0.0433107,(Bradi5g13727.1.p,LOC_Os04g40700.2):0.00349413):0.0707977,((Bradi3g47827.1.p,LOC_Os02g38430.1):0.0212826,((Sobic.004G203800.1.p,(Pavir.Ab02200.1.p,Pavir.Aa01442.1.p):0.0349139):9.39047e-07,(Si016827m,AC205703.4_FGP005):0.0366854):0.1…	-	-	-	-	-	-
220	Poaceae	OG0004235	Sobic.005G040700.1.p, Sobic.009G105900.1.p	GRMZM2G088761_P01, GRMZM2G449569_P01, GRMZM2G401874_P01, GRMZM2G113276_P02, GRMZM2G432083_P01	Pavir.J36119.1.p, Pavir.Eb02292.1.p, Pavir.Cb01335.1.p, Pavir.J38012.1.p, Pavir.Ea00989.1.p	Si004154m, Si021459m	LOC_Os08g23440.1, LOC_Os01g19850.1	Bradi2g28157.1.p, Bradi1g51807.2.p, Bradi2g11652.2.p	Spipo9G0031700	Sobic.005G040700.1.p, Sobic.009G105900.1.p	GRMZM2G401874_P01, GRMZM2G449569_P01, GRMZM2G113276_P02	Pavir.J38012.1.p, Pavir.Eb02292.1.p, Pavir.Cb01335.1.p, Pavir.J36119.1.p	Si004154m, Si021459m	LOC_Os01g19850.1, LOC_Os08g23440.1	Bradi2g11652.2.p, Bradi2g28157.1.p, Bradi1g51807.2.p	-	(((Bradi2g11652.2.p,LOC_Os01g19850.1):0.00702878,(((Pavir.J38012.1.p,Pavir.Eb02292.1.p):0.0365591,Si004154m):0.0354259,(Sobic.005G040700.1.p,GRMZM2G401874_P01):0.0752472):0.0625613):0.0679537,((((Pavir.Cb01335.1.p,Pavir.J36119.1.p):0.0082679,Sobic.009G105900.1.p):0.000301561,(Si021459m,(GRMZM2G449569_P01,GRMZM2G113276_P02):0.0147364):0.0501106):0.0280373,((Bradi2g28157.1.p,Bradi1g51807.2.p):0.041…	-	-	-	-	-	-
221	Poaceae	OG0004234	Sobic.007G189400.1.p, Sobic.002G260600.1.p	GRMZM2G178182_P02, GRMZM2G145579_P01, GRMZM5G882527_P03	Pavir.J05063.1.p, Pavir.Fa00144.1.p, Pavir.Fb00680.1.p, Pavir.J33925.1.p, Pavir.Ba01554.1.p	Si030841m, Si014139m	LOC_Os05g01256.2, LOC_Os09g33580.2, LOC_Os08g42470.1	Bradi4g34870.3.p, Bradi2g39970.1.p, Bradi3g41510.1.p	Spipo7G0049300	Sobic.002G260600.1.p, Sobic.007G189400.1.p	GRMZM2G178182_P02, GRMZM5G882527_P03, GRMZM2G145579_P01	Pavir.J05063.1.p, Pavir.Ba01554.1.p, Pavir.Fa00144.1.p, Pavir.Fb00680.1.p, Pavir.J33925.1.p	Si030841m, Si014139m	LOC_Os09g33580.2, LOC_Os08g42470.1	Bradi4g34870.3.p, Bradi3g41510.1.p	-	(((Bradi4g34870.3.p,(((Pavir.J05063.1.p,Pavir.Ba01554.1.p):0.0114631,Si030841m):0.0305593,(Sobic.002G260600.1.p,GRMZM2G178182_P02):0.0656546):0.107932):0.100758,LOC_Os09g33580.2):0.176313,((Bradi3g41510.1.p,LOC_Os08g42470.1):0.0201751,(((GRMZM5G882527_P03,GRMZM2G145579_P01):0.0256267,Sobic.007G189400.1.p):0.032462,((Pavir.Fa00144.1.p,(Pavir.Fb00680.1.p,Pavir.J33925.1.p):0.029756):0.0204389,Si0141…	-	-	-	-	-	-
222	Poaceae	OG0004231	Sobic.K041900.1.p, Sobic.001G001500.1.p, Sobic.001G001400.1.p	GRMZM2G077596_P01, GRMZM2G340408_P01, GRMZM2G063806_P01	Pavir.J07913.1.p, Pavir.Ia00059.1.p, Pavir.J20207.1.p, Pavir.Ba02559.1.p, Pavir.Eb00073.1.p, Pavir.J04689.1.p, Pavir.Ib04445.1.p, Pavir.Bb01563.1.p, Pavir.Eb00071.1.p	Si028882m, Si033943m	LOC_Os03g64320.1, LOC_Os07g26440.1	Bradi1g28840.1.p, Bradi1g00560.2.p	Spipo17G0049000, Spipo11G0063200, Spipo11G0063100	Sobic.001G001400.1.p, Sobic.K041900.1.p	GRMZM2G077596_P01, GRMZM2G340408_P01, GRMZM2G063806_P01	Pavir.Ia00059.1.p, Pavir.J04689.1.p, Pavir.J20207.1.p, Pavir.Eb00071.1.p, Pavir.Eb00073.1.p, Pavir.J07913.1.p, Pavir.Bb01563.1.p, Pavir.Ba02559.1.p	Si033943m, Si028882m	LOC_Os03g64320.1, LOC_Os07g26440.1	Bradi1g00560.2.p, Bradi1g28840.1.p	-	(((Bradi1g00560.2.p,LOC_Os03g64320.1):0.0357647,(((Pavir.Ia00059.1.p,(Pavir.J04689.1.p,((Pavir.J20207.1.p,Pavir.Eb00071.1.p):9.39047e-07,Pavir.Eb00073.1.p):0.0230419):9.39047e-07):0.0462017,Si033943m):0.0298594,(Sobic.001G001400.1.p,GRMZM2G077596_P01):0.0385752):0.0710672):0.0503817,((Pavir.J07913.1.p,((Si028882m,(Pavir.Bb01563.1.p,Pavir.Ba02559.1.p):0.0195412):0.00987165,(Sobic.K041900.1.p,(GRMZ…	-	-	-	-	-	-
223	Poaceae	OG0004216	Sobic.010G234900.1.p, Sobic.002G338700.1.p	GRMZM2G035992_P01, GRMZM5G822440_P02, GRMZM2G060029_P01	Pavir.J26095.1.p, Pavir.J29025.1.p, Pavir.J23105.1.p, Pavir.J14189.1.p, Pavir.J20656.1.p, Pavir.Db00347.1.p, Pavir.J10579.1.p, Pavir.J18728.1.p	Si029388m, Si006133m	LOC_Os02g06530.1, LOC_Os06g46995.1, LOC_Os07g37350.1	Bradi1g24811.2.p, Bradi1g33087.1.p	Spipo0G0123800	Sobic.002G338700.1.p, Sobic.010G234900.1.p	GRMZM5G822440_P02, GRMZM2G035992_P01, GRMZM2G060029_P01	Pavir.J23105.1.p, Pavir.J26095.1.p, Pavir.J29025.1.p, Pavir.J18728.1.p, Pavir.J20656.1.p, Pavir.Db00347.1.p, Pavir.J14189.1.p, Pavir.J10579.1.p	Si029388m, Si006133m	LOC_Os07g37350.1, LOC_Os02g06530.1, LOC_Os06g46995.1	Bradi1g24811.2.p, Bradi1g33087.1.p	-	(((Bradi1g24811.2.p,LOC_Os07g37350.1):0.0121938,(((GRMZM5G822440_P02,GRMZM2G035992_P01):0.0718076,Sobic.002G338700.1.p):0.0253231,((((Pavir.J23105.1.p,Pavir.J26095.1.p):0.0190213,(Pavir.J29025.1.p,Pavir.J18728.1.p):9.39047e-07):9.39047e-07,Pavir.J20656.1.p):0.0288125,Si029388m):0.0153498):0.0821294):0.439064,(LOC_Os02g06530.1,((((Pavir.Db00347.1.p,(Pavir.J14189.1.p,Pavir.J10579.1.p):0.0258294):0.…	-	-	-	-	-	-
224	Poaceae	OG0004173	Sobic.001G476000.1.p, Sobic.006G100700.1.p, Sobic.007G226300.1.p	GRMZM2G440925_P01, AC212279.4_FGP009, GRMZM2G095915_P01, GRMZM2G069830_P01, GRMZM2G381779_P01, AC206999.1_FGP002, AC235544.1_FGP002, GRMZM5G882399_P01, GRMZM2G703021_P01, AC194246.3_FGP004, GRMZM2G342561_P01	Pavir.Ib00632.1.p, Pavir.J26858.1.p, Pavir.Fa00624.1.p, Pavir.Fb01803.1.p, Pavir.Ia04903.1.p, Pavir.J30342.1.p	Si009958m, Si038582m, Si013760m	LOC_Os03g08980.1, LOC_Os08g37500.1, LOC_Os04g37790.1	Bradi5g11930.2.p, Bradi3g38630.1.p, Bradi1g71897.1.p	Spipo20G0022900	Sobic.007G226300.1.p, Sobic.006G100700.1.p, Sobic.001G476000.1.p, Sobic.007G226300.1.p, Sobic.006G100700.1.p	GRMZM2G440925_P01, GRMZM2G342561_P01, AC194246.3_FGP004, GRMZM2G381779_P01, GRMZM2G703021_P01, GRMZM2G069830_P01, GRMZM2G095915_P01, AC235544.1_FGP002, GRMZM2G440925_P01, GRMZM2G342561_P01, AC194246.3_FGP004, GRMZM2G381779_P01, GRMZM2G703021_P01, GRMZM2G069830_P01	Pavir.Fa00624.1.p, Pavir.Fb01803.1.p, Pavir.J26858.1.p, Pavir.J30342.1.p, Pavir.Ia04903.1.p, Pavir.Ib00632.1.p, Pavir.Fa00624.1.p, Pavir.Fb01803.1.p, Pavir.J26858.1.p, Pavir.J30342.1.p	Si013760m, Si009958m, Si038582m, Si013760m, Si009958m	LOC_Os08g37500.1, LOC_Os04g37790.1, LOC_Os03g08980.1, LOC_Os08g37500.1, LOC_Os04g37790.1	Bradi3g38630.1.p, Bradi5g11930.2.p, Bradi1g71897.1.p, Bradi3g38630.1.p, Bradi5g11930.2.p	-	(((Bradi3g38630.1.p,LOC_Os08g37500.1):0.0594297,(((Pavir.Fa00624.1.p,Pavir.Fb01803.1.p):0.0311027,Si013760m):0.0304783,(Sobic.007G226300.1.p,GRMZM2G440925_P01):0.0491302):0.0569501):0.907883,((((((GRMZM2G342561_P01,AC194246.3_FGP004):0.68708,GRMZM2G381779_P01):0.22675,(GRMZM2G703021_P01,GRMZM2G069830_P01):9.39047e-07):0.0310061,Sobic.006G100700.1.p):0.0234332,((Pavir.J26858.1.p,Pavir.J30342.1.p):…	(((Bradi1g71897.1.p,LOC_Os03g08980.1):0.0776203,(((Pavir.Ia04903.1.p,Pavir.Ib00632.1.p):0.0232167,Si038582m):0.0768071,((Sobic.001G476000.1.p,GRMZM2G095915_P01):0.0115912,AC235544.1_FGP002):0.0252555):0.0630646):1.26832,(((Bradi3g38630.1.p,LOC_Os08g37500.1):0.0594297,(((Pavir.Fa00624.1.p,Pavir.Fb01803.1.p):0.0311027,Si013760m):0.0304783,(Sobic.007G226300.1.p,GRMZM2G440925_P01):0.0491302):0.056950…	-	-	-	-	-
225	Poaceae	OG0004161	Sobic.005G088900.1.p, Sobic.008G070800.1.p	GRMZM2G133757_P01, GRMZM2G098815_P02, GRMZM2G011575_P02	Pavir.J08775.1.p, Pavir.Hb01300.1.p, Pavir.Cb01908.1.p, Pavir.J17397.1.p, Pavir.Ca00324.1.p, Pavir.Ha00997.1.p, Pavir.J29448.1.p, Pavir.J23241.1.p	Si026646m, Si010117m, Si026986m	LOC_Os12g09610.1, LOC_Os11g13694.1	Bradi4g21680.1.p, Bradi4g40507.2.p	Spipo9G0051200	Sobic.005G088900.1.p, Sobic.008G070800.1.p	GRMZM2G011575_P02, GRMZM2G133757_P01, GRMZM2G098815_P02	Pavir.Hb01300.1.p, Pavir.Ha00997.1.p, Pavir.Ca00324.1.p, Pavir.J23241.1.p, Pavir.J08775.1.p, Pavir.Cb01908.1.p, Pavir.J29448.1.p	Si026986m, Si010117m, Si026646m	LOC_Os11g13694.1, LOC_Os12g09610.1	Bradi4g21680.1.p, Bradi4g40507.2.p	-	(((((Pavir.Hb01300.1.p,Pavir.Ha00997.1.p):9.39047e-07,Si026986m):0.0558583,(Sobic.005G088900.1.p,(GRMZM2G011575_P02,GRMZM2G133757_P01):0.0198753):0.0762307):0.079728,(Bradi4g21680.1.p,LOC_Os11g13694.1):0.0201153):0.194343,(((((Pavir.Ca00324.1.p,((Pavir.J23241.1.p,Pavir.J08775.1.p):0.0556222,Pavir.Cb01908.1.p):9.39047e-07):0.025843,Si010117m):0.0135084,(Sobic.008G070800.1.p,GRMZM2G098815_P02):0.03…	-	-	-	-	-	-
226	Poaceae	OG0004156	Sobic.004G204800.1.p, Sobic.006G126000.1.p	GRMZM2G093557_P01, GRMZM2G029583_P02, GRMZM2G121593_P01	Pavir.Gb01364.1.p, Pavir.Ab02207.1.p, Pavir.Ga01568.1.p	Si017471m, Si009686m	LOC_Os02g38810.1, LOC_Os04g40850.1	Bradi5g13800.1.p, Bradi3g47880.1.p	Spipo15G0006700	Sobic.006G126000.1.p, Sobic.004G204800.1.p	GRMZM2G093557_P01, GRMZM2G029583_P02	Pavir.Gb01364.1.p, Pavir.Ga01568.1.p, Pavir.Ab02207.1.p	Si009686m, Si017471m	LOC_Os04g40850.1, LOC_Os02g38810.1	Bradi5g13800.1.p, Bradi3g47880.1.p	-	(((Bradi5g13800.1.p,LOC_Os04g40850.1):0.00171218,(((Pavir.Gb01364.1.p,Pavir.Ga01568.1.p):0.00666586,Si009686m):0.00308032,(Sobic.006G126000.1.p,GRMZM2G093557_P01):0.0102653):0.0123081):0.00359056,((Bradi3g47880.1.p,LOC_Os02g38810.1):0.00603291,((Pavir.Ab02207.1.p,Si017471m):9.39047e-07,(Sobic.004G204800.1.p,GRMZM2G029583_P02):0.0134563):0.0210552):0.0410171):9.39047e-07;	-	-	-	-	-	-
227	Poaceae	OG0004153	Sobic.001G381800.1.p, Sobic.002G418900.1.p	GRMZM2G381404_P01, GRMZM2G345754_P01, GRMZM2G027499_P01, GRMZM2G075262_P01, GRMZM2G172485_P01	Pavir.J31968.1.p, Pavir.Ba00229.1.p, Pavir.J00806.1.p, Pavir.Bb03748.1.p, Pavir.Ga01958.1.p, Pavir.Ib01562.1.p	Si034597m, Si029036m	LOC_Os07g48280.1, LOC_Os03g21640.1	Bradi1g17640.2.p, Bradi1g63270.2.p	Spipo22G0024100, Spipo3G0006700, Spipo29G0012700	Sobic.001G381800.1.p, Sobic.002G418900.1.p	GRMZM2G027499_P01, GRMZM2G075262_P01, GRMZM2G345754_P01, GRMZM2G381404_P01, GRMZM2G172485_P01	Pavir.J00806.1.p, Pavir.Ib01562.1.p, Pavir.Ba00229.1.p, Pavir.Bb03748.1.p	Si034597m, Si029036m	LOC_Os03g21640.1, LOC_Os07g48280.1	Bradi1g63270.2.p, Bradi1g17640.2.p	-	((((((GRMZM2G027499_P01,GRMZM2G075262_P01):0.029075,GRMZM2G345754_P01):0.00967353,Sobic.001G381800.1.p):0.0508814,((Pavir.J00806.1.p,Pavir.Ib01562.1.p):0.0520001,Si034597m):0.0841399):0.0988242,(Bradi1g63270.2.p,LOC_Os03g21640.1):0.0411539):0.837271,((Bradi1g17640.2.p,LOC_Os07g48280.1):0.0329097,(((Pavir.Ba00229.1.p,Pavir.Bb03748.1.p):0.0341123,Si029036m):0.0432205,((Sobic.002G418900.1.p,GRMZM2G3…	-	-	-	-	-	-
228	Poaceae	OG0004150	Sobic.008G022500.1.p, Sobic.002G420100.1.p, Sobic.001G384200.1.p, Sobic.009G177200.1.p	GRMZM2G045467_P01, GRMZM2G036918_P01, GRMZM2G008501_P01, GRMZM2G017894_P01	Pavir.J06019.1.p, Pavir.J33472.1.p, Pavir.Ba00237.1.p, Pavir.Ib01539.1.p, Pavir.J13984.1.p, Pavir.Bb03742.1.p, Pavir.Ia03428.1.p, Pavir.Ha01913.1.p, Pavir.J34170.1.p	Si029187m, Si026080m, Si009553m, Si021466m, Si034649m	LOC_Os12g02910.1, LOC_Os05g40720.1, LOC_Os11g03160.1, LOC_Os03g21250.1, LOC_Os07g48370.1	Bradi3g61120.1.p, Bradi1g17570.1.p, Bradi4g44070.1.p, Bradi1g63520.1.p	Spipo29G0010100, Spipo3G0011500	Sobic.002G420100.1.p, Sobic.001G384200.1.p, Sobic.009G177200.1.p, Sobic.008G022500.1.p, Sobic.002G420100.1.p, Sobic.001G384200.1.p	GRMZM2G017894_P01, GRMZM2G045467_P01, GRMZM2G008501_P01, GRMZM2G036918_P01, GRMZM2G017894_P01, GRMZM2G045467_P01, GRMZM2G008501_P01	Pavir.Ba00237.1.p, Pavir.Bb03742.1.p, Pavir.Ia03428.1.p, Pavir.Ib01539.1.p, Pavir.J06019.1.p, Pavir.J13984.1.p, Pavir.J34170.1.p, Pavir.J33472.1.p, Pavir.Ha01913.1.p, Pavir.Ba00237.1.p, Pavir.Bb03742.1.p, Pavir.Ia03428.1.p, Pavir.Ib01539.1.p	Si029187m, Si034649m, Si021466m, Si009553m, Si026080m, Si029187m, Si034649m	LOC_Os07g48370.1, LOC_Os03g21250.1, LOC_Os05g40720.1, LOC_Os12g02910.1, LOC_Os11g03160.1, LOC_Os07g48370.1, LOC_Os03g21250.1	Bradi1g17570.1.p, Bradi1g63520.1.p, Bradi4g44070.1.p, Bradi3g61120.1.p, Bradi1g17570.1.p, Bradi1g63520.1.p	-	((((Bradi1g17570.1.p,LOC_Os07g48370.1):0.0254757,(((Pavir.Ba00237.1.p,Pavir.Bb03742.1.p):0.0361205,Si029187m):0.0108528,(Sobic.002G420100.1.p,GRMZM2G017894_P01):0.0647759):0.133484):0.10282,((Bradi1g63520.1.p,LOC_Os03g21250.1):0.0124461,(((Pavir.Ia03428.1.p,Pavir.Ib01539.1.p):0.0251468,Si034649m):0.0212383,((GRMZM2G045467_P01,GRMZM2G008501_P01):0.0039957,Sobic.001G384200.1.p):0.046318):0.0787925)…	(((Bradi1g17570.1.p,LOC_Os07g48370.1):0.0254757,(((Pavir.Ba00237.1.p,Pavir.Bb03742.1.p):0.0361205,Si029187m):0.0108528,(Sobic.002G420100.1.p,GRMZM2G017894_P01):0.0647759):0.133484):0.10282,((Bradi1g63520.1.p,LOC_Os03g21250.1):0.0124461,(((Pavir.Ia03428.1.p,Pavir.Ib01539.1.p):0.0251468,Si034649m):0.0212383,((GRMZM2G045467_P01,GRMZM2G008501_P01):0.0039957,Sobic.001G384200.1.p):0.046318):0.0787925):…	-	-	-	-	-
229	Poaceae	OG0004141	Sobic.008G018500.1.p, Sobic.009G179600.1.p	GRMZM2G117410_P01, GRMZM2G099005_P01	Pavir.J15585.1.p, Pavir.Hb01992.1.p, Pavir.J11737.1.p, Pavir.J21352.1.p, Pavir.J08574.1.p, Pavir.J31775.1.p, Pavir.J25776.1.p, Pavir.J38313.1.p, Pavir.J25101.1.p, Pavir.J16298.1.p	Si023237m, Si026753m, Si010372m	LOC_Os06g50110.1, LOC_Os05g41160.1	Bradi5g14026.1.p, Bradi2g21728.1.p, Bradi4g43780.1.p	Spipo22G0020300	Sobic.008G018500.1.p, Sobic.009G179600.1.p	GRMZM2G099005_P01, GRMZM2G117410_P01	Pavir.J21352.1.p, Pavir.J38313.1.p, Pavir.J16298.1.p, Pavir.Hb01992.1.p, Pavir.J08574.1.p, Pavir.J25101.1.p, Pavir.J25776.1.p, Pavir.J15585.1.p, Pavir.J11737.1.p, Pavir.J31775.1.p	Si026753m, Si010372m, Si023237m	LOC_Os06g50110.1, LOC_Os05g41160.1	Bradi4g43780.1.p, Bradi2g21728.1.p	-	(((((((Pavir.J21352.1.p,(Pavir.J38313.1.p,((Pavir.J16298.1.p,(Pavir.Hb01992.1.p,Pavir.J08574.1.p):9.39047e-07):9.39047e-07,Pavir.J25101.1.p):0.0287615):9.39047e-07):0.0636251,Si026753m):0.0352568,Si010372m):0.0344122,(Sobic.008G018500.1.p,GRMZM2G099005_P01):0.0708132):0.046014,(Pavir.J25776.1.p,Pavir.J15585.1.p):0.250019):0.0743952,(Bradi4g43780.1.p,LOC_Os06g50110.1):9.39047e-07):0.306884,((Bradi…	-	-	-	-	-	-
230	Poaceae	OG0004139	Sobic.008G118800.1.p, Sobic.002G412200.1.p	AC194472.3_FGP001, GRMZM2G474367_P02, GRMZM2G422212_P01, GRMZM2G155096_P03, GRMZM2G474462_P01	Pavir.Bb03670.1.p, Pavir.Ca02680.1.p, Pavir.J05614.1.p, Pavir.Cb00879.1.p, Pavir.J11232.1.p, Pavir.Ba03705.1.p	Si031399m, Si023325m	LOC_Os07g47460.1, LOC_Os12g35620.1	Bradi4g05517.1.p, Bradi1g18230.1.p	Spipo3G0037900, Spipo6G0046200	Sobic.008G118800.1.p, Sobic.002G412200.1.p	GRMZM2G155096_P03, GRMZM2G474367_P02, GRMZM2G474462_P01, AC194472.3_FGP001, GRMZM2G422212_P01	Pavir.Cb00879.1.p, Pavir.Ca02680.1.p, Pavir.J05614.1.p, Pavir.Bb03670.1.p	Si023325m, Si031399m	LOC_Os12g35620.1, LOC_Os07g47460.1	Bradi4g05517.1.p, Bradi1g18230.1.p	-	(((((Pavir.Cb00879.1.p,Pavir.Ca02680.1.p):0.0771081,Si023325m):0.014179,(Sobic.008G118800.1.p,GRMZM2G155096_P03):0.124236):0.042862,(Bradi4g05517.1.p,LOC_Os12g35620.1):0.0699721):0.569188,((Bradi1g18230.1.p,LOC_Os07g47460.1):0.0679354,(((Pavir.J05614.1.p,Pavir.Bb03670.1.p):0.0373291,Si031399m):0.0422243,(Sobic.002G412200.1.p,((GRMZM2G474367_P02,GRMZM2G474462_P01):0.0569814,(AC194472.3_FGP001,GRMZ…	-	-	-	-	-	-
231	Poaceae	OG0004127	Sobic.002G345200.1.p, Sobic.001G046000.1.p	GRMZM2G081803_P02, AC210013.4_FGP018, GRMZM2G115476_P01	Pavir.J01724.1.p, Pavir.J20930.1.p, Pavir.J07810.1.p, Pavir.J14276.1.p, Pavir.Fb01309.1.p, Pavir.Bb03118.1.p	Si031109m, Si037612m	LOC_Os03g59320.1, LOC_Os07g38230.1	Bradi1g04620.1.p, Bradi1g24147.3.p	Spipo2G0071300	Sobic.002G345200.1.p, Sobic.001G046000.1.p	GRMZM2G081803_P02, AC210013.4_FGP018, GRMZM2G115476_P01	Pavir.J07810.1.p, Pavir.Bb03118.1.p, Pavir.J01724.1.p, Pavir.J14276.1.p, Pavir.J20930.1.p	Si031109m, Si037612m	LOC_Os07g38230.1, LOC_Os03g59320.1	Bradi1g24147.3.p, Bradi1g04620.1.p	-	(((Bradi1g24147.3.p,LOC_Os07g38230.1):9.39047e-07,(((Pavir.J07810.1.p,Pavir.Bb03118.1.p):0.0264112,Si031109m):0.065613,(Sobic.002G345200.1.p,GRMZM2G081803_P02):0.0919466):0.313446):0.477866,((((AC210013.4_FGP018,GRMZM2G115476_P01):0.0941524,Sobic.001G046000.1.p):0.0904786,(((Pavir.J01724.1.p,Pavir.J14276.1.p):0.0213455,Pavir.J20930.1.p):0.014511,Si037612m):0.0581128):0.0614982,(Bradi1g04620.1.p,L…	-	-	-	-	-	-
232	Poaceae	OG0004120	Sobic.004G174400.1.p, Sobic.009G006900.1.p	GRMZM2G140016_P01, GRMZM5G885700_P02, GRMZM2G175000_P01, GRMZM2G133807_P01	Pavir.Cb01849.1.p, Pavir.J27026.1.p, Pavir.Aa01709.1.p, Pavir.Aa01761.1.p, Pavir.Ca00534.1.p, Pavir.Ab01903.1.p	Si022363m, Si017660m	LOC_Os05g01550.1, LOC_Os02g34680.1	Bradi2g39700.1.p, Bradi3g45590.1.p	Spipo9G0043100	Sobic.004G174400.1.p, Sobic.009G006900.1.p	GRMZM2G140016_P01, GRMZM5G885700_P02, GRMZM2G133807_P01, GRMZM2G175000_P01	Pavir.Ab01903.1.p, Pavir.Aa01761.1.p, Pavir.Ca00534.1.p, Pavir.J27026.1.p	Si017660m, Si022363m	LOC_Os02g34680.1, LOC_Os05g01550.1	Bradi3g45590.1.p, Bradi2g39700.1.p	-	((((((GRMZM2G140016_P01,GRMZM5G885700_P02):9.39047e-07,GRMZM2G133807_P01):9.39047e-07,Sobic.004G174400.1.p):0.0523743,((Pavir.Ab01903.1.p,Pavir.Aa01761.1.p):0.0175283,Si017660m):0.0208021):0.13864,(Bradi3g45590.1.p,LOC_Os02g34680.1):0.0347399):0.580329,((Bradi2g39700.1.p,LOC_Os05g01550.1):0.0664933,((Sobic.009G006900.1.p,GRMZM2G175000_P01):0.0803128,(Si022363m,(Pavir.Ca00534.1.p,Pavir.J27026.1.p)…	-	-	-	-	-	-
233	Poaceae	OG0004110	Sobic.002G421800.1.p, Sobic.001G386600.1.p, Sobic.007G087600.1.p	GRMZM2G314064_P01, GRMZM2G162481_P02, GRMZM2G170958_P01	Pavir.Fb01029.1.p, Pavir.Ia03448.1.p, Pavir.Ib01521.1.p, Pavir.Ba00249.1.p, Pavir.J33010.1.p, Pavir.Bb03730.1.p, Pavir.J23422.1.p, Pavir.J05483.1.p	Si015065m, Si039112m, Si030836m	LOC_Os08g14400.1, LOC_Os07g48560.1, LOC_Os03g20910.1	Bradi3g18800.1.p, Bradi1g63680.2.p, Bradi1g17420.1.p	Spipo22G0021800, Spipo3G0014200	Sobic.007G087600.1.p, Sobic.002G421800.1.p, Sobic.001G386600.1.p	GRMZM2G170958_P01, GRMZM2G314064_P01, GRMZM2G162481_P02	Pavir.J33010.1.p, Pavir.J05483.1.p, Pavir.Fb01029.1.p, Pavir.Bb03730.1.p, Pavir.Ba00249.1.p, Pavir.J23422.1.p, Pavir.Ia03448.1.p, Pavir.Ib01521.1.p	Si015065m, Si030836m, Si039112m	LOC_Os08g14400.1, LOC_Os07g48560.1, LOC_Os03g20910.1	Bradi3g18800.1.p, Bradi1g63680.2.p	-	(((Bradi3g18800.1.p,LOC_Os08g14400.1):0.0461261,((((Pavir.J33010.1.p,Pavir.J05483.1.p):0.00671831,Pavir.Fb01029.1.p):0.0186349,Si015065m):0.0375807,(Sobic.007G087600.1.p,GRMZM2G170958_P01):0.066108):0.0901723):0.597212,((((((Pavir.Bb03730.1.p,Pavir.Ba00249.1.p):0.0343189,Pavir.J23422.1.p):0.0224275,Si030836m):0.0104334,Sobic.002G421800.1.p):0.0696608,LOC_Os07g48560.1):0.120721,((Bradi1g63680.2.p,…	-	-	-	-	-	-
234	Poaceae	OG0004108	Sobic.007G060700.1.p, Sobic.004G189600.1.p	GRMZM2G002173_P03, GRMZM2G008209_P01	Pavir.Fb00453.1.p, Pavir.J29528.1.p, Pavir.Ab01992.1.p, Pavir.J21050.1.p, Pavir.Aa01560.1.p	Si019137m, Si014070m	LOC_Os08g07880.1, LOC_Os02g36550.1	Bradi3g15607.2.p, Bradi3g46720.1.p	Spipo15G0006100	Sobic.004G189600.1.p, Sobic.007G060700.1.p	GRMZM2G002173_P03, GRMZM2G008209_P01	Pavir.Ab01992.1.p, Pavir.Aa01560.1.p, Pavir.J29528.1.p, Pavir.Fb00453.1.p	Si019137m, Si014070m	LOC_Os02g36550.1, LOC_Os08g07880.1	Bradi3g46720.1.p, Bradi3g15607.2.p	-	(((Bradi3g46720.1.p,LOC_Os02g36550.1):0.0334499,(((Pavir.Ab01992.1.p,Pavir.Aa01560.1.p):0.00929601,Si019137m):0.0212805,(Sobic.004G189600.1.p,GRMZM2G002173_P03):0.0447138):0.0599675):0.362544,((LOC_Os08g07880.1,Bradi3g15607.2.p):0.0199517,(((Pavir.J29528.1.p,Pavir.Fb00453.1.p):9.39047e-07,Si014070m):0.0380317,(Sobic.007G060700.1.p,GRMZM2G008209_P01):0.0174774):0.0487256):0.104257):9.39047e-07;	-	-	-	-	-	-
235	Poaceae	OG0004100	Sobic.009G233000.1.p, Sobic.003G250100.1.p	GRMZM2G419252_P01, AC213519.4_FGP001, GRMZM2G031882_P02, GRMZM2G133972_P01, GRMZM2G409881_P01	Pavir.Ca00938.1.p, Pavir.Eb02702.1.p	Si004249m, Si025013m	LOC_Os01g47710.1, LOC_Os05g48990.1, LOC_Os07g34880.1	Bradi2g16444.1.p, Bradi2g46055.1.p	Spipo26G0022200, Spipo18G0014300	Sobic.003G250100.1.p, Sobic.009G233000.1.p	GRMZM2G031882_P02, GRMZM2G133972_P01, GRMZM2G409881_P01	Pavir.Eb02702.1.p, Pavir.Ca00938.1.p	Si004249m, Si025013m	LOC_Os07g34880.1, LOC_Os01g47710.1, LOC_Os05g48990.1	Bradi2g46055.1.p, Bradi2g16444.1.p	-	(((Bradi2g46055.1.p,(LOC_Os07g34880.1,LOC_Os01g47710.1):0.274804):0.0452606,((Pavir.Eb02702.1.p,Si004249m):0.045152,((GRMZM2G031882_P02,GRMZM2G133972_P01):0.00386721,Sobic.003G250100.1.p):0.0466887):0.180515):0.163607,(Bradi2g16444.1.p,(LOC_Os05g48990.1,((Pavir.Ca00938.1.p,Si025013m):0.00533513,(Sobic.009G233000.1.p,GRMZM2G409881_P01):0.0859249):0.138614):0.245748):0.208122):0.00814286;	-	-	-	-	-	-
236	Poaceae	OG0004096	Sobic.002G378300.1.p, Sobic.001G349500.1.p	GRMZM2G308000_P01, GRMZM2G082836_P01, GRMZM2G079226_P01	Pavir.J06099.1.p, Pavir.Bb03357.1.p, Pavir.J29828.1.p, Pavir.J19308.1.p, Pavir.Ba00395.1.p, Pavir.J05329.1.p	Si037567m, Si031135m	LOC_Os03g27450.1, LOC_Os07g42820.1	Bradi1g60630.1.p, Bradi1g21210.3.p	Spipo13G0051900	Sobic.001G349500.1.p, Sobic.002G378300.1.p	GRMZM2G082836_P01, GRMZM2G079226_P01, GRMZM2G308000_P01	Pavir.J06099.1.p, Pavir.J05329.1.p, Pavir.Ba00395.1.p, Pavir.Bb03357.1.p, Pavir.J19308.1.p, Pavir.J29828.1.p	Si037567m, Si031135m	LOC_Os03g27450.1, LOC_Os07g42820.1	Bradi1g60630.1.p, Bradi1g21210.3.p	-	(((Bradi1g60630.1.p,LOC_Os03g27450.1):0.0239635,(((Pavir.J06099.1.p,Pavir.J05329.1.p):0.0132409,Si037567m):0.00724997,(Sobic.001G349500.1.p,GRMZM2G082836_P01):0.0398767):0.110261):0.0465063,((LOC_Os07g42820.1,(((Pavir.Ba00395.1.p,Pavir.Bb03357.1.p):0.0117088,Si031135m):0.0334393,(Sobic.002G378300.1.p,GRMZM2G079226_P01):0.0142387):0.0490304):0.00776939,(Bradi1g21210.3.p,((Pavir.J19308.1.p,Pavir.J2…	-	-	-	-	-	-
237	Poaceae	OG0004093	Sobic.004G319600.1.p, Sobic.002G214900.1.p	GRMZM2G348602_P01, GRMZM2G047414_P01, GRMZM2G135763_P01	Pavir.J15359.1.p, Pavir.Aa00300.1.p, Pavir.J00095.1.p, Pavir.Ba01871.1.p	Si016984m, Si029141m	LOC_Os09g26800.1, LOC_Os02g54030.1	Bradi4g31250.1.p, Bradi3g56787.3.p	Spipo0G0031400, Spipo20G0009200	Sobic.004G319600.1.p, Sobic.002G214900.1.p	GRMZM2G047414_P01, GRMZM2G348602_P01, GRMZM2G135763_P01	Pavir.J00095.1.p, Pavir.Aa00300.1.p, Pavir.J15359.1.p, Pavir.Ba01871.1.p	Si016984m, Si029141m	LOC_Os02g54030.1, LOC_Os09g26800.1	Bradi3g56787.3.p, Bradi4g31250.1.p	-	(((Bradi3g56787.3.p,LOC_Os02g54030.1):0.0242141,(((GRMZM2G047414_P01,GRMZM2G348602_P01):0.0281121,Sobic.004G319600.1.p):0.0329492,((Pavir.J00095.1.p,Pavir.Aa00300.1.p):0.0194096,Si016984m):0.00651771):0.0437615):0.304458,((LOC_Os09g26800.1,Bradi4g31250.1.p):9.39047e-07,((Sobic.002G214900.1.p,GRMZM2G135763_P01):0.0333074,(Si029141m,(Pavir.J15359.1.p,Pavir.Ba01871.1.p):0.00926524):0.0133328):0.0348…	-	-	-	-	-	-
238	Poaceae	OG0004084	Sobic.002G116000.1.p, Sobic.010G022600.1.p	GRMZM2G008263_P02, GRMZM2G024993_P01	Pavir.Db02291.1.p, Pavir.Bb00960.1.p, Pavir.J25731.1.p, Pavir.Ba02379.1.p	Si029257m, Si006103m	LOC_Os06g04200.3, LOC_Os07g22930.3	Bradi1g50090.1.p, Bradi2g41590.5.p	Spipo1G0057900	Sobic.002G116000.1.p, Sobic.010G022600.1.p	GRMZM2G008263_P02, GRMZM2G024993_P01	Pavir.Ba02379.1.p, Pavir.Bb00960.1.p, Pavir.J25731.1.p, Pavir.Db02291.1.p	Si029257m, Si006103m	LOC_Os07g22930.3, LOC_Os06g04200.3	Bradi2g41590.5.p, Bradi1g50090.1.p	-	(((Bradi2g41590.5.p,LOC_Os07g22930.3):0.0283469,(((Pavir.Ba02379.1.p,Pavir.Bb00960.1.p):0.0293939,Si029257m):0.00208929,(Sobic.002G116000.1.p,GRMZM2G008263_P02):0.00893864):0.0427602):0.371708,((LOC_Os06g04200.3,Bradi1g50090.1.p):0.0122611,((Sobic.010G022600.1.p,GRMZM2G024993_P01):0.0284761,((Pavir.J25731.1.p,Pavir.Db02291.1.p):0.0190312,Si006103m):0.0344764):0.0573007):0.435105):0.0262468;	-	-	-	-	-	-
239	Poaceae	OG0004083	Sobic.006G064600.1.p, Sobic.004G161900.1.p	GRMZM2G162663_P02, GRMZM2G157269_P01	Pavir.Ab01313.1.p, Pavir.J32002.1.p, Pavir.J01167.1.p, Pavir.J03980.1.p	Si009449m, Si016421m	LOC_Os02g32490.1, LOC_Os04g33190.1	Bradi5g08890.1.p, Bradi3g44620.1.p	Spipo7G0068600	Sobic.006G064600.1.p, Sobic.004G161900.1.p	GRMZM2G157269_P01, GRMZM2G162663_P02	Pavir.J32002.1.p, Pavir.J03980.1.p, Pavir.Ab01313.1.p, Pavir.J01167.1.p	Si009449m, Si016421m	LOC_Os04g33190.1, LOC_Os02g32490.1	Bradi5g08890.1.p, Bradi3g44620.1.p	-	(((Bradi5g08890.1.p,LOC_Os04g33190.1):0.031699,(((Pavir.J32002.1.p,Pavir.J03980.1.p):0.0905857,Si009449m):0.0474724,(Sobic.006G064600.1.p,GRMZM2G157269_P01):0.0568566):0.0622008):0.354454,((Bradi3g44620.1.p,LOC_Os02g32490.1):0.014826,(((Pavir.Ab01313.1.p,Pavir.J01167.1.p):0.0278336,Si016421m):0.00728579,(Sobic.004G161900.1.p,GRMZM2G162663_P02):0.0364288):0.037433):0.147351):0.186505;	-	-	-	-	-	-
240	Poaceae	OG0004076	Sobic.007G182700.1.p, Sobic.007G053600.1.p, Sobic.002G267400.1.p	GRMZM2G086450_P01, GRMZM2G033199_P01, GRMZM2G369260_P01	Pavir.J10697.1.p, Pavir.J13935.1.p, Pavir.Ba01304.1.p, Pavir.Fb02409.1.p	Si015653m, Si014445m, Si033255m	LOC_Os09g34850.3, LOC_Os08g43080.1, LOC_Os08g06620.1	Bradi3g16030.1.p, Bradi4g35390.1.p, Bradi3g41970.1.p	Spipo0G0102900	Sobic.007G053600.1.p, Sobic.002G267400.1.p, Sobic.007G182700.1.p	GRMZM2G086450_P01, GRMZM2G369260_P01, GRMZM2G033199_P01	Pavir.J10697.1.p, Pavir.J13935.1.p, Pavir.Ba01304.1.p, Pavir.Fb02409.1.p	Si014445m, Si033255m, Si015653m	LOC_Os08g06620.1, LOC_Os09g34850.3, LOC_Os08g43080.1	Bradi3g16030.1.p, Bradi4g35390.1.p, Bradi3g41970.1.p	-	(((Bradi3g16030.1.p,LOC_Os08g06620.1):0.0871983,(((GRMZM2G086450_P01,GRMZM2G369260_P01):0.150222,Sobic.007G053600.1.p):0.00704103,(Pavir.J10697.1.p,Si014445m):0.0189543):0.0700472):0.845646,(((Bradi4g35390.1.p,LOC_Os09g34850.3):9.39047e-07,((Sobic.002G267400.1.p,GRMZM2G033199_P01):0.0167035,((Pavir.J13935.1.p,Pavir.Ba01304.1.p):0.0422602,Si033255m):0.0115917):0.067047):0.117101,((Bradi3g41970.1.p…	-	-	-	-	-	-
241	Poaceae	OG0004067	Sobic.002G257400.1.p, Sobic.007G195100.1.p	GRMZM2G074386_P05, GRMZM5G817037_P02, GRMZM2G080217_P01, GRMZM2G124417_P01	Pavir.J34277.1.p, Pavir.Ba01531.1.p, Pavir.Fa00382.1.p, Pavir.J31796.1.p, Pavir.J02425.1.p	Si014432m, Si031055m	LOC_Os08g41730.1, LOC_Os09g32800.1	Bradi3g41090.1.p, Bradi4g34620.1.p	Spipo4G0009300	Sobic.002G257400.1.p, Sobic.007G195100.1.p	GRMZM5G817037_P02, GRMZM2G074386_P05, GRMZM2G124417_P01	Pavir.J02425.1.p, Pavir.Ba01531.1.p, Pavir.Fa00382.1.p, Pavir.J31796.1.p, Pavir.J34277.1.p	Si031055m, Si014432m	LOC_Os09g32800.1, LOC_Os08g41730.1	Bradi4g34620.1.p, Bradi3g41090.1.p	-	(((Bradi4g34620.1.p,LOC_Os09g32800.1):9.39047e-07,(((GRMZM5G817037_P02,GRMZM2G074386_P05):9.39047e-07,Sobic.002G257400.1.p):9.39047e-07,((Pavir.J02425.1.p,Pavir.Ba01531.1.p):0.00496519,Si031055m):0.00540938):0.0115199):0.0460287,((Bradi3g41090.1.p,LOC_Os08g41730.1):0.0104059,((((Pavir.Fa00382.1.p,Pavir.J31796.1.p):0.0106906,Pavir.J34277.1.p):0.00563587,Si014432m):9.39047e-07,(Sobic.007G195100.1.p…	-	-	-	-	-	-
242	Poaceae	OG0004058	Sobic.002G004600.1.p, Sobic.002G131200.1.p	GRMZM2G135839_P01, GRMZM2G018356_P01	Pavir.J13881.1.p, Pavir.J19661.1.p, Pavir.Ba02831.1.p, Pavir.Ba03993.1.p, Pavir.Ba02596.1.p, Pavir.Bb00097.1.p, Pavir.Bb01726.1.p	Si028871m, Si020684m, Si020703m	LOC_Os07g04210.1, LOC_Os07g01540.1	Bradi4g38140.4.p, Bradi1g59460.2.p	Spipo4G0011400	Sobic.002G004600.1.p, Sobic.002G131200.1.p	GRMZM2G135839_P01, GRMZM2G018356_P01	Pavir.J19661.1.p, Pavir.J13881.1.p, Pavir.Bb00097.1.p, Pavir.Ba02596.1.p, Pavir.Ba03993.1.p, Pavir.Bb01726.1.p, Pavir.Ba02831.1.p	Si020684m, Si020703m, Si028871m	LOC_Os07g01540.1, LOC_Os07g04210.1	Bradi1g59460.2.p, Bradi4g38140.4.p	-	(((Bradi1g59460.2.p,LOC_Os07g01540.1):0.00810796,((((Pavir.J19661.1.p,Pavir.J13881.1.p):0.00212672,Si020684m):0.0112236,(Pavir.Bb00097.1.p,Si020703m):9.39047e-07):0.00917716,(Sobic.002G004600.1.p,GRMZM2G135839_P01):0.0203726):0.0336464):0.210596,((LOC_Os07g04210.1,Bradi4g38140.4.p):0.00794604,((Sobic.002G131200.1.p,GRMZM2G018356_P01):0.0165666,((((Pavir.Ba02596.1.p,Pavir.Ba03993.1.p):0.0311539,Pa…	-	-	-	-	-	-
243	Poaceae	OG0004051	Sobic.005G199400.1.p, Sobic.008G113600.1.p	GRMZM2G155974_P02, GRMZM2G379252_P04	Pavir.J34681.1.p, Pavir.Ca02362.1.p, Pavir.Ha00150.1.p, Pavir.Cb01062.1.p, Pavir.Cb01031.1.p, Pavir.Ca01946.1.p, Pavir.Eb01930.1.p	Si026207m, Si021928m	LOC_Os11g42350.1, LOC_Os12g16200.1, LOC_Os12g34380.1	Bradi4g39310.2.p, Bradi4g11710.1.p, Bradi4g06087.3.p	Spipo6G0035900	Sobic.005G199400.1.p, Sobic.008G113600.1.p	GRMZM2G379252_P04, GRMZM2G155974_P02	Pavir.J34681.1.p, Pavir.Ha00150.1.p, Pavir.Ca02362.1.p, Pavir.Cb01031.1.p	Si026207m, Si021928m	LOC_Os11g42350.1, LOC_Os12g34380.1	Bradi4g11710.1.p, Bradi4g06087.3.p	-	(((Bradi4g11710.1.p,LOC_Os11g42350.1):0.0238557,(((Pavir.J34681.1.p,Pavir.Ha00150.1.p):0.01836,Si026207m):0.000312134,(Sobic.005G199400.1.p,GRMZM2G379252_P04):0.030246):0.131927):0.0763482,((Bradi4g06087.3.p,LOC_Os12g34380.1):0.0318179,((Sobic.008G113600.1.p,GRMZM2G155974_P02):0.120071,(Si021928m,(Pavir.Ca02362.1.p,Pavir.Cb01031.1.p):0.0323843):0.0313059):0.0680063):0.188753):0.346926;	-	-	-	-	-	-
244	Poaceae	OG0004050	Sobic.003G071100.1.p, Sobic.003G071300.1.p, Sobic.003G071400.1.p	GRMZM2G181266_P01, GRMZM2G151087_P02	Pavir.Ea00497.1.p, Pavir.J36833.1.p, Pavir.J29644.1.p, Pavir.J01829.1.p, Pavir.J11269.1.p, Pavir.Eb00741.1.p, Pavir.J13496.1.p, Pavir.J21052.1.p	Si002841m, Si002923m	LOC_Os01g05694.1, LOC_Os04g20280.2, LOC_Os01g05720.1, LOC_Os01g05710.1, LOC_Os01g05744.1	Bradi2g03320.1.p, Bradi2g62370.1.p, Bradi2g03330.1.p	Spipo9G0029200	Sobic.003G071300.1.p, Sobic.003G071100.1.p, Sobic.003G071400.1.p	GRMZM2G181266_P01, GRMZM2G151087_P02	Pavir.J11269.1.p, Pavir.J29644.1.p, Pavir.Eb00741.1.p, Pavir.J13496.1.p, Pavir.Ea00497.1.p, Pavir.J21052.1.p, Pavir.J36833.1.p, Pavir.J01829.1.p	Si002923m, Si002841m	LOC_Os01g05710.1, LOC_Os01g05720.1, LOC_Os01g05744.1, LOC_Os04g20280.2, LOC_Os01g05694.1	Bradi2g03330.1.p, Bradi2g03320.1.p	-	((((LOC_Os01g05710.1,(LOC_Os01g05720.1,LOC_Os01g05744.1):0.0813827):0.112743,Bradi2g03330.1.p):9.39047e-07,((((Pavir.J11269.1.p,Pavir.J29644.1.p):0.0801645,Pavir.Eb00741.1.p):0.158152,Si002923m):0.0117135,((Sobic.003G071300.1.p,GRMZM2G181266_P01):0.0751349,Sobic.003G071100.1.p):0.225945):0.120765):0.14426,((Bradi2g03320.1.p,(LOC_Os04g20280.2,LOC_Os01g05694.1):0.0771365):9.39047e-07,(((((Pavir.J13…	-	-	-	-	-	-
245	Poaceae	OG0004049	Sobic.002G400800.1.p, Sobic.009G125900.1.p	GRMZM2G436082_P01, GRMZM2G109352_P01	Pavir.Cb01685.1.p, Pavir.Bb03546.1.p, Pavir.J12086.1.p, Pavir.Ba00093.1.p	Si029053m, Si022057m	LOC_Os07g46300.1, LOC_Os05g32500.1	Bradi1g19260.1.p, Bradi2g26607.1.p	Spipo22G0000100	Sobic.009G125900.1.p, Sobic.002G400800.1.p	GRMZM2G109352_P01, GRMZM2G436082_P01	Pavir.J12086.1.p, Pavir.Cb01685.1.p, Pavir.Ba00093.1.p, Pavir.Bb03546.1.p	Si022057m, Si029053m	LOC_Os05g32500.1, LOC_Os07g46300.1	Bradi2g26607.1.p, Bradi1g19260.1.p	-	(((((Pavir.J12086.1.p,Pavir.Cb01685.1.p):0.0146738,Si022057m):0.0193819,(Sobic.009G125900.1.p,GRMZM2G109352_P01):0.00907157):0.0247875,(Bradi2g26607.1.p,LOC_Os05g32500.1):0.00986162):0.222934,((Bradi1g19260.1.p,LOC_Os07g46300.1):0.0157417,(((Pavir.Ba00093.1.p,Pavir.Bb03546.1.p):0.0295406,Si029053m):0.023161,(Sobic.002G400800.1.p,GRMZM2G436082_P01):0.0566082):0.0595512):0.404241):0.140787;	-	-	-	-	-	-
246	Poaceae	OG0004048	Sobic.006G065400.1.p, Sobic.004G162900.1.p	GRMZM2G108267_P01, GRMZM2G134235_P01, AC203754.4_FGP007	Pavir.Fb00610.1.p, Pavir.J34630.1.p, Pavir.Aa01896.1.p, Pavir.J27304.1.p, Pavir.Ab01319.1.p	Si010367m, Si017145m	LOC_Os04g33260.1, LOC_Os02g32550.1	Bradi5g08950.1.p, Bradi3g44677.1.p	Spipo7G0070100	Sobic.004G162900.1.p, Sobic.006G065400.1.p	GRMZM2G108267_P01, GRMZM2G134235_P01	Pavir.Ab01319.1.p, Pavir.Aa01896.1.p, Pavir.J27304.1.p, Pavir.Fb00610.1.p, Pavir.J34630.1.p	Si017145m, Si010367m	LOC_Os02g32550.1, LOC_Os04g33260.1	Bradi3g44677.1.p, Bradi5g08950.1.p	-	(((((((Pavir.Ab01319.1.p,Pavir.Aa01896.1.p):9.39047e-07,Pavir.J27304.1.p):0.0290059,Si017145m):0.00868266,(Sobic.004G162900.1.p,GRMZM2G108267_P01):0.0541454):0.0806423,Pavir.Fb00610.1.p):9.39047e-07,(Bradi3g44677.1.p,LOC_Os02g32550.1):0.0377602):0.148946,((Bradi5g08950.1.p,LOC_Os04g33260.1):0.0750936,((GRMZM2G134235_P01,Sobic.006G065400.1.p):0.000792898,(Pavir.J34630.1.p,Si010367m):0.0456306):0.0…	-	-	-	-	-	-
247	Poaceae	OG0004035	Sobic.001G426900.1.p, Sobic.003G359600.1.p, Sobic.009G157200.1.p	GRMZM2G353209_P01, GRMZM2G125411_P01, GRMZM2G151536_P01, GRMZM2G079112_P01	Pavir.Ea03420.1.p, Pavir.J36406.1.p, Pavir.J34340.1.p, Pavir.J02996.1.p, Pavir.J07109.1.p	Si021541m, Si000758m, Si034821m	LOC_Os05g37690.1, LOC_Os01g63420.1, LOC_Os03g15880.4	Bradi2g23730.1.p, Bradi2g55210.1.p, Bradi1g67160.1.p	Spipo6G0077000, Spipo29G0027900	Sobic.009G157200.1.p, Sobic.003G359600.1.p, Sobic.009G157200.1.p, Sobic.003G359600.1.p, Sobic.001G426900.1.p	GRMZM2G151536_P01, GRMZM2G353209_P01, GRMZM2G125411_P01, GRMZM2G151536_P01, GRMZM2G353209_P01, GRMZM2G125411_P01, GRMZM2G079112_P01	Pavir.J02996.1.p, Pavir.Ea03420.1.p, Pavir.J07109.1.p, Pavir.J02996.1.p, Pavir.Ea03420.1.p, Pavir.J07109.1.p, Pavir.J36406.1.p, Pavir.J34340.1.p	Si021541m, Si000758m, Si021541m, Si000758m, Si034821m	LOC_Os05g37690.1, LOC_Os01g63420.1, LOC_Os05g37690.1, LOC_Os01g63420.1, LOC_Os03g15880.4	Bradi2g23730.1.p, Bradi2g55210.1.p, Bradi2g23730.1.p, Bradi2g55210.1.p, Bradi1g67160.1.p	-	(((Bradi2g23730.1.p,LOC_Os05g37690.1):0.0102759,((Si021541m,Pavir.J02996.1.p):0.0145016,((Sobic.009G157200.1.p,GRMZM2G151536_P01):0.00837704,GRMZM2G353209_P01):0.0152827):0.0730192):0.0535361,((Bradi2g55210.1.p,LOC_Os01g63420.1):0.0453651,(((Pavir.Ea03420.1.p,Pavir.J07109.1.p):0.00865054,Si000758m):0.023265,(Sobic.003G359600.1.p,GRMZM2G125411_P01):0.0275818):0.0684297):0.0510655):0.23812;	((((Bradi2g23730.1.p,LOC_Os05g37690.1):0.0102759,((Si021541m,Pavir.J02996.1.p):0.0145016,((Sobic.009G157200.1.p,GRMZM2G151536_P01):0.00837704,GRMZM2G353209_P01):0.0152827):0.0730192):0.0535361,((Bradi2g55210.1.p,LOC_Os01g63420.1):0.0453651,(((Pavir.Ea03420.1.p,Pavir.J07109.1.p):0.00865054,Si000758m):0.023265,(Sobic.003G359600.1.p,GRMZM2G125411_P01):0.0275818):0.0684297):0.0510655):0.23812,((Bradi…	-	-	-	-	-
248	Poaceae	OG0004034	Sobic.K027500.1.p, Sobic.001G195000.1.p, Sobic.004G300600.1.p	GRMZM2G169558_P01, GRMZM2G181231_P02, GRMZM2G180775_P01, GRMZM2G168917_P01, GRMZM2G166719_P01	Pavir.Ga00676.1.p, Pavir.Ib03676.1.p, Pavir.J36082.1.p, Pavir.Aa01209.1.p, Pavir.Ab02436.1.p, Pavir.Ia02096.1.p	Si036289m, Si017636m, Si036366m	LOC_Os10g37190.1, LOC_Os04g45730.1, LOC_Os02g43290.1, LOC_Os03g02190.1	Bradi5g17120.1.p, Bradi3g30490.1.p, Bradi1g77730.3.p, Bradi3g50210.1.p	Spipo1G0110700	Sobic.K027500.1.p, Sobic.004G300600.1.p, Sobic.001G195000.1.p	GRMZM2G168917_P01, GRMZM2G169558_P01, GRMZM2G180775_P01, GRMZM2G166719_P01, GRMZM2G181231_P02	Pavir.Ga00676.1.p, Pavir.Ab02436.1.p, Pavir.Aa01209.1.p, Pavir.Ia02096.1.p, Pavir.Ib03676.1.p, Pavir.J36082.1.p	Si017636m, Si036366m, Si036289m	LOC_Os04g45730.1, LOC_Os02g43290.1, LOC_Os10g37190.1, LOC_Os03g02190.1	Bradi5g17120.1.p, Bradi3g50210.1.p, Bradi3g30490.1.p, Bradi1g77730.3.p	-	((((Bradi5g17120.1.p,LOC_Os04g45730.1):0.0293368,(Pavir.Ga00676.1.p,(Sobic.K027500.1.p,GRMZM2G168917_P01):0.0308435):0.0916884):0.102539,((Bradi3g50210.1.p,LOC_Os02g43290.1):0.00414178,(((Pavir.Ab02436.1.p,Pavir.Aa01209.1.p):0.0388519,Si017636m):0.0313347,((Sobic.004G300600.1.p,GRMZM2G169558_P01):0.0246796,GRMZM2G180775_P01):0.0339525):0.0783238):0.0999128):0.285739,(((Bradi3g30490.1.p,LOC_Os10g3…	-	-	-	-	-	-
249	Poaceae	OG0004024	Sobic.008G173000.1.p, Sobic.001G155500.1.p	GRMZM2G088565_P01, GRMZM2G127546_P01	Pavir.Ia01156.1.p, Pavir.Cb00114.1.p, Pavir.Ca02850.1.p, Pavir.Ib04120.1.p	Si022137m, Si036762m	LOC_Os12g42230.1, LOC_Os03g44300.1	Bradi4g01460.2.p, Bradi1g13777.1.p	Spipo6G0042100	Sobic.001G155500.1.p, Sobic.008G173000.1.p	GRMZM2G127546_P01, GRMZM2G088565_P01	Pavir.Ia01156.1.p, Pavir.Ib04120.1.p, Pavir.Cb00114.1.p, Pavir.Ca02850.1.p	Si036762m, Si022137m	LOC_Os03g44300.1, LOC_Os12g42230.1	Bradi1g13777.1.p, Bradi4g01460.2.p	-	(((((Pavir.Ia01156.1.p,Pavir.Ib04120.1.p):9.39047e-07,Si036762m):0.00753827,(Sobic.001G155500.1.p,GRMZM2G127546_P01):0.011911):0.0717171,(Bradi1g13777.1.p,LOC_Os03g44300.1):0.00989172):0.0609889,((((Pavir.Cb00114.1.p,Pavir.Ca02850.1.p):0.0221133,Si022137m):0.00709611,(GRMZM2G088565_P01,Sobic.008G173000.1.p):0.0194014):0.0750504,(LOC_Os12g42230.1,Bradi4g01460.2.p):0.0116513):0.0321611):0.277319;	-	-	-	-	-	-
250	Poaceae	OG0004021	Sobic.003G385000.1.p, Sobic.004G209900.1.p	GRMZM2G007466_P02, GRMZM5G882078_P02, GRMZM2G433003_P01	Pavir.Ea03576.1.p, Pavir.Ab02246.1.p, Pavir.Aa01399.1.p, Pavir.J04864.1.p	Si003916m, Si017053m	LOC_Os01g66860.2, LOC_Os02g39560.1	Bradi3g48360.1.p, Bradi2g57470.1.p	Spipo13G0015700, Spipo4G0085000	Sobic.003G385000.1.p, Sobic.004G209900.1.p	GRMZM5G882078_P02, GRMZM2G433003_P01, GRMZM2G007466_P02	Pavir.J04864.1.p, Pavir.Ea03576.1.p, Pavir.Ab02246.1.p, Pavir.Aa01399.1.p	Si003916m, Si017053m	LOC_Os01g66860.2, LOC_Os02g39560.1	Bradi2g57470.1.p, Bradi3g48360.1.p	-	(((Bradi2g57470.1.p,LOC_Os01g66860.2):0.0332761,(((GRMZM5G882078_P02,GRMZM2G433003_P01):0.0274726,Sobic.003G385000.1.p):0.0517924,((Pavir.J04864.1.p,Pavir.Ea03576.1.p):0.0290878,Si003916m):0.0062016):0.136964):0.353025,((Bradi3g48360.1.p,LOC_Os02g39560.1):0.029267,(((Pavir.Ab02246.1.p,Pavir.Aa01399.1.p):0.0145617,Si017053m):0.00783165,(Sobic.004G209900.1.p,GRMZM2G007466_P02):0.0231046):0.046764):…	-	-	-	-	-	-
251	Poaceae	OG0004020	Sobic.001G154200.1.p, Sobic.008G174900.1.p, Sobic.001G064600.1.p	GRMZM2G028813_P03, GRMZM2G018030_P03, GRMZM2G038988_P01, GRMZM2G433557_P02	Pavir.Ca02855.1.p, Pavir.J00963.1.p, Pavir.Cb00059.1.p, Pavir.Ib04127.1.p, Pavir.Ia01141.1.p, Pavir.J05777.1.p	Si035861m, Si035753m, Si021719m	LOC_Os03g57330.1, LOC_Os12g42430.1, LOC_Os03g44610.1	Bradi1g06350.1.p, Bradi1g13650.2.p, Bradi4g01360.3.p	Spipo2G0000800	Sobic.001G154200.1.p, Sobic.008G174900.1.p, Sobic.001G064600.1.p, Sobic.001G154200.1.p, Sobic.008G174900.1.p	GRMZM2G038988_P01, GRMZM2G018030_P03, GRMZM2G028813_P03, GRMZM2G433557_P02, GRMZM2G038988_P01, GRMZM2G018030_P03	Pavir.Ia01141.1.p, Pavir.Ib04127.1.p, Pavir.Ca02855.1.p, Pavir.Cb00059.1.p, Pavir.J00963.1.p, Pavir.J05777.1.p, Pavir.Ia01141.1.p, Pavir.Ib04127.1.p, Pavir.Ca02855.1.p, Pavir.Cb00059.1.p	Si035861m, Si021719m, Si035753m, Si035861m, Si021719m	LOC_Os03g44610.1, LOC_Os12g42430.1, LOC_Os03g57330.1, LOC_Os03g44610.1, LOC_Os12g42430.1	Bradi1g13650.2.p, Bradi4g01360.3.p, Bradi1g06350.1.p, Bradi1g13650.2.p, Bradi4g01360.3.p	-	((((LOC_Os03g44610.1,Bradi1g13650.2.p):0.0321787,(((Pavir.Ia01141.1.p,Pavir.Ib04127.1.p):0.0376463,Si035861m):0.0165135,(Sobic.001G154200.1.p,GRMZM2G038988_P01):0.0680682):0.108245):0.191592,((Bradi4g01360.3.p,LOC_Os12g42430.1):0.0196565,(((Pavir.Ca02855.1.p,Pavir.Cb00059.1.p):0.0282641,Si021719m):0.0224543,(Sobic.008G174900.1.p,GRMZM2G018030_P03):0.0309455):0.109889):0.0636274):0.390644,((Bradi1…	(((LOC_Os03g44610.1,Bradi1g13650.2.p):0.0321787,(((Pavir.Ia01141.1.p,Pavir.Ib04127.1.p):0.0376463,Si035861m):0.0165135,(Sobic.001G154200.1.p,GRMZM2G038988_P01):0.0680682):0.108245):0.191592,((Bradi4g01360.3.p,LOC_Os12g42430.1):0.0196565,(((Pavir.Ca02855.1.p,Pavir.Cb00059.1.p):0.0282641,Si021719m):0.0224543,(Sobic.008G174900.1.p,GRMZM2G018030_P03):0.0309455):0.109889):0.0636274):0.390644;	-	-	-	-	-
252	Poaceae	OG0004015	Sobic.003G304400.1.p, Sobic.009G195100.1.p	GRMZM2G097481_P01, GRMZM2G012998_P01, GRMZM2G035651_P02, GRMZM5G896568_P01, GRMZM2G441091_P01	Pavir.Ca01334.1.p, Pavir.Eb03242.1.p, Pavir.Ea02791.1.p, Pavir.J08940.1.p	Si022326m, Si001967m	LOC_Os05g43770.1, LOC_Os01g55700.1	Bradi2g50630.2.p, Bradi2g20050.1.p	Spipo2G0079200	Sobic.003G304400.1.p, Sobic.009G195100.1.p	GRMZM5G896568_P01, GRMZM2G035651_P02, GRMZM2G012998_P01, GRMZM2G097481_P01, GRMZM2G441091_P01	Pavir.Ea02791.1.p, Pavir.Eb03242.1.p, Pavir.Ca01334.1.p, Pavir.J08940.1.p	Si001967m, Si022326m	LOC_Os01g55700.1, LOC_Os05g43770.1	Bradi2g50630.2.p, Bradi2g20050.1.p	-	(((Bradi2g50630.2.p,LOC_Os01g55700.1):0.0364633,(((Pavir.Ea02791.1.p,Pavir.Eb03242.1.p):0.0264223,Si001967m):0.0156251,(Sobic.003G304400.1.p,GRMZM5G896568_P01):0.0419575):0.0978913):0.0611699,((((Pavir.Ca01334.1.p,Pavir.J08940.1.p):0.039681,Si022326m):0.0435335,((((GRMZM2G035651_P02,GRMZM2G012998_P01):9.39047e-07,GRMZM2G097481_P01):9.39047e-07,GRMZM2G441091_P01):0.0372492,Sobic.009G195100.1.p):0.…	-	-	-	-	-	-
253	Poaceae	OG0004013	Sobic.007G206700.1.p, Sobic.004G262500.1.p	GRMZM2G154766_P01, GRMZM2G022514_P01, GRMZM2G466298_P01	Pavir.J40840.1.p, Pavir.Aa00626.1.p, Pavir.Ab03095.1.p, Pavir.Fa00459.1.p	Si013321m, Si016413m, Si016452m	LOC_Os02g48200.1, LOC_Os06g22290.1, LOC_Os12g31610.1, LOC_Os08g40280.1, LOC_Os02g48210.1	Bradi3g53180.1.p, Bradi3g40257.1.p	Spipo28G0008300	Sobic.004G262500.1.p, Sobic.007G206700.1.p	GRMZM2G466298_P01, GRMZM2G022514_P01, GRMZM2G154766_P01	Pavir.Ab03095.1.p, Pavir.Aa00626.1.p, Pavir.Fa00459.1.p, Pavir.J40840.1.p	Si016413m, Si016452m, Si013321m	LOC_Os02g48210.1, LOC_Os02g48200.1, LOC_Os06g22290.1, LOC_Os08g40280.1	Bradi3g53180.1.p, Bradi3g40257.1.p	-	(((((((Pavir.Ab03095.1.p,Pavir.Aa00626.1.p):0.12967,Si016413m):0.0682291,((GRMZM2G466298_P01,GRMZM2G022514_P01):0.0262804,Sobic.004G262500.1.p):0.0409131):0.0677256,Si016452m):0.077839,(Bradi3g53180.1.p,(LOC_Os02g48210.1,LOC_Os02g48200.1):0.0556313):0.0344901):0.178632,LOC_Os06g22290.1):0.312579,(Bradi3g40257.1.p,(LOC_Os08g40280.1,(((Pavir.Fa00459.1.p,Pavir.J40840.1.p):0.0454779,Si013321m):0.0424…	-	-	-	-	-	-
254	Poaceae	OG0004008	Sobic.003G005200.1.p, Sobic.001G061200.1.p	AC187910.5_FGP002, GRMZM2G011636_P02, GRMZM2G120596_P02	Pavir.Ea01578.1.p, Pavir.Eb01848.1.p, Pavir.Ea00038.1.p, Pavir.Eb00034.1.p	Si002858m, Si002863m	LOC_Os08g21570.1, LOC_Os06g09850.1, LOC_Os03g57760.2, LOC_Os01g13350.1	Bradi2g08010.1.p, Bradi1g06110.2.p	Spipo8G0026700	Sobic.003G005200.1.p, Sobic.001G061200.1.p	GRMZM2G011636_P02, GRMZM2G120596_P02	Pavir.Eb00034.1.p, Pavir.Ea00038.1.p, Pavir.Ea01578.1.p, Pavir.Eb01848.1.p	Si002858m, Si002863m	LOC_Os08g21570.1, LOC_Os01g13350.1, LOC_Os03g57760.2, LOC_Os06g09850.1	Bradi2g08010.1.p, Bradi1g06110.2.p	-	((((LOC_Os08g21570.1,LOC_Os01g13350.1):0.00611104,Bradi2g08010.1.p):0.00826764,(((Pavir.Eb00034.1.p,Pavir.Ea00038.1.p):0.00587087,Si002858m):0.00723639,(Sobic.003G005200.1.p,GRMZM2G011636_P02):9.39047e-07):0.0408134):0.0147608,((Bradi1g06110.2.p,(LOC_Os03g57760.2,LOC_Os06g09850.1):0.0186009):0.00566531,(((Pavir.Ea01578.1.p,Pavir.Eb01848.1.p):9.39047e-07,Si002863m):0.0243015,(Sobic.001G061200.1.p,…	-	-	-	-	-	-
255	Poaceae	OG0003998	Sobic.002G072100.1.p, Sobic.001G048000.1.p	GRMZM2G057223_P01, GRMZM2G019578_P02, GRMZM2G097659_P01, GRMZM2G023631_P01, GRMZM2G111112_P01, GRMZM2G046267_P01, GRMZM2G088469_P01, AC210422.3_FGP009, GRMZM2G097653_P01	Pavir.J29101.1.p, Pavir.J27736.1.p, Pavir.J04165.1.p, Pavir.J17769.1.p, Pavir.Bb00608.1.p	Si030977m, Si037403m	LOC_Os03g59180.1, LOC_Os07g10420.1	Bradi1g54440.1.p, Bradi1g04780.1.p	Spipo2G0065900, Spipo24G0015900	Sobic.002G072100.1.p, Sobic.001G048000.1.p	AC210422.3_FGP009, GRMZM2G097653_P01, GRMZM2G023631_P01, GRMZM2G097659_P01, GRMZM2G019578_P02, GRMZM2G111112_P01, GRMZM2G057223_P01, GRMZM2G088469_P01, GRMZM2G046267_P01	Pavir.Bb00608.1.p, Pavir.J04165.1.p, Pavir.J29101.1.p, Pavir.J27736.1.p, Pavir.J17769.1.p	Si030977m, Si037403m	LOC_Os07g10420.1, LOC_Os03g59180.1	Bradi1g54440.1.p, Bradi1g04780.1.p	-	(((Bradi1g54440.1.p,LOC_Os07g10420.1):0.0280218,((((AC210422.3_FGP009,(((((GRMZM2G097653_P01,GRMZM2G023631_P01):0.0583344,GRMZM2G097659_P01):0.0171279,GRMZM2G019578_P02):0.00526377,GRMZM2G111112_P01):0.00707242,GRMZM2G057223_P01):0.391768):9.39047e-07,GRMZM2G088469_P01):0.0414577,Sobic.002G072100.1.p):0.0391173,(((Pavir.Bb00608.1.p,Pavir.J04165.1.p):0.0198537,Pavir.J29101.1.p):0.0407712,Si030977m…	-	-	-	-	-	-
256	Poaceae	OG0003987	Sobic.004G326800.1.p, Sobic.007G094200.1.p, Sobic.004G063900.1.p, Sobic.010G212800.1.p	GRMZM2G155499_P01, GRMZM6G998221_P01, GRMZM2G145909_P01, GRMZM2G329957_P01, GRMZM2G435001_P01	Pavir.J16884.1.p, Pavir.Aa03349.1.p, Pavir.Ab00577.1.p, Pavir.J34621.1.p, Pavir.Db00542.1.p, Pavir.Aa00233.1.p, Pavir.Fa01438.1.p, Pavir.Fb01072.1.p, Pavir.J40834.1.p	Si007919m, Si020028m, Si018431m	LOC_Os06g44320.1, LOC_Os02g54870.1, LOC_Os08g16030.1, LOC_Os02g08220.1	Bradi1g31161.1.p, Bradi3g19190.1.p, Bradi3g53820.1.p	Spipo12G0051200	Sobic.010G212800.1.p, Sobic.004G063900.1.p, Sobic.004G326800.1.p, Sobic.007G094200.1.p	GRMZM2G435001_P01, GRMZM6G998221_P01, GRMZM2G155499_P01, GRMZM2G145909_P01, GRMZM2G329957_P01	Pavir.J34621.1.p, Pavir.J40834.1.p, Pavir.Db00542.1.p, Pavir.Ab00577.1.p, Pavir.Aa03349.1.p, Pavir.Aa00233.1.p, Pavir.J16884.1.p, Pavir.Fa01438.1.p, Pavir.Fb01072.1.p	Si007919m, Si020028m, Si018431m	LOC_Os06g44320.1, LOC_Os02g08220.1, LOC_Os02g54870.1, LOC_Os08g16030.1	Bradi1g31161.1.p, Bradi3g53820.1.p, Bradi3g19190.1.p	-	((((Bradi1g31161.1.p,LOC_Os06g44320.1):0.080828,((Sobic.010G212800.1.p,GRMZM2G435001_P01):0.056752,((Pavir.J34621.1.p,(Pavir.J40834.1.p,Pavir.Db00542.1.p):0.0669979):0.0928077,Si007919m):0.0373427):0.246069):0.151504,(LOC_Os02g08220.1,(((Pavir.Ab00577.1.p,Pavir.Aa03349.1.p):0.0754507,Si020028m):0.0645823,(Sobic.004G063900.1.p,GRMZM6G998221_P01):0.154432):0.131514):0.086784):0.485969,(((Bradi3g538…	-	-	-	-	-	-
257	Poaceae	OG0003968	Sobic.001G388700.1.p, Sobic.002G425200.1.p	GRMZM2G101390_P01, GRMZM2G304079_P03, GRMZM2G094996_P03, AC194164.3_FGP004, GRMZM2G328268_P01, GRMZM2G461286_P01	Pavir.J12571.1.p, Pavir.J37385.1.p, Pavir.Ia03456.1.p, Pavir.J08275.1.p, Pavir.Bb03700.1.p, Pavir.Ib01503.1.p	Si039763m, Si028934m	LOC_Os07g48700.1, LOC_Os03g20580.1	Bradi1g63880.3.p, Bradi1g17300.1.p	Spipo2G0073200	Sobic.001G388700.1.p, Sobic.002G425200.1.p	AC194164.3_FGP004, GRMZM2G461286_P01, GRMZM2G101390_P01, GRMZM2G328268_P01, GRMZM2G304079_P03, GRMZM2G094996_P03	Pavir.Ia03456.1.p, Pavir.Ib01503.1.p, Pavir.J08275.1.p, Pavir.J37385.1.p, Pavir.J12571.1.p, Pavir.Bb03700.1.p	Si039763m, Si028934m	LOC_Os03g20580.1, LOC_Os07g48700.1	Bradi1g63880.3.p, Bradi1g17300.1.p	-	(((Bradi1g63880.3.p,LOC_Os03g20580.1):0.0518918,((Sobic.001G388700.1.p,AC194164.3_FGP004):0.0381047,((Pavir.Ia03456.1.p,Pavir.Ib01503.1.p):0.0440795,Si039763m):0.0397734):0.172259):0.128598,((((GRMZM2G461286_P01,Pavir.J08275.1.p):9.39047e-07,((((Pavir.J37385.1.p,Pavir.J12571.1.p):0.0146956,Pavir.Bb03700.1.p):0.0385905,(Sobic.002G425200.1.p,GRMZM2G101390_P01):0.0736057):0.00985895,(Si028934m,GRMZM…	-	-	-	-	-	-
258	Poaceae	OG0003960	Sobic.005G164900.1.p, Sobic.008G179600.1.p	GRMZM2G094850_P02, GRMZM2G000608_P01	Pavir.J36172.1.p, Pavir.Cb00085.1.p, Pavir.Ca02907.1.p, Pavir.Hb00603.1.p	Si025249m, Si026102m	LOC_Os11g37100.1, LOC_Os12g42960.1	Bradi4g01180.1.p, Bradi4g15330.1.p	Spipo3G0084500	Sobic.008G179600.1.p, Sobic.005G164900.1.p	GRMZM2G094850_P02, GRMZM2G000608_P01	Pavir.Ca02907.1.p, Pavir.Cb00085.1.p, Pavir.Hb00603.1.p, Pavir.J36172.1.p	Si025249m, Si026102m	LOC_Os12g42960.1, LOC_Os11g37100.1	Bradi4g01180.1.p, Bradi4g15330.1.p	-	(((Bradi4g01180.1.p,LOC_Os12g42960.1):0.0393582,(((Pavir.Ca02907.1.p,Pavir.Cb00085.1.p):0.0373771,Si025249m):0.0858279,(Sobic.008G179600.1.p,GRMZM2G094850_P02):0.118861):0.138406):1.59174,((Bradi4g15330.1.p,LOC_Os11g37100.1):0.0462514,(((Pavir.Hb00603.1.p,Pavir.J36172.1.p):0.0369065,Si026102m):0.0212023,(Sobic.005G164900.1.p,GRMZM2G000608_P01):0.052413):0.0710007):0.471397):0.0317082;	-	-	-	-	-	-
259	Poaceae	OG0003949	Sobic.001G028400.1.p, Sobic.002G088700.1.p	GRMZM2G100419_P01, GRMZM2G122045_P01, GRMZM2G035445_P01	Pavir.Ba03417.1.p, Pavir.J37284.1.p, Pavir.J36297.1.p, Pavir.Ia00249.1.p	Si029450m, Si035957m	LOC_Os07g14090.1, LOC_Os03g61210.1	Bradi1g53490.1.p, Bradi1g03170.1.p	Spipo3G0082200	Sobic.001G028400.1.p, Sobic.002G088700.1.p	GRMZM2G122045_P01, GRMZM2G100419_P01, GRMZM2G035445_P01	Pavir.Ia00249.1.p, Pavir.J36297.1.p, Pavir.J37284.1.p, Pavir.Ba03417.1.p	Si035957m, Si029450m	LOC_Os03g61210.1, LOC_Os07g14090.1	Bradi1g03170.1.p, Bradi1g53490.1.p	-	(((Bradi1g03170.1.p,LOC_Os03g61210.1):0.00641359,(((Pavir.Ia00249.1.p,Pavir.J36297.1.p):0.0066474,Si035957m):0.00928874,((GRMZM2G122045_P01,GRMZM2G100419_P01):0.00514047,Sobic.001G028400.1.p):0.00773917):0.0374531):0.101303,((Bradi1g53490.1.p,LOC_Os07g14090.1):0.0103678,(((Pavir.J37284.1.p,Pavir.Ba03417.1.p):0.0151859,Si029450m):0.0240418,(Sobic.002G088700.1.p,GRMZM2G035445_P01):0.00671447):0.085…	-	-	-	-	-	-
260	Poaceae	OG0003943	Sobic.007G209400.1.p, Sobic.002G248700.1.p	GRMZM2G046907_P01, GRMZM2G159828_P01, GRMZM2G103713_P01, GRMZM2G129405_P01, GRMZM2G453018_P01, GRMZM2G464263_P01	Pavir.Fb01942.1.p, Pavir.J20783.1.p, Pavir.J01395.1.p, Pavir.Ba01706.1.p, Pavir.J31123.1.p	Si013926m, Si031979m	LOC_Os09g31458.1, LOC_Os08g39990.1	Bradi4g33830.1.p, Bradi3g40070.1.p	Spipo5G0060300, Spipo0G0076700, Spipo12G0038000	Sobic.002G248700.1.p, Sobic.007G209400.1.p	GRMZM2G103713_P01, GRMZM2G159828_P01, GRMZM2G046907_P01, GRMZM2G464263_P01, GRMZM2G453018_P01, GRMZM2G129405_P01	Pavir.J01395.1.p, Pavir.Ba01706.1.p, Pavir.J31123.1.p, Pavir.Fb01942.1.p, Pavir.J20783.1.p	Si031979m, Si013926m	LOC_Os09g31458.1, LOC_Os08g39990.1	Bradi4g33830.1.p, Bradi3g40070.1.p	-	(((Bradi4g33830.1.p,LOC_Os09g31458.1):0.0138287,(((Pavir.J01395.1.p,Pavir.Ba01706.1.p):0.0477632,Si031979m):0.0352468,((GRMZM2G103713_P01,(GRMZM2G159828_P01,(GRMZM2G046907_P01,GRMZM2G464263_P01):0.097334):0.0613413):0.00156486,Sobic.002G248700.1.p):0.0584593):0.0911217):0.237128,((Bradi3g40070.1.p,LOC_Os08g39990.1):0.0480711,((((Pavir.J31123.1.p,Pavir.Fb01942.1.p):0.0196446,Pavir.J20783.1.p):0.03…	-	-	-	-	-	-
261	Poaceae	OG0003940	Sobic.001G126300.1.p, Sobic.001G486700.1.p	GRMZM2G123204_P01, GRMZM2G119852_P01	Pavir.Ha01843.1.p, Pavir.Ia00765.1.p, Pavir.J30639.1.p, Pavir.Hb01925.1.p, Pavir.Ib04408.1.p, Pavir.J38180.1.p, Pavir.Ia04342.1.p	Si035380m, Si035394m	LOC_Os03g49220.1, LOC_Os03g07840.1	Bradi1g11720.1.p, Bradi1g72980.1.p	Spipo9G0012700	Sobic.001G486700.1.p, Sobic.001G126300.1.p	GRMZM2G119852_P01, GRMZM2G123204_P01	Pavir.Ia04342.1.p, Pavir.J38180.1.p, Pavir.Hb01925.1.p, Pavir.Ha01843.1.p, Pavir.J30639.1.p, Pavir.Ia00765.1.p, Pavir.Ib04408.1.p	Si035380m, Si035394m	LOC_Os03g07840.1, LOC_Os03g49220.1	Bradi1g72980.1.p, Bradi1g11720.1.p	-	(((Bradi1g72980.1.p,LOC_Os03g07840.1):0.00281182,((Pavir.Ia04342.1.p,Pavir.J38180.1.p):0.0299687,(((Pavir.Hb01925.1.p,Pavir.Ha01843.1.p):0.0691124,Si035380m):9.39047e-07,(Sobic.001G486700.1.p,GRMZM2G119852_P01):0.0333949):0.00996101):0.0548556):0.277365,((Bradi1g11720.1.p,LOC_Os03g49220.1):0.0528501,(((Pavir.J30639.1.p,(Pavir.Ia00765.1.p,Pavir.Ib04408.1.p):9.39047e-07):0.0228736,Si035394m):0.0068…	-	-	-	-	-	-
262	Poaceae	OG0003924	Sobic.003G215900.1.p, Sobic.001G235000.1.p, Sobic.001G501900.1.p	GRMZM5G836588_P01, GRMZM2G578190_P01, GRMZM2G100707_P01, GRMZM2G512340_P01	Pavir.J30824.1.p, Pavir.J25135.1.p, Pavir.Ia01838.1.p, Pavir.Ab00032.1.p, Pavir.J15393.1.p, Pavir.Ib00292.1.p, Pavir.J32953.1.p, Pavir.J17559.1.p, Pavir.Ib03322.1.p	Si034886m, Si034851m	LOC_Os10g30750.1, LOC_Os03g05660.1	Bradi1g75010.1.p, Bradi3g27670.1.p	Spipo18G0017700	Sobic.001G501900.1.p, Sobic.003G215900.1.p, Sobic.001G235000.1.p	GRMZM2G100707_P01, GRMZM2G512340_P01, GRMZM5G836588_P01, GRMZM2G578190_P01	Pavir.Ib00292.1.p, Pavir.J32953.1.p, Pavir.Ib03322.1.p, Pavir.J17559.1.p, Pavir.Ia01838.1.p, Pavir.J15393.1.p, Pavir.Ab00032.1.p, Pavir.J25135.1.p, Pavir.J30824.1.p	Si034851m, Si034886m	LOC_Os03g05660.1, LOC_Os10g30750.1	Bradi1g75010.1.p, Bradi3g27670.1.p	-	(((Bradi1g75010.1.p,LOC_Os03g05660.1):9.39047e-07,((Si034851m,(Pavir.Ib00292.1.p,Pavir.J32953.1.p):0.0508669):9.39047e-07,(Sobic.001G501900.1.p,GRMZM2G100707_P01):0.0261033):0.052372):0.033791,((((Pavir.Ib03322.1.p,Pavir.J17559.1.p):0.0362863,Si034886m):0.0316951,((((GRMZM2G512340_P01,GRMZM5G836588_P01):0.0656174,Sobic.003G215900.1.p):9.39047e-07,Pavir.Ia01838.1.p):9.39047e-07,((GRMZM2G578190_P01…	-	-	-	-	-	-
263	Poaceae	OG0003921	Sobic.008G127500.1.p, Sobic.005G211200.1.p	GRMZM2G040425_P01, GRMZM2G106906_P01, GRMZM2G158911_P01, GRMZM2G077708_P01	Pavir.Ha00246.1.p, Pavir.Hb00125.1.p, Pavir.Cb00373.1.p, Pavir.Ca02636.1.p, Pavir.J11535.1.p, Pavir.Cb00540.1.p, Pavir.J23387.1.p	Si027827m, Si028426m, Si024793m, Si031809m, Si014916m, Si026846m, Si026851m	LOC_Os11g44940.1, LOC_Os12g37060.1, LOC_Os12g37070.1	Bradi4g10137.1.p, Bradi1g60391.1.p, Bradi4g04850.1.p, Bradi4g10068.1.p	Spipo29G0002600	Sobic.005G211200.1.p, Sobic.008G127500.1.p	GRMZM2G040425_P01, GRMZM2G106906_P01, GRMZM2G158911_P01, GRMZM2G077708_P01	Pavir.Hb00125.1.p, Pavir.Ha00246.1.p, Pavir.J23387.1.p, Pavir.Ca02636.1.p, Pavir.Cb00540.1.p, Pavir.J11535.1.p, Pavir.Cb00373.1.p	Si014916m, Si026851m, Si027827m, Si031809m, Si026846m, Si024793m, Si028426m	LOC_Os11g44940.1, LOC_Os12g37060.1, LOC_Os12g37070.1	Bradi1g60391.1.p, Bradi4g10137.1.p, Bradi4g10068.1.p, Bradi4g04850.1.p	-	(((((Bradi1g60391.1.p,Bradi4g10137.1.p):0.039747,Bradi4g10068.1.p):0.0912483,LOC_Os11g44940.1):0.0164594,((Pavir.Hb00125.1.p,Pavir.Ha00246.1.p):0.0460434,((((Si014916m,Si026851m):9.39047e-07,Pavir.J23387.1.p):9.39047e-07,Sobic.005G211200.1.p):9.39047e-07,(((Si027827m,Si031809m):9.39047e-07,Si026846m):0.0276356,GRMZM2G040425_P01):0.0822484):0.00251876):0.116661):0.0858064,(((Bradi4g04850.1.p,LOC_O…	-	-	-	-	-	-
264	Poaceae	OG0003919	Sobic.005G019100.1.p, Sobic.004G209000.1.p	GRMZM2G314707_P02, AC194193.3_FGP002, AC205901.2_FGP001, GRMZM2G179733_P01, GRMZM2G164645_P01, GRMZM2G001097_P01, AC218999.2_FGP002	Pavir.J32557.1.p, Pavir.Bb03305.1.p, Pavir.Ba00431.1.p, Pavir.Ab02240.1.p, Pavir.J11595.1.p, Pavir.J17804.1.p	Si022608m, Si017654m	LOC_Os12g08070.1, LOC_Os02g39290.1, LOC_Os05g23950.1, LOC_Os04g14190.1, LOC_Os04g14110.1	Bradi4g40310.1.p, Bradi3g48250.1.p, Bradi2g57790.2.p	Spipo6G0007600	Sobic.004G209000.1.p, Sobic.005G019100.1.p	GRMZM2G001097_P01, GRMZM2G314707_P02, GRMZM2G164645_P01, GRMZM2G179733_P01, AC205901.2_FGP001, AC194193.3_FGP002	Pavir.J11595.1.p, Pavir.Ab02240.1.p, Pavir.J32557.1.p, Pavir.J17804.1.p, Pavir.Ba00431.1.p, Pavir.Bb03305.1.p	Si017654m, Si022608m	LOC_Os02g39290.1, LOC_Os04g14190.1, LOC_Os05g23950.1, LOC_Os04g14110.1, LOC_Os12g08070.1	Bradi3g48250.1.p, Bradi2g57790.2.p, Bradi4g40310.1.p	-	(((((Pavir.J11595.1.p,Pavir.Ab02240.1.p):0.0316598,Si017654m):0.0169227,(Sobic.004G209000.1.p,GRMZM2G001097_P01):0.0899988):0.167647,(LOC_Os02g39290.1,Bradi3g48250.1.p):0.0656686):0.819281,(Bradi2g57790.2.p,((Bradi4g40310.1.p,(((LOC_Os04g14190.1,LOC_Os05g23950.1):9.39047e-07,LOC_Os04g14110.1):0.0206036,LOC_Os12g08070.1):0.113179):0.0645404,(((Pavir.J32557.1.p,(Pavir.J17804.1.p,(Pavir.Ba00431.1.p,…	-	-	-	-	-	-
265	Poaceae	OG0003914	Sobic.001G429700.1.p, Sobic.001G121700.1.p	GRMZM5G883632_P01, GRMZM2G469224_P01, GRMZM2G180559_P01, GRMZM2G090435_P01, AC204301.3_FGP002	Pavir.Ib01102.1.p, Pavir.Ib04367.1.p, Pavir.J17247.1.p, Pavir.Ia03861.1.p	Si038684m, Si035836m	LOC_Os03g15530.1, LOC_Os03g49830.1	Bradi1g11050.1.p, Bradi1g67440.1.p	Spipo12G0040700	Sobic.001G429700.1.p, Sobic.001G121700.1.p	GRMZM2G180559_P01, GRMZM5G883632_P01, GRMZM2G090435_P01, GRMZM2G469224_P01	Pavir.Ia03861.1.p, Pavir.Ib01102.1.p, Pavir.Ib04367.1.p, Pavir.J17247.1.p	Si038684m, Si035836m	LOC_Os03g15530.1, LOC_Os03g49830.1	Bradi1g67440.1.p, Bradi1g11050.1.p	-	(((Bradi1g67440.1.p,LOC_Os03g15530.1):0.0745623,(((Pavir.Ia03861.1.p,Pavir.Ib01102.1.p):0.0130882,Si038684m):0.0876797,((GRMZM2G180559_P01,GRMZM5G883632_P01):0.00165517,Sobic.001G429700.1.p):0.101479):0.12795):0.636764,((((Pavir.Ib04367.1.p,Pavir.J17247.1.p):0.046783,Si035836m):0.0172452,(Sobic.001G121700.1.p,(GRMZM2G090435_P01,GRMZM2G469224_P01):0.0342905):0.0220315):0.0833309,(LOC_Os03g49830.1,…	-	-	-	-	-	-
266	Poaceae	OG0003911	Sobic.001G531700.1.p, Sobic.001G321200.1.p	GRMZM2G029713_P01, GRMZM2G087243_P03, GRMZM2G474651_P05	Pavir.Ia02945.1.p, Pavir.J33028.1.p, Pavir.Ib00026.1.p	Si034984m, Si034977m	LOC_Os10g37850.1, LOC_Os03g02580.1	Bradi3g31550.3.p, Bradi1g77390.1.p	Spipo1G0097500, Spipo16G0007400, Spipo11G0028000	Sobic.001G321200.1.p, Sobic.001G531700.1.p	GRMZM2G474651_P05, GRMZM2G087243_P03, GRMZM2G029713_P01	Pavir.Ia02945.1.p, Pavir.J33028.1.p, Pavir.Ib00026.1.p	Si034984m, Si034977m	LOC_Os10g37850.1, LOC_Os03g02580.1	Bradi3g31550.3.p, Bradi1g77390.1.p	-	(((Bradi3g31550.3.p,LOC_Os10g37850.1):0.0129399,(((Pavir.Ia02945.1.p,Pavir.J33028.1.p):0.0255513,Si034984m):0.0161842,((GRMZM2G474651_P05,GRMZM2G087243_P03):0.00221935,Sobic.001G321200.1.p):0.0251464):0.049855):0.0707965,((LOC_Os03g02580.1,Bradi1g77390.1.p):0.0399678,((Pavir.Ib00026.1.p,Si034977m):0.0284026,(Sobic.001G531700.1.p,GRMZM2G029713_P01):0.100814):0.0654748):0.0915672):0.182494;	-	-	-	-	-	-
267	Poaceae	OG0003908	Sobic.009G172600.1.p, Sobic.003G340300.1.p	GRMZM2G118441_P01, GRMZM2G019413_P01, GRMZM2G039173_P01	Pavir.J06685.1.p, Pavir.J08043.1.p, Pavir.Eb03583.1.p, Pavir.Ab01284.1.p	Si000931m, Si021741m	LOC_Os05g39800.1, LOC_Os01g61010.1	Bradi2g53700.1.p, Bradi2g22400.1.p	Spipo6G0060500, Spipo6G0061100, Spipo7G0042500, Spipo6G0060600, Spipo11G0001300, Spipo6G0061200, Spipo11G0001400	Sobic.009G172600.1.p, Sobic.003G340300.1.p	GRMZM2G039173_P01, GRMZM2G019413_P01, GRMZM2G118441_P01	Pavir.Ab01284.1.p, Pavir.J06685.1.p, Pavir.J08043.1.p, Pavir.Eb03583.1.p	Si021741m, Si000931m	LOC_Os05g39800.1, LOC_Os01g61010.1	Bradi2g22400.1.p, Bradi2g53700.1.p	-	(((Bradi2g22400.1.p,LOC_Os05g39800.1):0.0240031,(((Pavir.Ab01284.1.p,Pavir.J06685.1.p):0.017697,Si021741m):0.0214345,(Sobic.009G172600.1.p,GRMZM2G039173_P01):0.0616327):0.12162):0.121363,((Bradi2g53700.1.p,LOC_Os01g61010.1):0.0443027,(((Pavir.J08043.1.p,Pavir.Eb03583.1.p):0.0238585,Si000931m):0.0125287,((GRMZM2G019413_P01,GRMZM2G118441_P01):0.0259646,Sobic.003G340300.1.p):0.0447034):0.0408802):0.…	-	-	-	-	-	-
268	Poaceae	OG0003901	Sobic.006G238500.1.p, Sobic.006G211800.1.p	GRMZM2G405575_P01, GRMZM2G349649_P01, GRMZM2G086136_P01, GRMZM2G028929_P02	Pavir.Ga00317.1.p, Pavir.J38238.1.p, Pavir.Gb00368.1.p, Pavir.Gb00532.1.p	Si010762m, Si010732m	LOC_Os04g52270.1, LOC_Os04g55200.1	Bradi5g23800.1.p, Bradi5g21540.1.p	Spipo13G0056100	Sobic.006G238500.1.p, Sobic.006G211800.1.p	GRMZM2G405575_P01, GRMZM2G349649_P01, GRMZM2G086136_P01, GRMZM2G028929_P02	Pavir.Gb00368.1.p, Pavir.Ga00317.1.p, Pavir.J38238.1.p, Pavir.Gb00532.1.p	Si010732m, Si010762m	LOC_Os04g55200.1, LOC_Os04g52270.1	Bradi5g23800.1.p, Bradi5g21540.1.p	-	(((Bradi5g23800.1.p,LOC_Os04g55200.1):0.00101303,(((Pavir.Gb00368.1.p,Pavir.Ga00317.1.p):0.036992,Si010732m):0.0282621,(Sobic.006G238500.1.p,((GRMZM2G405575_P01,GRMZM2G349649_P01):0.441094,GRMZM2G086136_P01):0.0376493):0.0145066):0.0731344):0.237857,((Bradi5g21540.1.p,LOC_Os04g52270.1):9.39047e-07,(Pavir.J38238.1.p,((Sobic.006G211800.1.p,GRMZM2G028929_P02):0.0108053,(Si010762m,Pavir.Gb00532.1.p):…	-	-	-	-	-	-
269	Poaceae	OG0003892	Sobic.004G211100.1.p, Sobic.006G135000.1.p	GRMZM2G014750_P01, GRMZM2G096705_P01	Pavir.J16915.1.p, Pavir.Aa01386.1.p, Pavir.Ia01292.1.p, Pavir.J11963.1.p, Pavir.Ab02256.1.p, Pavir.Ga01276.1.p	Si017164m, Si010109m	LOC_Os04g42010.1, LOC_Os02g39700.1	Bradi5g14590.1.p, Bradi3g48441.1.p	Spipo14G0018700	Sobic.006G135000.1.p, Sobic.004G211100.1.p	GRMZM2G096705_P01, GRMZM2G014750_P01	Pavir.J11963.1.p, Pavir.J16915.1.p, Pavir.Ab02256.1.p, Pavir.Aa01386.1.p	Si010109m, Si017164m	LOC_Os04g42010.1, LOC_Os02g39700.1	Bradi5g14590.1.p, Bradi3g48441.1.p	-	(((Bradi5g14590.1.p,LOC_Os04g42010.1):0.0331239,(((Pavir.J11963.1.p,Pavir.J16915.1.p):0.043721,Si010109m):0.0458883,(Sobic.006G135000.1.p,GRMZM2G096705_P01):0.0761152):0.0815478):0.0476309,((Bradi3g48441.1.p,LOC_Os02g39700.1):9.39047e-07,(((Pavir.Ab02256.1.p,Pavir.Aa01386.1.p):0.0275056,Si017164m):0.0281752,(Sobic.004G211100.1.p,GRMZM2G014750_P01):0.086135):0.0642217):0.195753):0.0484439;	-	-	-	-	-	-
270	Poaceae	OG0003890	Sobic.009G207900.1.p, Sobic.003G284300.1.p, Sobic.010G042400.1.p	GRMZM2G025966_P01, GRMZM2G091825_P01, GRMZM2G059753_P01, GRMZM2G105473_P01	Pavir.Ca01518.1.p, Pavir.J04645.1.p, Pavir.J18058.1.p, Pavir.J26732.1.p, Pavir.Da02182.1.p, Pavir.J31803.1.p, Pavir.Eb03014.1.p, Pavir.Ea02975.1.p	Si004184m, Si021978m, Si006575m	LOC_Os05g45400.1, LOC_Os01g52920.1, LOC_Os06g05950.1	Bradi1g49180.1.p, Bradi2g48850.1.p, Bradi2g18990.1.p	Spipo19G0004900	Sobic.003G284300.1.p, Sobic.009G207900.1.p	GRMZM2G025966_P01, GRMZM2G059753_P01, GRMZM2G105473_P01	Pavir.Ea02975.1.p, Pavir.Eb03014.1.p, Pavir.J04645.1.p, Pavir.Ca01518.1.p	Si004184m, Si021978m	LOC_Os01g52920.1, LOC_Os05g45400.1	Bradi2g48850.1.p, Bradi2g18990.1.p	-	(((Bradi2g48850.1.p,LOC_Os01g52920.1):0.0430913,(((Pavir.Ea02975.1.p,Pavir.Eb03014.1.p):0.0140646,Si004184m):0.0144942,((GRMZM2G025966_P01,GRMZM2G059753_P01):9.39047e-07,Sobic.003G284300.1.p):0.0237422):0.00616378):0.0701308,((Bradi2g18990.1.p,LOC_Os05g45400.1):0.020028,(((Pavir.J04645.1.p,Pavir.Ca01518.1.p):0.0470298,Si021978m):0.0164476,(Sobic.009G207900.1.p,GRMZM2G105473_P01):0.0451685):0.0525…	-	-	-	-	-	-
271	Poaceae	OG0003881	Sobic.003G292500.1.p, Sobic.009G203000.1.p	GRMZM2G011068_P01, GRMZM2G477198_P01, GRMZM2G477200_P01	Pavir.J09335.1.p, Pavir.J32263.1.p, Pavir.Eb02582.1.p, Pavir.Ca01654.1.p, Pavir.J11283.1.p, Pavir.J17072.1.p, Pavir.Ea02905.1.p, Pavir.Eb02583.1.p	Si021555m, Si000901m	LOC_Os05g44590.2, LOC_Os01g54040.2	Bradi2g19430.1.p, Bradi2g49550.3.p	Spipo21G0035100	Sobic.003G292500.1.p, Sobic.009G203000.1.p	GRMZM2G477198_P01, GRMZM2G477200_P01, GRMZM2G011068_P01	Pavir.J09335.1.p, Pavir.Eb02582.1.p, Pavir.Ea02905.1.p, Pavir.J17072.1.p, Pavir.Eb02583.1.p, Pavir.Ca01654.1.p, Pavir.J32263.1.p, Pavir.J11283.1.p	Si000901m, Si021555m	LOC_Os01g54040.2, LOC_Os05g44590.2	Bradi2g49550.3.p, Bradi2g19430.1.p	-	(((Bradi2g49550.3.p,LOC_Os01g54040.2):0.052504,(((GRMZM2G477198_P01,Sobic.003G292500.1.p):0.0672528,(((Pavir.J09335.1.p,Pavir.Eb02582.1.p):0.0365621,(Pavir.Ea02905.1.p,Pavir.J17072.1.p):9.39047e-07):0.0324363,Si000901m):0.104267):9.39047e-07,(Pavir.Eb02583.1.p,GRMZM2G477200_P01):0.00974532):0.198643):0.14857,((Bradi2g19430.1.p,LOC_Os05g44590.2):0.0498919,((((Pavir.Ca01654.1.p,Pavir.J32263.1.p):0.…	-	-	-	-	-	-
272	Poaceae	OG0003869	Sobic.004G066000.1.p, Sobic.010G208900.1.p, Sobic.010G065700.1.p, Sobic.004G329500.1.p	GRMZM2G075845_P01, GRMZM2G152126_P01, GRMZM2G010912_P01, GRMZM2G116491_P01	Pavir.J36026.1.p, Pavir.J04581.1.p, Pavir.Aa03148.1.p, Pavir.Da00326.1.p, Pavir.J29495.1.p, Pavir.Da02081.1.p, Pavir.J37436.1.p	Si017616m, Si019672m, Si008578m, Si006798m	LOC_Os02g08470.1, LOC_Os06g43990.1, LOC_Os02g55190.1	Bradi1g30850.3.p, Bradi3g54060.1.p, Bradi3g06076.1.p, Bradi1g47330.2.p	Spipo10G0014700	Sobic.010G208900.1.p, Sobic.004G066000.1.p, Sobic.010G208900.1.p, Sobic.004G066000.1.p, Sobic.010G065700.1.p, Sobic.004G329500.1.p	GRMZM2G152126_P01, GRMZM2G075845_P01, GRMZM2G152126_P01, GRMZM2G075845_P01, GRMZM2G116491_P01, GRMZM2G010912_P01	Pavir.Da00326.1.p, Pavir.J37436.1.p, Pavir.J29495.1.p, Pavir.Aa03148.1.p, Pavir.Da00326.1.p, Pavir.J37436.1.p, Pavir.J29495.1.p, Pavir.Aa03148.1.p, Pavir.Da02081.1.p, Pavir.J36026.1.p, Pavir.J04581.1.p	Si006798m, Si017616m, Si006798m, Si017616m, Si008578m, Si019672m	LOC_Os06g43990.1, LOC_Os02g08470.1, LOC_Os06g43990.1, LOC_Os02g08470.1, LOC_Os02g55190.1	Bradi1g30850.3.p, Bradi3g06076.1.p, Bradi1g30850.3.p, Bradi3g06076.1.p, Bradi1g47330.2.p, Bradi3g54060.1.p	-	(((Bradi1g30850.3.p,LOC_Os06g43990.1):0.038061,(((Pavir.Da00326.1.p,Pavir.J37436.1.p):0.117551,Si006798m):0.0381087,(Sobic.010G208900.1.p,GRMZM2G152126_P01):0.0765279):0.269796):0.608795,((Bradi3g06076.1.p,LOC_Os02g08470.1):0.273288,(((Pavir.J29495.1.p,Pavir.Aa03148.1.p):0.155069,Si017616m):0.138297,(Sobic.004G066000.1.p,GRMZM2G075845_P01):0.0808198):0.509277):0.443941):0.358973;	((((Bradi1g30850.3.p,LOC_Os06g43990.1):0.038061,(((Pavir.Da00326.1.p,Pavir.J37436.1.p):0.117551,Si006798m):0.0381087,(Sobic.010G208900.1.p,GRMZM2G152126_P01):0.0765279):0.269796):0.608795,((Bradi3g06076.1.p,LOC_Os02g08470.1):0.273288,(((Pavir.J29495.1.p,Pavir.Aa03148.1.p):0.155069,Si017616m):0.138297,(Sobic.004G066000.1.p,GRMZM2G075845_P01):0.0808198):0.509277):0.443941):0.358973,((Bradi1g47330.2…	-	-	-	-	-
273	Poaceae	OG0003861	Sobic.003G212100.1.p, Sobic.003G235200.1.p, Sobic.009G252800.1.p	GRMZM2G072080_P01, GRMZM2G088436_P01, GRMZM5G812356_P02, GRMZM6G441248_P01, GRMZM5G849087_P01	Pavir.Ea02212.1.p, Pavir.Eb03050.1.p, Pavir.Eb01680.1.p, Pavir.J02803.1.p, Pavir.Eb02093.1.p, Pavir.Ea02126.1.p, Pavir.J17359.1.p, Pavir.J05537.1.p	Si002044m, Si022476m, Si018537m, Si002112m	LOC_Os05g51140.2, LOC_Os01g42010.1, LOC_Os01g45439.2	Bradi1g45565.2.p, Bradi2g44930.2.p, Bradi2g42932.1.p, Bradi2g14580.2.p	Spipo8G0058200	Sobic.009G252800.1.p, Sobic.003G212100.1.p, Sobic.009G252800.1.p, Sobic.003G212100.1.p, Sobic.003G235200.1.p	GRMZM6G441248_P01, GRMZM5G849087_P01, GRMZM5G812356_P02, GRMZM2G072080_P01, GRMZM6G441248_P01, GRMZM5G849087_P01, GRMZM5G812356_P02, GRMZM2G072080_P01, GRMZM2G088436_P01	Pavir.J17359.1.p, Pavir.J05537.1.p, Pavir.J02803.1.p, Pavir.Eb03050.1.p, Pavir.Ea02126.1.p, Pavir.Eb02093.1.p, Pavir.J17359.1.p, Pavir.J05537.1.p, Pavir.J02803.1.p, Pavir.Eb03050.1.p, Pavir.Ea02126.1.p, Pavir.Eb02093.1.p, Pavir.Ea02212.1.p, Pavir.Eb01680.1.p	Si022476m, Si018537m, Si002044m, Si022476m, Si018537m, Si002044m, Si002112m	LOC_Os05g51140.2, LOC_Os01g42010.1, LOC_Os05g51140.2, LOC_Os01g42010.1, LOC_Os01g45439.2	Bradi2g14580.2.p, Bradi2g42932.1.p, Bradi2g14580.2.p, Bradi2g42932.1.p, Bradi2g44930.2.p, Bradi1g45565.2.p	-	(((((((Si022476m,Si018537m):0.0272411,((Pavir.J17359.1.p,Pavir.J05537.1.p):0.0111923,Pavir.J02803.1.p):0.00963349):0.0165032,(GRMZM6G441248_P01,Sobic.009G252800.1.p):9.39047e-07):9.39047e-07,(Pavir.Eb03050.1.p,GRMZM5G849087_P01):9.39047e-07):0.0349114,GRMZM5G812356_P02):9.39047e-07,(Bradi2g14580.2.p,LOC_Os05g51140.2):0.0177657):0.146884,((Bradi2g42932.1.p,LOC_Os01g42010.1):9.39047e-07,(((Pavir.Ea…	((((((((Si022476m,Si018537m):0.0272411,((Pavir.J17359.1.p,Pavir.J05537.1.p):0.0111923,Pavir.J02803.1.p):0.00963349):0.0165032,(GRMZM6G441248_P01,Sobic.009G252800.1.p):9.39047e-07):9.39047e-07,(Pavir.Eb03050.1.p,GRMZM5G849087_P01):9.39047e-07):0.0349114,GRMZM5G812356_P02):9.39047e-07,(Bradi2g14580.2.p,LOC_Os05g51140.2):0.0177657):0.146884,((Bradi2g42932.1.p,LOC_Os01g42010.1):9.39047e-07,(((Pavir.E…	-	-	-	-	-
274	Poaceae	OG0003854	Sobic.004G162500.1.p, Sobic.006G065200.1.p	GRMZM2G444255_P01, GRMZM2G010743_P01, GRMZM2G473463_P01, GRMZM2G089507_P01	Pavir.Aa01883.1.p, Pavir.Gb00035.1.p, Pavir.J14062.1.p	Si017350m, Si010804m	LOC_Os04g33220.1, LOC_Os02g32530.1	Bradi3g44650.1.p, Bradi5g08930.1.p	Spipo20G0007800, Spipo7G0069100	Sobic.004G162500.1.p, Sobic.006G065200.1.p	GRMZM2G473463_P01, GRMZM2G010743_P01, GRMZM2G089507_P01	Pavir.Aa01883.1.p, Pavir.Gb00035.1.p, Pavir.J14062.1.p	Si017350m, Si010804m	LOC_Os02g32530.1, LOC_Os04g33220.1	Bradi3g44650.1.p, Bradi5g08930.1.p	-	(((Bradi3g44650.1.p,LOC_Os02g32530.1):0.0123837,((Pavir.Aa01883.1.p,Si017350m):0.0136195,((Sobic.004G162500.1.p,GRMZM2G473463_P01):0.0248544,GRMZM2G010743_P01):0.00333948):0.0512947):0.0127222,((Bradi5g08930.1.p,LOC_Os04g33220.1):0.0430841,(((Pavir.Gb00035.1.p,Pavir.J14062.1.p):0.0188212,Si010804m):0.0100267,(Sobic.006G065200.1.p,GRMZM2G089507_P01):0.0250702):0.0699527):0.195105):0.0374919;	-	-	-	-	-	-
275	Poaceae	OG0003838	Sobic.001G194200.1.p, Sobic.007G041500.1.p, Sobic.006G163800.1.p	GRMZM2G111086_P01, GRMZM2G164148_P01, GRMZM2G345725_P01, GRMZM2G088549_P02, GRMZM2G071145_P01, GRMZM2G074665_P01, GRMZM5G800975_P01, GRMZM2G428730_P01, GRMZM2G072370_P01	Pavir.Ib03754.1.p, Pavir.J27768.1.p, Pavir.Ga00671.1.p, Pavir.Ia01418.1.p, Pavir.J10645.1.p, Pavir.J14014.1.p, Pavir.Fa01939.1.p, Pavir.Gb01210.1.p	Si014079m, Si034375m, Si009447m	LOC_Os04g45800.1, LOC_Os10g37280.1, LOC_Os08g05650.1	Bradi3g17050.1.p, Bradi3g30830.2.p, Bradi5g17160.2.p	Spipo1G0110100	Sobic.007G041500.1.p, Sobic.001G194200.1.p, Sobic.006G163800.1.p, Sobic.001G194200.1.p, Sobic.006G163800.1.p	GRMZM2G088549_P02, GRMZM2G111086_P01, GRMZM2G072370_P01, GRMZM2G428730_P01, GRMZM2G164148_P01, GRMZM2G074665_P01, GRMZM2G345725_P01, GRMZM5G800975_P01, GRMZM2G111086_P01, GRMZM2G072370_P01, GRMZM2G428730_P01, GRMZM2G164148_P01, GRMZM2G074665_P01, GRMZM2G345725_P01, GRMZM5G800975_P01	Pavir.Fa01939.1.p, Pavir.J14014.1.p, Pavir.J10645.1.p, Pavir.J27768.1.p, Pavir.Ia01418.1.p, Pavir.Ib03754.1.p, Pavir.Gb01210.1.p, Pavir.Ga00671.1.p, Pavir.Ia01418.1.p, Pavir.Ib03754.1.p, Pavir.Gb01210.1.p, Pavir.Ga00671.1.p	Si014079m, Si034375m, Si009447m, Si034375m, Si009447m	LOC_Os08g05650.1, LOC_Os10g37280.1, LOC_Os04g45800.1, LOC_Os10g37280.1, LOC_Os04g45800.1	Bradi3g17050.1.p, Bradi3g30830.2.p, Bradi5g17160.2.p, Bradi3g30830.2.p, Bradi5g17160.2.p	-	((((((Pavir.Fa01939.1.p,(Pavir.J14014.1.p,Pavir.J10645.1.p):0.103826):0.0149818,Pavir.J27768.1.p):0.0222552,Si014079m):0.0849233,(Sobic.007G041500.1.p,GRMZM2G088549_P02):0.111208):0.0889265,(Bradi3g17050.1.p,LOC_Os08g05650.1):0.022419):1.49457,(((Bradi3g30830.2.p,LOC_Os10g37280.1):0.00891274,(((((GRMZM2G111086_P01,(GRMZM2G072370_P01,(GRMZM2G428730_P01,GRMZM2G164148_P01):9.39047e-07):0.219875):9.3…	(((Bradi3g30830.2.p,LOC_Os10g37280.1):0.00891274,(((((GRMZM2G111086_P01,(GRMZM2G072370_P01,(GRMZM2G428730_P01,GRMZM2G164148_P01):9.39047e-07):0.219875):9.39047e-07,GRMZM2G074665_P01):0.0735288,GRMZM2G345725_P01):0.0239247,Sobic.001G194200.1.p):0.0276138,((Pavir.Ia01418.1.p,Pavir.Ib03754.1.p):0.01596,Si034375m):0.0137817):0.0572097):0.353979,((Bradi5g17160.2.p,LOC_Os04g45800.1):0.0571015,((Si00944…	-	-	-	-	-
276	Poaceae	OG0003836	Sobic.003G115500.1.p, Sobic.009G106400.1.p, Sobic.001G398000.1.p	GRMZM2G421742_P01, GRMZM2G133032_P01, GRMZM2G021433_P02	Pavir.Ib01425.1.p, Pavir.Ia04025.1.p, Pavir.Eb00962.1.p, Pavir.Cb01338.1.p, Pavir.Ea00907.1.p, Pavir.Ca01440.1.p	Si004251m, Si024951m, Si037722m	LOC_Os05g28780.1, LOC_Os03g19170.1, LOC_Os01g14990.1	Bradi1g64670.1.p, Bradi2g28130.1.p	Spipo29G0002800	Sobic.009G106400.1.p, Sobic.001G398000.1.p	GRMZM2G133032_P01, GRMZM2G021433_P02	Pavir.Ca01440.1.p, Pavir.Cb01338.1.p, Pavir.Ia04025.1.p, Pavir.Ib01425.1.p	Si024951m, Si037722m	LOC_Os05g28780.1, LOC_Os03g19170.1	Bradi2g28130.1.p, Bradi1g64670.1.p	-	(((Bradi2g28130.1.p,LOC_Os05g28780.1):0.186134,(((Pavir.Ca01440.1.p,Pavir.Cb01338.1.p):0.0204498,Si024951m):0.0683042,(Sobic.009G106400.1.p,GRMZM2G133032_P01):9.39047e-07):0.0889514):0.967629,((Bradi1g64670.1.p,LOC_Os03g19170.1):9.39047e-07,(((Pavir.Ia04025.1.p,Pavir.Ib01425.1.p):0.0450813,Si037722m):0.0177988,(Sobic.001G398000.1.p,GRMZM2G021433_P02):0.0261041):0.071352):0.965531):9.39047e-07;	-	-	-	-	-	-
277	Poaceae	OG0003829	Sobic.003G106500.1.p, Sobic.001G461000.1.p	GRMZM2G134367_P01, GRMZM2G110504_P01	Pavir.Ib00720.1.p, Pavir.Ia04666.1.p, Pavir.Ia02723.1.p	Si035926m, Si037838m	LOC_Os03g11220.1, LOC_Os10g18340.1	Bradi1g70430.1.p, Bradi3g10120.1.p	Spipo18G0022000, Spipo2G0093000, Spipo18G0021900, Spipo2G0093200	Sobic.001G461000.1.p, Sobic.003G106500.1.p	GRMZM2G134367_P01, GRMZM2G110504_P01	Pavir.Ia04666.1.p, Pavir.Ib00720.1.p, Pavir.Ia02723.1.p	Si035926m, Si037838m	LOC_Os03g11220.1, LOC_Os10g18340.1	Bradi1g70430.1.p, Bradi3g10120.1.p	-	(((Bradi1g70430.1.p,LOC_Os03g11220.1):0.0187947,(((Pavir.Ia04666.1.p,Pavir.Ib00720.1.p):0.0290509,Si035926m):0.0297033,(Sobic.001G461000.1.p,GRMZM2G134367_P01):0.0139746):0.0371076):0.599507,(((Sobic.003G106500.1.p,GRMZM2G110504_P01):9.39047e-07,(Pavir.Ia02723.1.p,Si037838m):0.155201):0.0862454,(Bradi3g10120.1.p,LOC_Os10g18340.1):0.026712):0.758757):0.352085;	-	-	-	-	-	-
278	Poaceae	OG0003825	Sobic.001G302200.1.p, Sobic.006G172200.1.p	GRMZM2G026889_P01, GRMZM2G091581_P01, GRMZM2G114772_P01, GRMZM2G462261_P03	Pavir.Ib02214.1.p, Pavir.J09636.1.p, Pavir.J20028.1.p, Pavir.Ab01925.1.p, Pavir.J21274.1.p, Pavir.Ia02179.1.p, Pavir.Ga01065.1.p	Si035436m, Si010456m	LOC_Os10g40640.1, LOC_Os04g46750.1	Bradi3g33080.1.p, Bradi5g17880.1.p, Bradi5g27680.1.p	Spipo1G0081900, Spipo11G0035100	Sobic.001G302200.1.p, Sobic.006G172200.1.p	GRMZM2G026889_P01, GRMZM2G114772_P01, GRMZM2G462261_P03, GRMZM2G091581_P01	Pavir.Ia02179.1.p, Pavir.Ib02214.1.p, Pavir.J20028.1.p, Pavir.J09636.1.p, Pavir.J21274.1.p, Pavir.Ga01065.1.p	Si035436m, Si010456m	LOC_Os10g40640.1, LOC_Os04g46750.1	Bradi3g33080.1.p, Bradi5g17880.1.p	-	(((Bradi3g33080.1.p,LOC_Os10g40640.1):9.39047e-07,(((Pavir.Ia02179.1.p,Pavir.Ib02214.1.p):0.0195292,Si035436m):0.0178286,((GRMZM2G026889_P01,GRMZM2G114772_P01):0.0084775,Sobic.001G302200.1.p):0.0550656):0.0769863):0.525971,((Bradi5g17880.1.p,LOC_Os04g46750.1):0.00312864,(((GRMZM2G462261_P03,GRMZM2G091581_P01):9.39047e-07,Sobic.006G172200.1.p):0.0334147,(Si010456m,((Pavir.J20028.1.p,Pavir.J09636.1…	-	-	-	-	-	-
279	Poaceae	OG0003820	Sobic.002G020900.1.p, Sobic.008G187800.1.p, Sobic.001G138800.1.p	GRMZM2G129083_P01, GRMZM2G460465_P01, GRMZM2G044174_P01, GRMZM2G391351_P01, GRMZM2G041588_P01, GRMZM2G059029_P01	Pavir.Bb00199.1.p, Pavir.J35249.1.p, Pavir.J35606.1.p, Pavir.J16941.1.p, Pavir.J27954.1.p	Si037710m, Si031499m	LOC_Os12g43820.1, LOC_Os07g03180.1, LOC_Os03g47270.1	Bradi1g12590.1.p, Bradi1g57510.1.p	Spipo0G0190800	Sobic.002G020900.1.p, Sobic.008G187800.1.p, Sobic.001G138800.1.p	GRMZM2G041588_P01, GRMZM2G460465_P01, GRMZM2G044174_P01, GRMZM2G391351_P01, GRMZM2G059029_P01, GRMZM2G129083_P01	Pavir.J27954.1.p, Pavir.Bb00199.1.p, Pavir.J35606.1.p, Pavir.J16941.1.p, Pavir.J35249.1.p	Si031499m, Si037710m	LOC_Os07g03180.1, LOC_Os12g43820.1, LOC_Os03g47270.1	Bradi1g57510.1.p, Bradi1g12590.1.p	-	((((Bradi1g57510.1.p,LOC_Os07g03180.1):0.104302,(((Pavir.J27954.1.p,Pavir.Bb00199.1.p):0.192128,Si031499m):0.0289073,(((GRMZM2G041588_P01,(GRMZM2G460465_P01,GRMZM2G044174_P01):9.39047e-07):9.39047e-07,GRMZM2G391351_P01):0.0814758,Sobic.002G020900.1.p):0.30504):0.503594):0.298657,(LOC_Os12g43820.1,((Sobic.008G187800.1.p,GRMZM2G059029_P01):9.39047e-07,Pavir.J35606.1.p):0.456307):0.242822):0.0571357…	-	-	-	-	-	-
280	Poaceae	OG0003819	Sobic.002G313900.1.p, Sobic.006G210700.1.p	GRMZM2G139931_P01, GRMZM2G121063_P02	Pavir.J08656.1.p, Pavir.Ba00867.1.p, Pavir.Bb02820.1.p, Pavir.Gb00540.1.p, Pavir.Ga00614.1.p	Si028916m, Si009581m	LOC_Os07g32530.1, LOC_Os04g52120.1	Bradi1g26560.1.p, Bradi5g21300.1.p	Spipo5G0024100, Spipo20G0025100	Sobic.006G210700.1.p, Sobic.002G313900.1.p	GRMZM2G121063_P02, GRMZM2G139931_P01	Pavir.Gb00540.1.p, Pavir.Ga00614.1.p, Pavir.J08656.1.p, Pavir.Ba00867.1.p, Pavir.Bb02820.1.p	Si009581m, Si028916m	LOC_Os04g52120.1, LOC_Os07g32530.1	Bradi5g21300.1.p, Bradi1g26560.1.p	-	((((((Pavir.Gb00540.1.p,Pavir.Ga00614.1.p):0.00496237,Pavir.J08656.1.p):0.0240047,Si009581m):0.0111437,(Sobic.006G210700.1.p,GRMZM2G121063_P02):0.0209258):0.0405771,(Bradi5g21300.1.p,LOC_Os04g52120.1):0.0242414):0.712221,((((Pavir.Ba00867.1.p,Pavir.Bb02820.1.p):0.0113157,Si028916m):0.00711096,(Sobic.002G313900.1.p,GRMZM2G139931_P01):0.0256111):0.0315004,(LOC_Os07g32530.1,Bradi1g26560.1.p):0.00684…	-	-	-	-	-	-
281	Poaceae	OG0003818	Sobic.009G052200.1.p, Sobic.003G155300.1.p	GRMZM2G073774_P01, GRMZM2G152958_P01, GRMZM2G145595_P01	Pavir.Eb02357.1.p, Pavir.Ca01137.1.p, Pavir.Ea01288.1.p, Pavir.J05441.1.p	Si009681m, Si000849m	LOC_Os01g23610.1, LOC_Os05g06460.1	Bradi2g12520.1.p, Bradi2g34970.1.p	Spipo0G0087000	Sobic.009G052200.1.p, Sobic.003G155300.1.p	GRMZM2G073774_P01, GRMZM2G152958_P01, GRMZM2G145595_P01	Pavir.J05441.1.p, Pavir.Ca01137.1.p, Pavir.Eb02357.1.p	Si009681m, Si000849m	LOC_Os05g06460.1, LOC_Os01g23610.1	Bradi2g34970.1.p, Bradi2g12520.1.p	-	(((Bradi2g34970.1.p,LOC_Os05g06460.1):0.0193738,(((Pavir.J05441.1.p,Pavir.Ca01137.1.p):0.0127939,Si009681m):0.0440946,(Sobic.009G052200.1.p,(GRMZM2G073774_P01,GRMZM2G152958_P01):0.0443734):0.0139567):0.0510704):0.0904083,((Bradi2g12520.1.p,LOC_Os01g23610.1):0.0155768,((Pavir.Eb02357.1.p,Si000849m):0.00701662,(Sobic.003G155300.1.p,GRMZM2G145595_P01):0.0687288):0.0418078):0.000256081):0.0241046;	-	-	-	-	-	-
282	Poaceae	OG0003815	Sobic.002G072200.1.p, Sobic.002G347500.1.p, Sobic.003G316000.1.p	GRMZM2G042612_P01, GRMZM2G158447_P01, GRMZM2G078595_P02, AC194425.3_FGP005	Pavir.Bb03154.1.p, Pavir.Ea03082.1.p, Pavir.J23881.1.p, Pavir.Ba03483.1.p, Pavir.J15199.1.p, Pavir.Eb03392.1.p, Pavir.Ea03080.1.p, Pavir.Bb00680.1.p	Si003577m, Si033353m, Si031783m	LOC_Os01g57050.1, LOC_Os03g59210.1, LOC_Os07g38470.1	Bradi1g23990.1.p, Bradi2g51696.1.p, Bradi1g04750.2.p, Bradi1g54420.1.p	Spipo2G0067400	Sobic.002G072200.1.p, Sobic.002G347500.1.p	GRMZM2G078595_P02, GRMZM2G042612_P01, GRMZM2G158447_P01	Pavir.Ba03483.1.p, Pavir.Bb00680.1.p, Pavir.J15199.1.p, Pavir.Bb03154.1.p, Pavir.J23881.1.p	Si033353m, Si031783m	LOC_Os03g59210.1, LOC_Os07g38470.1	Bradi1g54420.1.p, Bradi1g04750.2.p, Bradi1g23990.1.p	-	((((Bradi1g54420.1.p,Bradi1g04750.2.p):0.00268795,LOC_Os03g59210.1):9.39047e-07,((Sobic.002G072200.1.p,GRMZM2G078595_P02):9.39047e-07,((Pavir.Ba03483.1.p,Pavir.Bb00680.1.p):9.39047e-07,Si033353m):0.0333353):0.103313):0.432771,((Bradi1g23990.1.p,LOC_Os07g38470.1):0.0469628,((((Pavir.J15199.1.p,Pavir.Bb03154.1.p):9.39047e-07,Pavir.J23881.1.p):9.39047e-07,Si031783m):0.0183833,(Sobic.002G347500.1.p,(…	-	-	-	-	-	-
283	Poaceae	OG0003791	Sobic.007G025100.1.p, Sobic.007G000200.1.p, Sobic.001G323500.1.p, Sobic.010G277500.1.p	GRMZM2G449489_P01, GRMZM5G873295_P01, GRMZM2G020912_P02, AC197169.3_FGP001	Pavir.Db00062.1.p, Pavir.J08000.1.p, Pavir.Ia02964.1.p, Pavir.J33957.1.p, Pavir.J11027.1.p, Pavir.J23378.1.p, Pavir.J35056.1.p	Si015235m, Si038886m, Si005718m	LOC_Os06g51330.1, LOC_Os04g57870.1	Bradi3g12894.1.p, Bradi1g29510.2.p	Spipo17G0038600, Spipo0G0148100	Sobic.010G277500.1.p, Sobic.007G000200.1.p, Sobic.007G025100.1.p, Sobic.001G323500.1.p	AC197169.3_FGP001, GRMZM2G020912_P02, GRMZM5G873295_P01, GRMZM2G449489_P01	Pavir.J08000.1.p, Pavir.Db00062.1.p, Pavir.J11027.1.p, Pavir.J23378.1.p, Pavir.J35056.1.p, Pavir.J33957.1.p, Pavir.Ia02964.1.p	Si005718m, Si015235m, Si038886m	LOC_Os06g51330.1, LOC_Os04g57870.1	Bradi1g29510.2.p, Bradi3g12894.1.p	-	(((Bradi1g29510.2.p,LOC_Os06g51330.1):0.0764197,(((Pavir.J08000.1.p,Pavir.Db00062.1.p):0.0786278,Si005718m):0.0621896,(Sobic.010G277500.1.p,(AC197169.3_FGP001,GRMZM2G020912_P02):0.0186706):0.0855591):0.159376):0.927798,(((((Sobic.007G000200.1.p,GRMZM5G873295_P01):0.0934269,((Pavir.J11027.1.p,(Pavir.J23378.1.p,Pavir.J35056.1.p):9.39047e-07):0.101617,Si015235m):0.00811121):0.176173,Bradi3g12894.1.p…	-	-	-	-	-	-
284	Poaceae	OG0003789	Sobic.010G218000.1.p, Sobic.007G201500.1.p	GRMZM2G031370_P01, GRMZM2G005652_P01, GRMZM2G151144_P01, GRMZM2G010058_P01	Pavir.Fa00321.1.p, Pavir.Fb01887.1.p, Pavir.Da00275.1.p, Pavir.J40557.1.p, Pavir.J40471.1.p, Pavir.Db00503.1.p	Si015243m, Si008771m	LOC_Os08g40620.1, LOC_Os06g45080.1	Bradi1g31650.1.p, Bradi3g40590.1.p	Spipo12G0060900	Sobic.007G201500.1.p, Sobic.010G218000.1.p	GRMZM2G151144_P01, GRMZM2G005652_P01, GRMZM2G010058_P01, GRMZM2G031370_P01	Pavir.Fa00321.1.p, Pavir.J40557.1.p, Pavir.J40471.1.p, Pavir.Fb01887.1.p, Pavir.Da00275.1.p, Pavir.Db00503.1.p	Si015243m, Si008771m	LOC_Os08g40620.1, LOC_Os06g45080.1	Bradi3g40590.1.p, Bradi1g31650.1.p	-	(((((GRMZM2G151144_P01,(GRMZM2G005652_P01,GRMZM2G010058_P01):9.39047e-07):0.0557419,Sobic.007G201500.1.p):0.0451795,((((Pavir.Fa00321.1.p,Pavir.J40557.1.p):9.39047e-07,Pavir.J40471.1.p):0.0174974,Pavir.Fb01887.1.p):0.0383449,Si015243m):0.020899):0.0992001,(Bradi3g40590.1.p,LOC_Os08g40620.1):0.0478001):0.587325,((Bradi1g31650.1.p,LOC_Os06g45080.1):0.0491953,((GRMZM2G031370_P01,Sobic.010G218000.1.p…	-	-	-	-	-	-
285	Poaceae	OG0003780	Sobic.009G114500.1.p, Sobic.003G414600.1.p, Sobic.003G160500.1.p	GRMZM2G055458_P01, GRMZM5G864815_P01	Pavir.J23029.1.p, Pavir.J12043.1.p, Pavir.Ca01417.1.p, Pavir.J10278.1.p, Pavir.J13759.1.p, Pavir.J39577.1.p, Pavir.J25468.1.p, Pavir.Ea01333.1.p, Pavir.J19515.1.p, Pavir.Ea03835.1.p	Si005388m, Si022926m, Si004056m	LOC_Os05g30454.1, LOC_Os01g70580.1, LOC_Os01g25440.1	Bradi2g59740.1.p, Bradi2g12740.1.p, Bradi2g27700.1.p	Spipo3G0036400	Sobic.003G414600.1.p, Sobic.009G114500.1.p, Sobic.003G160500.1.p	GRMZM5G864815_P01, GRMZM2G055458_P01	Pavir.Ea03835.1.p, Pavir.J39577.1.p, Pavir.J13759.1.p, Pavir.J23029.1.p, Pavir.Ca01417.1.p, Pavir.J19515.1.p, Pavir.J10278.1.p, Pavir.J12043.1.p, Pavir.J25468.1.p, Pavir.Ea01333.1.p	Si005388m, Si022926m, Si004056m	LOC_Os01g70580.1, LOC_Os05g30454.1, LOC_Os01g25440.1	Bradi2g59740.1.p, Bradi2g27700.1.p, Bradi2g12740.1.p	-	((((Bradi2g59740.1.p,LOC_Os01g70580.1):0.037731,(((Pavir.Ea03835.1.p,Pavir.J39577.1.p):0.0501219,Si005388m):0.0440743,Sobic.003G414600.1.p):0.0673489):0.0202052,((Bradi2g27700.1.p,LOC_Os05g30454.1):0.0318667,((Sobic.009G114500.1.p,GRMZM5G864815_P01):0.0650273,(Si022926m,(((Pavir.J13759.1.p,Pavir.J23029.1.p):0.0205848,Pavir.Ca01417.1.p):9.39047e-07,Pavir.J19515.1.p):0.0626763):0.0187435):0.0687889…	-	-	-	-	-	-
286	Poaceae	OG0003767	Sobic.003G107200.1.p, Sobic.009G001400.1.p	GRMZM2G069827_P01, GRMZM2G092468_P01	Pavir.Ca00838.1.p, Pavir.J14934.1.p, Pavir.J37791.1.p, Pavir.J03498.1.p, Pavir.J40390.1.p	Si023148m, Si002796m	LOC_Os05g01250.1, LOC_Os01g01350.1	Bradi2g39980.1.p, Bradi2g03580.1.p	Spipo9G0035300, Spipo13G0006400	Sobic.003G107200.1.p, Sobic.009G001400.1.p	GRMZM2G069827_P01, GRMZM2G092468_P01	Pavir.J14934.1.p, Pavir.J37791.1.p, Pavir.Ca00838.1.p, Pavir.J40390.1.p, Pavir.J03498.1.p	Si002796m, Si023148m	LOC_Os01g01350.1, LOC_Os05g01250.1	Bradi2g03580.1.p, Bradi2g39980.1.p	-	(((Bradi2g03580.1.p,LOC_Os01g01350.1):0.025833,(((Pavir.J14934.1.p,Pavir.J37791.1.p):9.39047e-07,Si002796m):9.39047e-07,(Sobic.003G107200.1.p,GRMZM2G069827_P01):0.0168332):0.0496932):0.142996,((Bradi2g39980.1.p,LOC_Os05g01250.1):0.0177783,((((Pavir.Ca00838.1.p,Pavir.J40390.1.p):0.0107381,Pavir.J03498.1.p):9.39047e-07,Si023148m):0.00940439,(Sobic.009G001400.1.p,GRMZM2G092468_P01):0.00668438):0.035…	-	-	-	-	-	-
287	Poaceae	OG0003764	Sobic.007G225800.1.p, Sobic.002G234300.1.p	GRMZM2G063517_P02, GRMZM2G136366_P01	Pavir.J36691.1.p, Pavir.Fa00619.1.p, Pavir.Bb02505.1.p, Pavir.Fb01807.1.p	Si028901m, Si013399m	LOC_Os09g29630.1, LOC_Os08g37780.1	Bradi3g38655.1.p, Bradi4g32840.1.p	Spipo15G0016200	Sobic.002G234300.1.p, Sobic.007G225800.1.p	GRMZM2G063517_P02, GRMZM2G136366_P01	Pavir.Bb02505.1.p, Pavir.Fa00619.1.p, Pavir.Fb01807.1.p	Si028901m, Si013399m	LOC_Os09g29630.1, LOC_Os08g37780.1	Bradi4g32840.1.p, Bradi3g38655.1.p	-	(((Bradi4g32840.1.p,LOC_Os09g29630.1):0.0765047,((Pavir.Bb02505.1.p,Si028901m):0.00382669,(Sobic.002G234300.1.p,GRMZM2G063517_P02):0.0393705):0.00682622):0.00177885,((((Pavir.Fa00619.1.p,Pavir.Fb01807.1.p):0.0592476,Si013399m):0.00597715,(Sobic.007G225800.1.p,GRMZM2G136366_P01):0.0583474):0.124908,(LOC_Os08g37780.1,Bradi3g38655.1.p):0.0225502):0.413333):0.00811253;	-	-	-	-	-	-
288	Poaceae	OG0003752	Sobic.006G002700.1.p, Sobic.002G399900.1.p, Sobic.001G365700.1.p	GRMZM2G479125_P01, GRMZM2G157749_P01, GRMZM2G172138_P01, GRMZM2G164538_P01, GRMZM2G057652_P01	Pavir.J36927.1.p, Pavir.Ib01712.1.p, Pavir.J34615.1.p, Pavir.Bb03541.1.p, Pavir.J36357.1.p, Pavir.Db01151.1.p, Pavir.J05934.1.p, Pavir.Ba00087.1.p	Si036651m, Si010624m, Si030582m	LOC_Os07g46170.1, LOC_Os04g01300.2, LOC_Os03g24390.1	Bradi1g61920.2.p, Bradi1g19380.1.p, Bradi5g02330.1.p	Spipo16G0056600	Sobic.002G399900.1.p, Sobic.001G365700.1.p, Sobic.006G002700.1.p, Sobic.002G399900.1.p, Sobic.001G365700.1.p	GRMZM2G172138_P01, GRMZM2G157749_P01, GRMZM2G057652_P01, GRMZM2G479125_P01, GRMZM2G164538_P01, GRMZM2G172138_P01, GRMZM2G157749_P01, GRMZM2G057652_P01	Pavir.Ba00087.1.p, Pavir.Bb03541.1.p, Pavir.Db01151.1.p, Pavir.Ib01712.1.p, Pavir.J36357.1.p, Pavir.J36927.1.p, Pavir.J05934.1.p, Pavir.J34615.1.p, Pavir.Ba00087.1.p, Pavir.Bb03541.1.p, Pavir.Db01151.1.p, Pavir.Ib01712.1.p, Pavir.J36357.1.p	Si030582m, Si036651m, Si010624m, Si030582m, Si036651m	LOC_Os07g46170.1, LOC_Os03g24390.1, LOC_Os04g01300.2, LOC_Os07g46170.1, LOC_Os03g24390.1	Bradi1g19380.1.p, Bradi1g61920.2.p, Bradi5g02330.1.p, Bradi1g19380.1.p, Bradi1g61920.2.p	-	((((((Pavir.Ba00087.1.p,Pavir.Bb03541.1.p):9.39047e-07,Pavir.Db01151.1.p):0.00328689,Si030582m):9.39047e-07,(Sobic.002G399900.1.p,GRMZM2G172138_P01):0.0232474):0.035433,(Bradi1g19380.1.p,LOC_Os07g46170.1):0.024089):0.0618323,((Bradi1g61920.2.p,LOC_Os03g24390.1):0.0306953,(((Pavir.Ib01712.1.p,Pavir.J36357.1.p):0.0245749,Si036651m):0.0259078,((GRMZM2G157749_P01,GRMZM2G057652_P01):9.39047e-07,Sobic.…	(((Bradi5g02330.1.p,LOC_Os04g01300.2):9.39047e-07,((((Pavir.J36927.1.p,Pavir.J05934.1.p):0.011244,Pavir.J34615.1.p):0.000580176,Si010624m):9.39047e-07,((GRMZM2G479125_P01,GRMZM2G164538_P01):0.00620611,Sobic.006G002700.1.p):0.0356938):0.063304):0.829469,((((((Pavir.Ba00087.1.p,Pavir.Bb03541.1.p):9.39047e-07,Pavir.Db01151.1.p):0.00328689,Si030582m):9.39047e-07,(Sobic.002G399900.1.p,GRMZM2G172138_P0…	-	-	-	-	-
289	Poaceae	OG0003747	Sobic.010G083900.1.p, Sobic.010G084000.1.p	GRMZM2G000231_P01, GRMZM2G120302_P01	Pavir.Db01880.1.p, Pavir.J39597.1.p, Pavir.Db01810.1.p, Pavir.Da01135.1.p, Pavir.Da01521.1.p, Pavir.Da01705.1.p, Pavir.Db01536.1.p, Pavir.J08680.1.p, Pavir.Da01972.1.p	Si005954m, Si006001m, Si005937m, Si008362m	LOC_Os06g11180.1, LOC_Os06g11190.1	Bradi1g45890.1.p, Bradi1g65740.1.p	Spipo4G0012600	Sobic.010G084000.1.p, Sobic.010G083900.1.p	GRMZM2G000231_P01, GRMZM2G120302_P01	Pavir.J39597.1.p, Pavir.Db01880.1.p, Pavir.Da01705.1.p, Pavir.Da01972.1.p, Pavir.Db01536.1.p, Pavir.Da01521.1.p, Pavir.Da01135.1.p, Pavir.Db01810.1.p, Pavir.J08680.1.p	Si006001m, Si005954m, Si008362m, Si005937m	LOC_Os06g11190.1, LOC_Os06g11180.1	Bradi1g65740.1.p, Bradi1g45890.1.p	-	((((Bradi1g65740.1.p,LOC_Os06g11190.1):0.0289958,((((Pavir.J39597.1.p,Pavir.Db01880.1.p):0.00268504,Pavir.Da01705.1.p):0.0175439,Si006001m):0.0123478,(Sobic.010G084000.1.p,GRMZM2G000231_P01):0.069866):0.0471353):0.0232023,(Pavir.Da01972.1.p,Si005954m):0.0734475):0.342526,((((Pavir.Db01536.1.p,Si008362m):0.206444,((Pavir.Da01521.1.p,(Pavir.Da01135.1.p,(Pavir.Db01810.1.p,Pavir.J08680.1.p):9.39047e-…	-	-	-	-	-	-
290	Poaceae	OG0003745	Sobic.009G024400.1.p, Sobic.008G014800.1.p	GRMZM2G380515_P02, GRMZM2G050939_P03	Pavir.Ab00169.1.p, Pavir.J03392.1.p, Pavir.Ca00708.1.p, Pavir.J02126.1.p	Si020193m, Si022364m	LOC_Os02g02424.1, LOC_Os05g03020.1	Bradi3g01487.1.p, Bradi2g37790.1.p	Spipo4G0041000	Sobic.008G014800.1.p, Sobic.009G024400.1.p	GRMZM2G380515_P02, GRMZM2G050939_P03	Pavir.J03392.1.p, Pavir.Ab00169.1.p, Pavir.Ca00708.1.p, Pavir.J02126.1.p	Si020193m, Si022364m	LOC_Os02g02424.1, LOC_Os05g03020.1	Bradi3g01487.1.p, Bradi2g37790.1.p	-	(((Bradi3g01487.1.p,LOC_Os02g02424.1):0.00505919,(((Pavir.J03392.1.p,Pavir.Ab00169.1.p):0.0356512,Si020193m):0.0350811,(Sobic.008G014800.1.p,GRMZM2G380515_P02):0.0674):0.0984813):0.326846,((((Pavir.Ca00708.1.p,Pavir.J02126.1.p):0.0451314,Si022364m):0.0287208,(Sobic.009G024400.1.p,GRMZM2G050939_P03):0.110867):0.0387261,(LOC_Os05g03020.1,Bradi2g37790.1.p):0.0203651):0.243011):0.253285;	-	-	-	-	-	-
291	Poaceae	OG0003739	Sobic.009G054000.1.p, Sobic.003G153700.1.p	GRMZM2G048117_P01, GRMZM5G800558_P01	Pavir.Ca01127.1.p, Pavir.Eb02261.1.p, Pavir.J02903.1.p, Pavir.J37238.1.p, Pavir.J34419.1.p	Si003052m, Si011145m	LOC_Os01g22870.1, LOC_Os05g06700.1	Bradi2g34810.1.p, Bradi2g12420.1.p	Spipo3G0077200	Sobic.003G153700.1.p, Sobic.009G054000.1.p	GRMZM5G800558_P01, GRMZM2G048117_P01	Pavir.J37238.1.p, Pavir.J34419.1.p, Pavir.Eb02261.1.p, Pavir.J02903.1.p, Pavir.Ca01127.1.p	Si003052m, Si011145m	LOC_Os01g22870.1, LOC_Os05g06700.1	Bradi2g12420.1.p, Bradi2g34810.1.p	-	(((LOC_Os01g22870.1,Bradi2g12420.1.p):0.00807619,((((Pavir.J37238.1.p,Pavir.J34419.1.p):9.39047e-07,Pavir.Eb02261.1.p):0.0161716,Si003052m):0.0195562,(Sobic.003G153700.1.p,GRMZM5G800558_P01):0.0445512):0.0438711):0.0542322,((Bradi2g34810.1.p,LOC_Os05g06700.1):0.0560985,((Sobic.009G054000.1.p,GRMZM2G048117_P01):0.012752,((Pavir.J02903.1.p,Pavir.Ca01127.1.p):9.39047e-07,Si011145m):9.39047e-07):9.39…	-	-	-	-	-	-
292	Poaceae	OG0003729	Sobic.006G127800.1.p, Sobic.003G391300.1.p	GRMZM2G389789_P01, GRMZM2G115000_P03, GRMZM5G821267_P01, GRMZM2G135629_P04	Pavir.Gb01376.1.p, Pavir.J01304.1.p, Pavir.Ea03545.1.p, Pavir.Ga01554.1.p	Si009362m, Si000355m	LOC_Os01g67500.1, LOC_Os04g41250.1	Bradi2g57817.1.p, Bradi5g14110.1.p	Spipo7G0051600	Sobic.003G391300.1.p, Sobic.006G127800.1.p	GRMZM2G115000_P03, GRMZM5G821267_P01, GRMZM2G389789_P01, GRMZM2G135629_P04	Pavir.Ea03545.1.p, Pavir.J01304.1.p, Pavir.Gb01376.1.p, Pavir.Ga01554.1.p	Si000355m, Si009362m	LOC_Os01g67500.1, LOC_Os04g41250.1	Bradi2g57817.1.p, Bradi5g14110.1.p	-	(((Bradi2g57817.1.p,LOC_Os01g67500.1):9.39047e-07,(((Pavir.Ea03545.1.p,Pavir.J01304.1.p):0.00645506,Si000355m):0.0173492,((GRMZM2G115000_P03,GRMZM5G821267_P01):0.00313287,Sobic.003G391300.1.p):0.0275166):0.056945):0.40309,((Bradi5g14110.1.p,LOC_Os04g41250.1):0.0311444,(((Pavir.Gb01376.1.p,Pavir.Ga01554.1.p):0.0406953,Si009362m):0.0428291,((GRMZM2G389789_P01,GRMZM2G135629_P04):0.00803877,Sobic.006…	-	-	-	-	-	-
293	Poaceae	OG0003727	Sobic.001G005200.1.p, Sobic.002G112400.1.p	GRMZM5G885392_P01, AC203966.5_FGP002, GRMZM5G896082_P03	Pavir.J36281.1.p, Pavir.J37053.1.p, Pavir.Ba02354.1.p, Pavir.Ia00078.1.p, Pavir.J39155.1.p	Si030444m, Si036756m	LOC_Os08g41460.2, LOC_Os08g21900.1, LOC_Os03g64020.1	Bradi1g00940.1.p, Bradi1g52550.5.p	Spipo17G0005100	Sobic.001G005200.1.p, Sobic.002G112400.1.p	AC203966.5_FGP002, GRMZM5G896082_P03, GRMZM5G885392_P01	Pavir.J37053.1.p, Pavir.J39155.1.p, Pavir.Ia00078.1.p, Pavir.Ba02354.1.p, Pavir.J36281.1.p	Si036756m, Si030444m	LOC_Os08g21900.1, LOC_Os03g64020.1, LOC_Os08g41460.2	Bradi1g00940.1.p, Bradi1g52550.5.p	-	(((Bradi1g00940.1.p,(LOC_Os08g21900.1,LOC_Os03g64020.1):9.39047e-07):9.39047e-07,((Pavir.J37053.1.p,AC203966.5_FGP002):0.404635,((Pavir.J39155.1.p,Pavir.Ia00078.1.p):0.0404555,((Sobic.001G005200.1.p,GRMZM5G896082_P03):0.0592521,Si036756m):0.0591838):0.0224854):0.0731155):0.142395,((((Pavir.Ba02354.1.p,Pavir.J36281.1.p):0.0400785,Si030444m):0.0331996,(Sobic.002G112400.1.p,GRMZM5G885392_P01):0.0298…	-	-	-	-	-	-
294	Poaceae	OG0003722	Sobic.004G336300.1.p, Sobic.010G053800.1.p	GRMZM2G017421_P02, GRMZM2G030144_P01, GRMZM2G054210_P02	Pavir.J03797.1.p, Pavir.Da02138.1.p, Pavir.J38902.1.p, Pavir.Aa00172.1.p	Si019550m, Si005836m	LOC_Os02g56110.1, LOC_Os06g07090.1	Bradi1g48257.1.p, Bradi3g54597.1.p	Spipo2G0105600	Sobic.010G053800.1.p, Sobic.004G336300.1.p	GRMZM2G017421_P02, GRMZM2G030144_P01, GRMZM2G054210_P02	Pavir.Da02138.1.p, Pavir.J03797.1.p, Pavir.Aa00172.1.p	Si005836m, Si019550m	LOC_Os06g07090.1, LOC_Os02g56110.1	Bradi1g48257.1.p, Bradi3g54597.1.p	-	(((Bradi1g48257.1.p,LOC_Os06g07090.1):0.00294207,(((Pavir.Da02138.1.p,Pavir.J03797.1.p):0.00565994,Si005836m):0.00919562,((GRMZM2G017421_P02,GRMZM2G030144_P01):9.39047e-07,Sobic.010G053800.1.p):0.0160491):0.0418177):0.06369,((Bradi3g54597.1.p,LOC_Os02g56110.1):0.0183359,((Pavir.Aa00172.1.p,Si019550m):0.00855992,(Sobic.004G336300.1.p,GRMZM2G054210_P02):0.0319291):0.0558515):0.0549708):9.39047e-07;	-	-	-	-	-	-
295	Poaceae	OG0003712	Sobic.002G029300.1.p, Sobic.001G143500.1.p	GRMZM2G150429_P01, GRMZM2G180004_P01, GRMZM2G006329_P01, GRMZM2G008058_P01, GRMZM2G122267_P01, GRMZM2G044689_P01, GRMZM2G015147_P01, GRMZM5G818645_P01	Pavir.Ia01064.1.p, Pavir.J11048.1.p, Pavir.Ib04195.1.p, Pavir.Bb00239.1.p, Pavir.Ba03900.1.p, Pavir.J29770.1.p, Pavir.J18554.1.p	Si035323m, Si030226m	LOC_Os07g04550.1, LOC_Os03g46340.1	Bradi1g12910.1.p, Bradi1g58050.1.p	Spipo5G0040700	Sobic.002G029300.1.p, Sobic.001G143500.1.p	GRMZM2G008058_P01, GRMZM2G180004_P01, GRMZM2G006329_P01, GRMZM2G122267_P01	Pavir.J11048.1.p, Pavir.J18554.1.p, Pavir.J29770.1.p, Pavir.Ba03900.1.p, Pavir.Bb00239.1.p, Pavir.Ia01064.1.p, Pavir.Ib04195.1.p	Si030226m, Si035323m	LOC_Os07g04550.1, LOC_Os03g46340.1	Bradi1g58050.1.p, Bradi1g12910.1.p	-	((((((Pavir.J11048.1.p,(Pavir.J18554.1.p,(Pavir.J29770.1.p,Pavir.Ba03900.1.p):9.39047e-07):9.39047e-07):9.39047e-07,Pavir.Bb00239.1.p):0.0203107,Si030226m):0.00822871,(Sobic.002G029300.1.p,(GRMZM2G008058_P01,GRMZM2G180004_P01):0.0224024):0.0215089):0.0594949,(Bradi1g58050.1.p,LOC_Os07g04550.1):0.00953747):0.322013,((LOC_Os03g46340.1,Bradi1g12910.1.p):0.00365941,(((Pavir.Ia01064.1.p,Pavir.Ib04195.…	-	-	-	-	-	-
296	Poaceae	OG0003703	Sobic.003G363100.1.p, Sobic.005G037900.1.p, Sobic.005G037800.1.p, Sobic.005G038100.1.p, Sobic.006G140200.1.p	GRMZM2G316534_P01, GRMZM2G111975_P01, GRMZM5G800846_P01, GRMZM2G326618_P01, GRMZM2G166622_P01, GRMZM2G414503_P01	Pavir.J38236.1.p, Pavir.Ga01321.1.p, Pavir.J35741.1.p, Pavir.J20512.1.p, Pavir.Ca00134.1.p, Pavir.J23036.1.p, Pavir.Cb02044.1.p, Pavir.J27845.1.p	Si027686m, Si001764m, Si010021m, Si028299m, Si012629m	LOC_Os04g42760.1, LOC_Os01g63970.1, LOC_Os12g05550.1	Bradi2g55530.1.p, Bradi4g42490.1.p, Bradi5g15097.1.p	Spipo0G0005700	Sobic.003G363100.1.p, Sobic.005G037900.1.p, Sobic.005G038100.1.p, Sobic.005G037800.1.p, Sobic.006G140200.1.p, Sobic.005G037900.1.p, Sobic.005G038100.1.p, Sobic.005G037800.1.p, Sobic.006G140200.1.p	GRMZM2G316534_P01, GRMZM2G166622_P01, GRMZM2G111975_P01, GRMZM2G414503_P01, GRMZM5G800846_P01, GRMZM2G326618_P01, GRMZM2G166622_P01, GRMZM2G111975_P01, GRMZM2G414503_P01, GRMZM5G800846_P01, GRMZM2G326618_P01	Pavir.J38236.1.p, Pavir.J27845.1.p, Pavir.J20512.1.p, Pavir.J35741.1.p, Pavir.Ca00134.1.p, Pavir.Cb02044.1.p, Pavir.J23036.1.p, Pavir.Ga01321.1.p, Pavir.J20512.1.p, Pavir.J35741.1.p, Pavir.Ca00134.1.p, Pavir.Cb02044.1.p, Pavir.J23036.1.p, Pavir.Ga01321.1.p	Si001764m, Si027686m, Si012629m, Si028299m, Si010021m, Si027686m, Si012629m, Si028299m, Si010021m	LOC_Os01g63970.1, LOC_Os12g05550.1, LOC_Os04g42760.1, LOC_Os12g05550.1, LOC_Os04g42760.1	Bradi2g55530.1.p, Bradi4g42490.1.p, Bradi5g15097.1.p, Bradi4g42490.1.p, Bradi5g15097.1.p	-	(((Bradi2g55530.1.p,LOC_Os01g63970.1):0.0280225,(((Pavir.J38236.1.p,Pavir.J27845.1.p):0.0235285,Si001764m):0.0169861,(Sobic.003G363100.1.p,GRMZM2G316534_P01):0.0197958):0.0952024):0.473278,(((Bradi4g42490.1.p,LOC_Os12g05550.1):0.0476816,(((((Pavir.J20512.1.p,Pavir.J35741.1.p):0.0222192,Si027686m):0.0296321,((Pavir.Ca00134.1.p,Pavir.Cb02044.1.p):0.0105345,Si012629m):0.031771):0.0292387,Sobic.005G0…	(((Bradi4g42490.1.p,LOC_Os12g05550.1):0.0476816,(((((Pavir.J20512.1.p,Pavir.J35741.1.p):0.0222192,Si027686m):0.0296321,((Pavir.Ca00134.1.p,Pavir.Cb02044.1.p):0.0105345,Si012629m):0.031771):0.0292387,Sobic.005G037900.1.p):0.0142846,((Sobic.005G038100.1.p,(Sobic.005G037800.1.p,GRMZM2G166622_P01):0.061788):0.124455,Si028299m):0.125124):0.0863291):0.820004,((Bradi5g15097.1.p,LOC_Os04g42760.1):0.03770…	-	-	-	-	-
297	Poaceae	OG0003700	Sobic.001G129300.1.p, Sobic.006G017100.1.p	GRMZM2G079850_P02, GRMZM2G325749_P01	Pavir.J11022.1.p, Pavir.J19463.1.p, Pavir.Ia01640.1.p, Pavir.Ia00928.1.p, Pavir.J09762.1.p	Si038104m, Si038108m	LOC_Os01g15290.1, LOC_Os03g48840.3	Bradi1g11882.2.p, Bradi2g09160.1.p	Spipo6G0020500	Sobic.006G017100.1.p, Sobic.001G129300.1.p	GRMZM2G325749_P01, GRMZM2G079850_P02	Pavir.J19463.1.p, Pavir.Ia01640.1.p, Pavir.Ia00928.1.p, Pavir.J09762.1.p	Si038108m, Si038104m	LOC_Os01g15290.1, LOC_Os03g48840.3	Bradi2g09160.1.p, Bradi1g11882.2.p	-	(((Bradi2g09160.1.p,LOC_Os01g15290.1):0.00998006,((Sobic.006G017100.1.p,GRMZM2G325749_P01):9.39047e-07,((Pavir.J19463.1.p,Pavir.Ia01640.1.p):0.00932059,Si038108m):9.39047e-07):0.00825777):0.090855,((Bradi1g11882.2.p,LOC_Os03g48840.3):0.039834,((Sobic.001G129300.1.p,GRMZM2G079850_P02):9.39047e-07,((Pavir.Ia00928.1.p,Pavir.J09762.1.p):0.019552,Si038104m):0.0186021):0.0187155):0.0835645):0.0283245;	-	-	-	-	-	-
298	Poaceae	OG0003675	Sobic.008G067900.1.p, Sobic.005G100600.1.p	GRMZM2G145162_P01, GRMZM2G120167_P01, GRMZM2G024851_P01, GRMZM2G143290_P01	Pavir.Ha01130.1.p, Pavir.J04853.1.p, Pavir.Ca00279.1.p, Pavir.Hb01242.1.p	Si026561m, Si010440m	LOC_Os12g09250.1, LOC_Os11g11100.1	Bradi4g22130.1.p, Bradi4g40540.1.p	Spipo4G0071900, Spipo9G0052500	Sobic.008G067900.1.p, Sobic.005G100600.1.p	GRMZM2G145162_P01, GRMZM2G024851_P01, GRMZM2G120167_P01	Pavir.Ca00279.1.p, Pavir.J04853.1.p, Pavir.Hb01242.1.p, Pavir.Ha01130.1.p	Si010440m, Si026561m	LOC_Os12g09250.1, LOC_Os11g11100.1	Bradi4g40540.1.p, Bradi4g22130.1.p	-	(((Bradi4g40540.1.p,LOC_Os12g09250.1):0.0437674,(((GRMZM2G145162_P01,GRMZM2G024851_P01):9.39047e-07,Sobic.008G067900.1.p):0.0197571,((Pavir.Ca00279.1.p,Pavir.J04853.1.p):0.00746678,Si010440m):0.00977281):0.0461918):0.205338,((Bradi4g22130.1.p,LOC_Os11g11100.1):0.0195878,(((Pavir.Hb01242.1.p,Pavir.Ha01130.1.p):0.0127252,Si026561m):9.39047e-07,(Sobic.005G100600.1.p,GRMZM2G120167_P01):0.0313353):0.0…	-	-	-	-	-	-
299	Poaceae	OG0003665	Sobic.002G230500.1.p, Sobic.004G320000.1.p	GRMZM2G145065_P02, GRMZM2G071528_P01, GRMZM2G065340_P01, GRMZM2G181348_P03, GRMZM2G124416_P01, GRMZM2G140559_P01, GRMZM2G028459_P01, GRMZM2G067691_P02, GRMZM2G099680_P01, GRMZM2G314596_P01	Pavir.Bb02372.1.p, Pavir.Ba01979.1.p, Pavir.J00596.1.p, Pavir.Aa00293.1.p	Si030935m, Si018134m	LOC_Os02g54080.1, LOC_Os09g29060.1	Bradi4g32520.1.p, Bradi3g60050.1.p	Spipo20G0020400	Sobic.002G230500.1.p, Sobic.004G320000.1.p	GRMZM2G140559_P01, GRMZM2G065340_P01, GRMZM2G028459_P01, GRMZM2G181348_P03, GRMZM2G071528_P01, GRMZM2G314596_P01, GRMZM2G145065_P02, GRMZM2G067691_P02, GRMZM2G099680_P01, GRMZM2G124416_P01	Pavir.Ba01979.1.p, Pavir.Bb02372.1.p, Pavir.Aa00293.1.p, Pavir.J00596.1.p	Si030935m, Si018134m	LOC_Os09g29060.1, LOC_Os02g54080.1	Bradi4g32520.1.p, Bradi3g60050.1.p	-	(((((((GRMZM2G140559_P01,GRMZM2G065340_P01):9.39047e-07,(GRMZM2G028459_P01,GRMZM2G181348_P03):1.34361):9.39047e-07,((GRMZM2G071528_P01,GRMZM2G314596_P01):0.129064,(GRMZM2G145065_P02,(GRMZM2G067691_P02,GRMZM2G099680_P01):9.39047e-07):9.39047e-07):1.06719):0.0431164,Sobic.002G230500.1.p):0.0641097,((Pavir.Ba01979.1.p,Pavir.Bb02372.1.p):0.0384886,Si030935m):0.0267987):0.241012,(Bradi4g32520.1.p,LOC_…	-	-	-	-	-	-
300	Poaceae	OG0003656	Sobic.002G330500.1.p, Sobic.009G137700.1.p	GRMZM2G133082_P01, GRMZM2G108285_P01, GRMZM2G145029_P01	Pavir.J01973.1.p, Pavir.J15238.1.p, Pavir.Ba00720.1.p, Pavir.J29223.1.p, Pavir.Bb02920.1.p, Pavir.Ba00721.1.p, Pavir.J04097.1.p, Pavir.J30361.1.p	Si033005m, Si022815m, Si030981m	LOC_Os05g34180.1, LOC_Os07g36190.1	Bradi1g25350.1.p, Bradi2g25360.2.p	Spipo9G0066500	Sobic.002G330500.1.p, Sobic.009G137700.1.p	GRMZM2G108285_P01, GRMZM2G133082_P01, GRMZM2G145029_P01	Pavir.J29223.1.p, Pavir.Ba00721.1.p, Pavir.J30361.1.p, Pavir.J15238.1.p, Pavir.Bb02920.1.p, Pavir.J01973.1.p, Pavir.J04097.1.p	Si033005m, Si030981m, Si022815m	LOC_Os07g36190.1, LOC_Os05g34180.1	Bradi1g25350.1.p, Bradi2g25360.2.p	-	((((Sobic.002G330500.1.p,GRMZM2G108285_P01):0.0587342,(((Pavir.J29223.1.p,Pavir.Ba00721.1.p):0.210815,Si033005m):0.162748,(((Pavir.J30361.1.p,Pavir.J15238.1.p):9.39047e-07,Pavir.Bb02920.1.p):9.39047e-07,Si030981m):0.0937067):0.0731571):0.0199921,(Bradi1g25350.1.p,LOC_Os07g36190.1):0.0691132):0.195489,((Bradi2g25360.2.p,LOC_Os05g34180.1):0.0422286,(((Pavir.J01973.1.p,Pavir.J04097.1.p):0.048075,Si0…	-	-	-	-	-	-
301	Poaceae	OG0003643	Sobic.009G196900.1.p, Sobic.003G251700.1.p, Sobic.009G231800.1.p, Sobic.003G298600.1.p	GRMZM2G056120_P01, GRMZM2G441325_P01, GRMZM5G874163_P03, GRMZM2G030710_P01, GRMZM2G437460_P01	Pavir.J38128.1.p, Pavir.J05807.1.p, Pavir.Ca00928.1.p, Pavir.J08401.1.p, Pavir.J17623.1.p, Pavir.Eb02716.1.p, Pavir.Eb03157.1.p, Pavir.J17853.1.p, Pavir.J35323.1.p, Pavir.Fb01273.1.p	Si021589m, Si021595m, Si004598m, Si000545m	LOC_Os01g54990.1, LOC_Os01g48060.1, LOC_Os05g48870.1, LOC_Os05g43920.1	Bradi2g46190.1.p, Bradi2g16610.1.p, Bradi2g50120.1.p, Bradi2g19867.1.p	Spipo8G0048600, Spipo26G0023100	Sobic.009G231800.1.p, Sobic.003G251700.1.p, Sobic.009G196900.1.p, Sobic.003G298600.1.p, Sobic.009G231800.1.p, Sobic.003G251700.1.p, Sobic.009G196900.1.p, Sobic.003G298600.1.p	GRMZM2G030710_P01, GRMZM2G437460_P01, GRMZM2G441325_P01, GRMZM5G874163_P03, GRMZM2G056120_P01, GRMZM2G030710_P01, GRMZM2G437460_P01, GRMZM2G441325_P01, GRMZM5G874163_P03, GRMZM2G056120_P01	Pavir.Ca00928.1.p, Pavir.J08401.1.p, Pavir.Fb01273.1.p, Pavir.Eb02716.1.p, Pavir.J38128.1.p, Pavir.J17623.1.p, Pavir.J05807.1.p, Pavir.J17853.1.p, Pavir.Eb03157.1.p, Pavir.Ca00928.1.p, Pavir.J08401.1.p, Pavir.Fb01273.1.p, Pavir.Eb02716.1.p, Pavir.J35323.1.p, Pavir.J38128.1.p, Pavir.J17623.1.p, Pavir.J05807.1.p, Pavir.J17853.1.p, Pavir.Eb03157.1.p	Si021595m, Si004598m, Si021589m, Si000545m, Si021595m, Si004598m, Si021589m, Si000545m	LOC_Os05g48870.1, LOC_Os01g48060.1, LOC_Os05g43920.1, LOC_Os01g54990.1, LOC_Os05g48870.1, LOC_Os01g48060.1, LOC_Os05g43920.1, LOC_Os01g54990.1	Bradi2g16610.1.p, Bradi2g46190.1.p, Bradi2g19867.1.p, Bradi2g50120.1.p, Bradi2g16610.1.p, Bradi2g46190.1.p, Bradi2g19867.1.p, Bradi2g50120.1.p	-	(((LOC_Os05g48870.1,Bradi2g16610.1.p):0.0118919,(((Pavir.Ca00928.1.p,Pavir.J08401.1.p):0.0475562,Si021595m):0.00481872,(Sobic.009G231800.1.p,GRMZM2G030710_P01):0.0557022):0.0855078):0.149823,((Bradi2g46190.1.p,LOC_Os01g48060.1):0.0398473,(((Pavir.Fb01273.1.p,Pavir.Eb02716.1.p):0.0235904,Si004598m):0.0300856,(Sobic.003G251700.1.p,GRMZM2G437460_P01):0.0452157):0.12321):0.0413805):0.00710858;	((((((Pavir.J38128.1.p,Pavir.J17623.1.p):0.130974,Pavir.J05807.1.p):9.39047e-07,Si021589m):0.021671,(Sobic.009G196900.1.p,GRMZM2G441325_P01):0.0751456):0.192583,(Bradi2g19867.1.p,LOC_Os05g43920.1):0.0351792):0.117226,((Bradi2g50120.1.p,LOC_Os01g54990.1):0.00741692,(((Pavir.J17853.1.p,Pavir.Eb03157.1.p):0.0271192,Si000545m):0.0170038,((GRMZM5G874163_P03,GRMZM2G056120_P01):0.0065228,Sobic.003G29860…	(((((LOC_Os05g48870.1,Bradi2g16610.1.p):0.0118919,(((Pavir.Ca00928.1.p,Pavir.J08401.1.p):0.0475562,Si021595m):0.00481872,(Sobic.009G231800.1.p,GRMZM2G030710_P01):0.0557022):0.0855078):0.149823,((Bradi2g46190.1.p,LOC_Os01g48060.1):0.0398473,(((Pavir.Fb01273.1.p,Pavir.Eb02716.1.p):0.0235904,Si004598m):0.0300856,(Sobic.003G251700.1.p,GRMZM2G437460_P01):0.0452157):0.12321):0.0413805):0.00710858,Pavir…	-	-	-	-
302	Poaceae	OG0003638	Sobic.006G050900.1.p, Sobic.010G008300.1.p	GRMZM2G102938_P01, GRMZM2G126194_P01	Pavir.Db02470.1.p, Pavir.J26351.1.p, Pavir.Ga01965.1.p, Pavir.Fb00518.1.p, Pavir.J32668.1.p, Pavir.Gb01948.1.p, Pavir.J20655.1.p, Pavir.Da02396.1.p, Pavir.J18471.1.p, Pavir.Ia02004.1.p, Pavir.Db02193.1.p, Pavir.J06899.1.p, Pavir.Ab01689.1.p, Pavir.Cb01573.1.p, Pavir.J20850.1.p	Si007342m, Si012575m	LOC_Os06g02230.1, LOC_Os02g10420.1, LOC_Os04g31730.1	Bradi3g18810.1.p, Bradi1g51730.1.p, Bradi5g07925.1.p	Spipo5G0066100	Sobic.006G050900.1.p, Sobic.010G008300.1.p	GRMZM2G126194_P01, GRMZM2G102938_P01	Pavir.Gb01948.1.p, Pavir.Ga01965.1.p, Pavir.J18471.1.p, Pavir.Da02396.1.p, Pavir.Db02470.1.p, Pavir.Ia02004.1.p, Pavir.Ab01689.1.p, Pavir.Db02193.1.p, Pavir.J32668.1.p, Pavir.Fb00518.1.p, Pavir.J26351.1.p, Pavir.Cb01573.1.p, Pavir.J20655.1.p	Si012575m, Si007342m	LOC_Os04g31730.1, LOC_Os06g02230.1	Bradi5g07925.1.p, Bradi3g18810.1.p, Bradi1g51730.1.p	-	(((Bradi5g07925.1.p,LOC_Os04g31730.1):0.0440497,((((Pavir.Gb01948.1.p,Pavir.Ga01965.1.p):9.39047e-07,Pavir.J18471.1.p):0.178325,Si012575m):0.0524497,(Sobic.006G050900.1.p,GRMZM2G126194_P01):0.0662866):0.0814437):0.723923,(((((Pavir.Da02396.1.p,Pavir.Db02470.1.p):0.0414803,Si007342m):0.0386126,(Sobic.010G008300.1.p,GRMZM2G102938_P01):0.180325):0.0730718,(Pavir.Ia02004.1.p,((Pavir.Ab01689.1.p,((((P…	-	-	-	-	-	-
303	Poaceae	OG0003634	Sobic.001G081600.1.p, Sobic.001G462800.1.p	GRMZM2G050512_P01, GRMZM2G377904_P01, GRMZM2G130943_P02	Pavir.J00206.1.p, Pavir.Ia00373.1.p, Pavir.J32110.1.p	Si036085m, Si036198m	LOC_Os12g39120.1, LOC_Os03g55320.1, LOC_Os03g10950.1	Bradi1g70680.1.p, Bradi1g07870.1.p, Bradi4g03520.1.p	Spipo3G0105600	Sobic.001G081600.1.p, Sobic.001G462800.1.p	GRMZM2G050512_P01, GRMZM2G377904_P01, GRMZM2G130943_P02	Pavir.Ia00373.1.p, Pavir.J00206.1.p, Pavir.J32110.1.p	Si036198m, Si036085m	LOC_Os03g55320.1, LOC_Os03g10950.1	Bradi1g07870.1.p, Bradi1g70680.1.p	-	(((Bradi1g07870.1.p,LOC_Os03g55320.1):0.0223789,(((Pavir.Ia00373.1.p,Pavir.J00206.1.p):0.040449,Si036198m):0.00548876,((GRMZM2G050512_P01,GRMZM2G377904_P01):0.0134823,Sobic.001G081600.1.p):0.0322867):0.0386729):0.495992,((Bradi1g70680.1.p,LOC_Os03g10950.1):0.0264955,((Pavir.J32110.1.p,Si036085m):0.0364663,(Sobic.001G462800.1.p,GRMZM2G130943_P02):0.0569401):0.0505015):0.552476):0.092116;	-	-	-	-	-	-
304	Poaceae	OG0003633	Sobic.009G231200.1.p, Sobic.003G299000.1.p, Sobic.003G252700.1.p	GRMZM2G386582_P01, GRMZM2G703804_P01, GRMZM2G160990_P01, GRMZM5G803565_P01, GRMZM2G352226_P01, GRMZM2G034526_P02, GRMZM2G153615_P01, GRMZM2G038183_P01	Pavir.Eb03162.1.p, Pavir.J02714.1.p, Pavir.Ea02850.1.p, Pavir.Ca00919.1.p, Pavir.J12928.1.p, Pavir.Eb02724.1.p	Si004042m, Si000428m, Si021752m	LOC_Os01g55050.1, LOC_Os01g48220.1, LOC_Os05g48760.1	Bradi2g50145.1.p, Bradi2g46270.1.p, Bradi2g16680.1.p	Spipo8G0049200	Sobic.003G252700.1.p, Sobic.009G231200.1.p, Sobic.003G299000.1.p, Sobic.003G252700.1.p, Sobic.009G231200.1.p	GRMZM2G034526_P02, GRMZM2G160990_P01, GRMZM5G803565_P01, GRMZM2G703804_P01, GRMZM2G038183_P01, GRMZM2G386582_P01, GRMZM2G352226_P01, GRMZM2G153615_P01, GRMZM2G034526_P02, GRMZM2G160990_P01, GRMZM5G803565_P01, GRMZM2G703804_P01, GRMZM2G038183_P01, GRMZM2G386582_P01	Pavir.J12928.1.p, Pavir.Eb02724.1.p, Pavir.J02714.1.p, Pavir.Ca00919.1.p, Pavir.Ea02850.1.p, Pavir.Eb03162.1.p, Pavir.J12928.1.p, Pavir.Eb02724.1.p, Pavir.J02714.1.p, Pavir.Ca00919.1.p	Si004042m, Si021752m, Si000428m, Si004042m, Si021752m	LOC_Os01g48220.1, LOC_Os05g48760.1, LOC_Os01g55050.1, LOC_Os01g48220.1, LOC_Os05g48760.1	Bradi2g46270.1.p, Bradi2g16680.1.p, Bradi2g50145.1.p, Bradi2g46270.1.p, Bradi2g16680.1.p	-	(((Bradi2g46270.1.p,LOC_Os01g48220.1):0.0390814,(((Pavir.J12928.1.p,Pavir.Eb02724.1.p):0.0181273,Si004042m):0.0220207,((GRMZM2G034526_P02,GRMZM2G160990_P01):0.0019351,Sobic.003G252700.1.p):0.0758925):0.127883):0.205463,((Bradi2g16680.1.p,LOC_Os05g48760.1):0.0187376,(((((GRMZM5G803565_P01,GRMZM2G703804_P01):0.047238,GRMZM2G038183_P01):9.39047e-07,GRMZM2G386582_P01):0.00893853,Sobic.009G231200.1.p)…	(((Bradi2g50145.1.p,LOC_Os01g55050.1):9.39047e-07,(((Pavir.Ea02850.1.p,Pavir.Eb03162.1.p):0.0355036,Si000428m):0.0329822,((GRMZM2G352226_P01,GRMZM2G153615_P01):9.39047e-07,Sobic.003G299000.1.p):0.0311987):0.0526431):0.412973,(((Bradi2g46270.1.p,LOC_Os01g48220.1):0.0390814,(((Pavir.J12928.1.p,Pavir.Eb02724.1.p):0.0181273,Si004042m):0.0220207,((GRMZM2G034526_P02,GRMZM2G160990_P01):0.0019351,Sobic.0…	-	-	-	-	-
305	Poaceae	OG0003630	Sobic.001G197200.1.p, Sobic.010G271300.1.p, Sobic.010G271400.1.p, Sobic.010G271100.1.p, Sobic.010G271200.1.p	GRMZM2G149360_P01, GRMZM5G801190_P01, AC184764.3_FGP003, GRMZM2G427534_P01, GRMZM2G475956_P01	Pavir.J19939.1.p, Pavir.Db00021.1.p, Pavir.J05548.1.p, Pavir.J38586.1.p, Pavir.J31538.1.p, Pavir.J02080.1.p, Pavir.Db00022.1.p, Pavir.J10793.1.p, Pavir.Ib03733.1.p, Pavir.Db00024.1.p, Pavir.Db00023.1.p, Pavir.J09940.1.p	Si008277m, Si007045m	LOC_Os06g50990.1, LOC_Os10g36670.1, LOC_Os10g36660.1, LOC_Os06g51000.1, LOC_Os06g50980.1, LOC_Os07g13370.1, LOC_Os06g51010.1	Bradi3g30701.1.p, Bradi3g30690.2.p, Bradi1g30080.1.p, Bradi1g30090.1.p, Bradi1g30070.1.p	Spipo17G0026300, Spipo11G0038800	Sobic.010G271400.1.p, Sobic.001G197200.1.p, Sobic.010G271100.1.p, Sobic.010G271200.1.p, Sobic.010G271300.1.p	GRMZM2G475956_P01, GRMZM5G801190_P01, GRMZM2G149360_P01	Pavir.J05548.1.p, Pavir.Db00024.1.p, Pavir.Ib03733.1.p, Pavir.J10793.1.p, Pavir.Db00021.1.p, Pavir.J02080.1.p, Pavir.Db00022.1.p, Pavir.J09940.1.p, Pavir.J19939.1.p, Pavir.Db00023.1.p	Si007045m, Si008277m	LOC_Os06g51010.1, LOC_Os10g36670.1, LOC_Os10g36660.1, LOC_Os07g13370.1, LOC_Os06g50980.1, LOC_Os06g50990.1, LOC_Os06g51000.1	Bradi1g30090.1.p, Bradi3g30701.1.p, Bradi3g30690.2.p, Bradi1g30070.1.p, Bradi1g30080.1.p	-	((((Bradi1g30090.1.p,LOC_Os06g51010.1):9.39047e-07,(((Pavir.J05548.1.p,Pavir.Db00024.1.p):9.39047e-07,Si007045m):0.0999308,Sobic.010G271400.1.p):0.0775988):0.411851,(Bradi3g30701.1.p,((Bradi3g30690.2.p,(LOC_Os10g36670.1,LOC_Os10g36660.1):9.39047e-07):0.0363041,((Pavir.Ib03733.1.p,Pavir.J10793.1.p):0.135239,(Sobic.001G197200.1.p,GRMZM2G475956_P01):0.0919068):0.206646):0.100522):0.273291):0.172302,…	-	-	-	-	-	-
306	Poaceae	OG0003628	Sobic.001G460000.1.p, Sobic.008G141800.1.p	GRMZM2G113506_P01, GRMZM2G098434_P01, GRMZM2G107854_P01	Pavir.Cb00460.1.p, Pavir.Ib01584.1.p, Pavir.Ia04670.1.p, Pavir.Ca02507.1.p	Si021715m, Si034955m	LOC_Os12g38930.1, LOC_Os03g11330.1	Bradi4g03670.1.p, Bradi1g70290.1.p	Spipo9G0018100, Spipo3G0106200	Sobic.001G460000.1.p, Sobic.008G141800.1.p	GRMZM2G113506_P01, GRMZM2G107854_P01, GRMZM2G098434_P01	Pavir.Ia04670.1.p, Pavir.Ib01584.1.p, Pavir.Ca02507.1.p, Pavir.Cb00460.1.p	Si034955m, Si021715m	LOC_Os03g11330.1, LOC_Os12g38930.1	Bradi1g70290.1.p, Bradi4g03670.1.p	-	(((((Pavir.Ia04670.1.p,Pavir.Ib01584.1.p):0.00255011,Si034955m):0.00617376,((GRMZM2G113506_P01,GRMZM2G107854_P01):0.00137331,Sobic.001G460000.1.p):0.0103681):0.00714467,(Bradi1g70290.1.p,LOC_Os03g11330.1):9.39047e-07):0.23854,((Bradi4g03670.1.p,LOC_Os12g38930.1):0.00902293,(((Pavir.Ca02507.1.p,Pavir.Cb00460.1.p):0.00415717,Si021715m):0.00245287,(Sobic.008G141800.1.p,GRMZM2G098434_P01):0.0311805):…	-	-	-	-	-	-
307	Poaceae	OG0003618	Sobic.001G511100.1.p, Sobic.001G222800.1.p, Sobic.009G031700.1.p	GRMZM2G172751_P01, GRMZM2G165413_P01, GRMZM2G049726_P01, GRMZM2G026164_P01	Pavir.Ia04435.1.p, Pavir.J06654.1.p, Pavir.J04972.1.p, Pavir.J41039.1.p	Si024578m, Si039351m, Si038969m	LOC_Os10g16430.1, LOC_Os03g04560.1, LOC_Os10g33240.1	Bradi3g28437.1.p, Bradi1g75830.1.p	Spipo1G0008800	Sobic.001G222800.1.p, Sobic.001G511100.1.p	GRMZM2G165413_P01, GRMZM2G172751_P01, GRMZM2G026164_P01	Pavir.J06654.1.p, Pavir.J04972.1.p, Pavir.Ia04435.1.p	Si039351m, Si038969m	LOC_Os10g16430.1, LOC_Os10g33240.1, LOC_Os03g04560.1	Bradi3g28437.1.p, Bradi1g75830.1.p	-	(((Bradi3g28437.1.p,(LOC_Os10g16430.1,LOC_Os10g33240.1):0.131183):0.0420286,((Si039351m,Pavir.J06654.1.p):0.0227636,(Sobic.001G222800.1.p,GRMZM2G165413_P01):0.0348343):0.0724106):0.267457,((((Pavir.J04972.1.p,Pavir.Ia04435.1.p):0.0329598,Si038969m):0.0304001,(Sobic.001G511100.1.p,(GRMZM2G172751_P01,GRMZM2G026164_P01):0.0589752):0.0560451):0.0877812,(LOC_Os03g04560.1,Bradi1g75830.1.p):0.030516):0.…	-	-	-	-	-	-
308	Poaceae	OG0003617	Sobic.004G297300.1.p, Sobic.006G257600.1.p, Sobic.006G167400.1.p	GRMZM2G145226_P01, GRMZM2G017789_P03, GRMZM2G033375_P03, GRMZM2G094705_P01	Pavir.Gb01169.1.p, Pavir.Ga00173.1.p, Pavir.J22050.1.p, Pavir.J19519.1.p, Pavir.J14450.1.p, Pavir.J18252.1.p, Pavir.Ab02469.1.p, Pavir.J23413.1.p, Pavir.Ga01102.1.p, Pavir.Gb00101.1.p	Si023056m, Si031042m, Si017988m	LOC_Os04g46190.1, LOC_Os02g43760.1, LOC_Os04g57190.1	Bradi5g25427.1.p, Bradi3g50470.3.p, Bradi5g17455.1.p	Spipo21G0042700, Spipo21G0042800	Sobic.006G167400.1.p, Sobic.004G297300.1.p, Sobic.006G167400.1.p, Sobic.004G297300.1.p, Sobic.006G257600.1.p	GRMZM2G017789_P03, GRMZM2G145226_P01, GRMZM2G094705_P01, GRMZM2G017789_P03, GRMZM2G145226_P01, GRMZM2G094705_P01, GRMZM2G033375_P03	Pavir.J19519.1.p, Pavir.Ga01102.1.p, Pavir.J18252.1.p, Pavir.Gb01169.1.p, Pavir.J23413.1.p, Pavir.J14450.1.p, Pavir.Ab02469.1.p, Pavir.J22050.1.p, Pavir.J19519.1.p, Pavir.Ga01102.1.p, Pavir.J18252.1.p, Pavir.Gb01169.1.p, Pavir.J23413.1.p, Pavir.J14450.1.p, Pavir.Ab02469.1.p, Pavir.J22050.1.p, Pavir.Gb00101.1.p, Pavir.Ga00173.1.p	Si031042m, Si017988m, Si031042m, Si017988m, Si023056m	LOC_Os04g46190.1, LOC_Os02g43760.1, LOC_Os04g46190.1, LOC_Os02g43760.1, LOC_Os04g57190.1	Bradi5g17455.1.p, Bradi3g50470.3.p, Bradi5g17455.1.p, Bradi3g50470.3.p, Bradi5g25427.1.p	-	(((Bradi5g17455.1.p,LOC_Os04g46190.1):9.39047e-07,((((Pavir.J19519.1.p,Pavir.Ga01102.1.p):0.0244225,(((Pavir.J18252.1.p,Pavir.Gb01169.1.p):9.39047e-07,Pavir.J23413.1.p):0.0723997,Pavir.J14450.1.p):9.39047e-07):0.0497889,Si031042m):0.0443652,(Sobic.006G167400.1.p,GRMZM2G017789_P03):0.0594447):0.0916156):0.165529,((Bradi3g50470.3.p,LOC_Os02g43760.1):0.0189453,(((GRMZM2G145226_P01,GRMZM2G094705_P01)…	((((Bradi5g17455.1.p,LOC_Os04g46190.1):9.39047e-07,((((Pavir.J19519.1.p,Pavir.Ga01102.1.p):0.0244225,(((Pavir.J18252.1.p,Pavir.Gb01169.1.p):9.39047e-07,Pavir.J23413.1.p):0.0723997,Pavir.J14450.1.p):9.39047e-07):0.0497889,Si031042m):0.0443652,(Sobic.006G167400.1.p,GRMZM2G017789_P03):0.0594447):0.0916156):0.165529,((Bradi3g50470.3.p,LOC_Os02g43760.1):0.0189453,(((GRMZM2G145226_P01,GRMZM2G094705_P01…	-	-	-	-	-
309	Poaceae	OG0003611	Sobic.002G035900.1.p, Sobic.001G065700.1.p	GRMZM2G324471_P01, GRMZM2G079528_P01, GRMZM2G120351_P01, GRMZM2G395354_P01, GRMZM2G354385_P01	Pavir.Ia01192.1.p, Pavir.J32119.1.p, Pavir.Bb00310.1.p, Pavir.J02615.1.p, Pavir.J22857.1.p	Si030630m, Si039838m	LOC_Os03g57210.1, LOC_Os07g05810.1	Bradi1g58470.1.p, Bradi1g06440.2.p	Spipo32G0010800	Sobic.002G035900.1.p, Sobic.001G065700.1.p	GRMZM2G324471_P01, GRMZM2G395354_P01, GRMZM2G120351_P01	Pavir.J22857.1.p, Pavir.Bb00310.1.p, Pavir.Ia01192.1.p, Pavir.J02615.1.p, Pavir.J32119.1.p	Si030630m, Si039838m	LOC_Os07g05810.1, LOC_Os03g57210.1	Bradi1g58470.1.p, Bradi1g06440.2.p	-	(((Bradi1g58470.1.p,LOC_Os07g05810.1):0.0509736,((Sobic.002G035900.1.p,GRMZM2G324471_P01):9.39047e-07,((Pavir.J22857.1.p,Pavir.Bb00310.1.p):0.0049571,Si030630m):0.00857492):0.0908996):0.0965108,((Bradi1g06440.2.p,LOC_Os03g57210.1):0.0209591,(((Pavir.Ia01192.1.p,(Pavir.J02615.1.p,Pavir.J32119.1.p):9.39047e-07):0.0252155,Si039838m):0.029247,((GRMZM2G395354_P01,GRMZM2G120351_P01):9.39047e-07,Sobic.0…	-	-	-	-	-	-
310	Poaceae	OG0003608	Sobic.006G204900.1.p, Sobic.004G269200.1.p	GRMZM2G092959_P01, GRMZM2G156638_P02, GRMZM2G311051_P01, GRMZM5G849796_P01	Pavir.Gb00769.1.p, Pavir.Aa01046.1.p, Pavir.Ga00709.1.p, Pavir.J39278.1.p, Pavir.Ab02781.1.p	Si016239m, Si009383m	LOC_Os04g51370.1, LOC_Os02g47410.1	Bradi5g20787.1.p, Bradi3g52607.3.p	Spipo5G0078200	Sobic.004G269200.1.p, Sobic.006G204900.1.p	GRMZM5G849796_P01, GRMZM2G156638_P02, GRMZM2G311051_P01	Pavir.J39278.1.p, Pavir.Ab02781.1.p, Pavir.Aa01046.1.p, Pavir.Gb00769.1.p, Pavir.Ga00709.1.p	Si016239m, Si009383m	LOC_Os02g47410.1, LOC_Os04g51370.1	Bradi3g52607.3.p, Bradi5g20787.1.p	-	((((Sobic.004G269200.1.p,GRMZM5G849796_P01):0.0337457,((Pavir.J39278.1.p,(Pavir.Ab02781.1.p,Pavir.Aa01046.1.p):0.00549741):0.024604,Si016239m):0.0223565):0.0808791,(Bradi3g52607.3.p,LOC_Os02g47410.1):0.0074769):0.114306,((Bradi5g20787.1.p,LOC_Os04g51370.1):0.0153112,(((Pavir.Gb00769.1.p,Pavir.Ga00709.1.p):0.0317631,Si009383m):0.0353151,(Sobic.006G204900.1.p,(GRMZM2G156638_P02,GRMZM2G311051_P01):0…	-	-	-	-	-	-
311	Poaceae	OG0003605	Sobic.010G078200.1.p, Sobic.002G220000.1.p, Sobic.004G315200.1.p	GRMZM2G366101_P01, GRMZM2G139293_P01, GRMZM5G801953_P01, GRMZM2G475185_P01	Pavir.J26868.1.p, Pavir.Ba01934.1.p, Pavir.Db02067.1.p, Pavir.J10263.1.p, Pavir.Da01839.1.p, Pavir.J33774.1.p, Pavir.Da01967.1.p, Pavir.Ba02234.1.p	Si031657m, Si020111m, Si007600m, Si012336m	LOC_Os01g21870.1, LOC_Os06g10530.1, LOC_Os09g27410.1, LOC_Os02g53410.1	Bradi4g31660.1.p, Bradi1g46300.1.p, Bradi4g31670.1.p, Bradi3g57460.1.p	-	Sobic.004G315200.1.p, Sobic.010G078200.1.p, Sobic.002G220000.1.p, Sobic.004G315200.1.p, Sobic.010G078200.1.p	GRMZM2G139293_P01, GRMZM5G801953_P01, GRMZM2G475185_P01, GRMZM2G366101_P01, GRMZM2G139293_P01, GRMZM5G801953_P01	Pavir.J33774.1.p, Pavir.J26868.1.p, Pavir.Da01839.1.p, Pavir.Da01967.1.p, Pavir.Db02067.1.p, Pavir.J10263.1.p, Pavir.Ba01934.1.p, Pavir.Ba02234.1.p, Pavir.J33774.1.p, Pavir.J26868.1.p, Pavir.Da01839.1.p, Pavir.Da01967.1.p, Pavir.Db02067.1.p	Si020111m, Si007600m, Si012336m, Si031657m, Si020111m, Si007600m	LOC_Os02g53410.1, LOC_Os06g10530.1, LOC_Os09g27410.1, LOC_Os01g21870.1, LOC_Os02g53410.1, LOC_Os06g10530.1	Bradi3g57460.1.p, Bradi1g46300.1.p, Bradi4g31660.1.p, Bradi4g31670.1.p, Bradi3g57460.1.p, Bradi1g46300.1.p	-	(((Bradi3g57460.1.p,LOC_Os02g53410.1):0.0195425,(((Pavir.J33774.1.p,Pavir.J26868.1.p):0.0533282,Si020111m):0.0485708,(Sobic.004G315200.1.p,GRMZM2G139293_P01):0.0703374):0.137203):0.19104,((LOC_Os06g10530.1,Bradi1g46300.1.p):0.0566692,((Sobic.010G078200.1.p,GRMZM5G801953_P01):0.173404,(Si007600m,(Pavir.Da01839.1.p,(Pavir.Da01967.1.p,Pavir.Db02067.1.p):9.39047e-07):0.239168):0.0597271):0.110618):0.…	(((((Bradi4g31660.1.p,Bradi4g31670.1.p):0.259017,LOC_Os09g27410.1):0.201368,(((Pavir.J10263.1.p,(Pavir.Ba01934.1.p,Pavir.Ba02234.1.p):0.0226367):0.185891,(Si012336m,Si031657m):0.0668562):9.39047e-07,(Sobic.002G220000.1.p,(GRMZM2G475185_P01,GRMZM2G366101_P01):0.049377):0.0384548):0.0952201):0.514676,LOC_Os01g21870.1):0.0860901,(((Bradi3g57460.1.p,LOC_Os02g53410.1):0.0195425,(((Pavir.J33774.1.p,Pav…	-	-	-	-	-
312	Poaceae	OG0003591	Sobic.003G406900.1.p, Sobic.003G145500.1.p, Sobic.002G258100.1.p, Sobic.002G253300.1.p	AC214744.3_FGP004, GRMZM2G371079_P01, AC211164.5_FGP003, GRMZM2G097129_P01	Pavir.J16758.1.p, Pavir.Ea03907.1.p, Pavir.J21556.1.p, Pavir.J33843.1.p	Si031193m, Si003025m	LOC_Os09g32960.1, LOC_Os01g69870.1	Bradi2g59180.1.p, Bradi4g34700.1.p	Spipo4G0054900, Spipo13G0024900, Spipo4G0055200, Spipo7G0047300	Sobic.002G258100.1.p, Sobic.002G253300.1.p, Sobic.003G406900.1.p, Sobic.003G145500.1.p	GRMZM2G097129_P01, AC211164.5_FGP003, GRMZM2G371079_P01, AC214744.3_FGP004	Pavir.J16758.1.p, Pavir.J21556.1.p, Pavir.Ea03907.1.p, Pavir.J33843.1.p	Si031193m, Si003025m	LOC_Os09g32960.1, LOC_Os01g69870.1	Bradi4g34700.1.p, Bradi2g59180.1.p	-	(((Bradi4g34700.1.p,LOC_Os09g32960.1):0.0366215,(((Pavir.J16758.1.p,Pavir.J21556.1.p):0.0265415,Si031193m):9.39047e-07,((GRMZM2G097129_P01,AC211164.5_FGP003):9.39047e-07,Sobic.002G258100.1.p):0.0544911):0.102615):0.557248,((((GRMZM2G371079_P01,AC214744.3_FGP004):0.0756023,((Sobic.002G253300.1.p,Sobic.003G406900.1.p):0.0651486,Sobic.003G145500.1.p):0.260877):0.0934212,((Pavir.Ea03907.1.p,Pavir.J33…	-	-	-	-	-	-
313	Poaceae	OG0003575	Sobic.004G333600.1.p, Sobic.010G060700.1.p	GRMZM2G148167_P01, GRMZM2G083812_P01, GRMZM2G125823_P01	Pavir.J03408.1.p, Pavir.Da02024.1.p, Pavir.Aa00183.1.p, Pavir.J34569.1.p	Si016855m, Si006147m	LOC_Os06g08090.1, LOC_Os02g55870.1	Bradi1g47760.1.p, Bradi3g54370.1.p	Spipo0G0074600	Sobic.010G060700.1.p, Sobic.004G333600.1.p	GRMZM2G148167_P01, GRMZM2G083812_P01	Pavir.Da02024.1.p, Pavir.J03408.1.p, Pavir.Aa00183.1.p, Pavir.J34569.1.p	Si006147m, Si016855m	LOC_Os06g08090.1, LOC_Os02g55870.1	Bradi1g47760.1.p, Bradi3g54370.1.p	-	(((Bradi1g47760.1.p,LOC_Os06g08090.1):0.00813636,(((Pavir.Da02024.1.p,Pavir.J03408.1.p):0.0292606,Si006147m):0.0341159,(Sobic.010G060700.1.p,GRMZM2G148167_P01):0.0634995):0.0800842):0.105887,((Bradi3g54370.1.p,LOC_Os02g55870.1):0.0209772,((Sobic.004G333600.1.p,GRMZM2G083812_P01):0.0298446,((Pavir.Aa00183.1.p,Pavir.J34569.1.p):0.0201219,Si016855m):0.0178898):0.0190593):0.128281):0.165598;	-	-	-	-	-	-
[truncated: 2,190 more rows]
