# Supplementary material for: Independent and Parallel Evolution of New Genes by Gene Duplication in Two Origins of C4 Photosynthesis Provides New Insight into the Mechanism of Phloem Loading in C4 Species
Source: Mol Biol Evol. 2016 Mar 24;33(7):1796–806. doi: 10.1093/molbev/msw057 (PMC4915358; doi:10.1093/molbev/msw057)
Supplement: Supplementary Data [file supp_msw057_SupplementaryFile2.xlsx]

## Sheet: Poaceae
GO term	Description	Number of orthogroups	Number of expanded orthogroup	BH corrected p-value
GO:0003700	sequence-specific DNA binding transcription factor activity	332	134	0
GO:0004674	protein serine/threonine kinase activity	177	73	0
GO:0004713	protein tyrosine kinase activity	99	52	0
GO:0005515	protein binding	1746	437	0
GO:0005575	cellular_component	2321	537	0
GO:0005618	cell wall	217	88	0
GO:0005634	nucleus	1043	307	0
GO:0005737	cytoplasm	536	153	0
GO:0005773	vacuole	361	152	0
GO:0005774	vacuolar membrane	318	112	0
GO:0005794	Golgi apparatus	332	135	0
GO:0005829	cytosol	1028	261	0
GO:0005886	plasma membrane	957	381	0
GO:0006355	regulation of transcription, DNA-dependent	386	142	0
GO:0006468	protein phosphorylation	204	74	0
GO:0006499	N-terminal protein myristoylation	194	82	0
GO:0009409	response to cold	168	69	0
GO:0009414	response to water deprivation	121	68	0
GO:0009505	plant-type cell wall	126	69	0
GO:0009506	plasmodesma	570	210	0
GO:0009611	response to wounding	111	68	0
GO:0009651	response to salt stress	244	108	0
GO:0009733	response to auxin stimulus	116	62	0
GO:0009737	response to abscisic acid stimulus	220	102	0
GO:0010200	response to chitin	50	34	0
GO:0012505	endomembrane system	833	249	0
GO:0016020	membrane	916	254	0
GO:0048364	root development	90	47	0
GO:0050832	defense response to fungus	93	48	0
GO:0009624	response to nematode	48	31	1.8e-14
GO:0004672	protein kinase activity	198	71	3.5e-14
GO:0003677	DNA binding	494	130	8.6e-14
GO:0016301	kinase activity	190	68	1.3e-13
GO:0045893	positive regulation of transcription, DNA-dependent	76	39	1.6e-13
GO:0046777	protein autophosphorylation	45	29	2e-13
GO:0016772	transferase activity, transferring phosphorus-containing groups	233	77	2.3e-13
GO:0046686	response to cadmium ion	243	79	2.7e-13
GO:0045892	negative regulation of transcription, DNA-dependent	65	35	6.1e-13
GO:0005783	endoplasmic reticulum	242	78	6.5e-13
GO:0042742	defense response to bacterium	145	56	8.2e-13
GO:0008150	biological_process	3162	542	8.8e-13
GO:0016021	integral to membrane	277	85	8.9e-13
GO:0046658	anchored to plasma membrane	32	23	4e-12
GO:0080167	response to karrikin	107	45	9.3e-12
GO:0006952	defense response	67	34	1.3e-11
GO:0009723	response to ethylene stimulus	55	30	2.8e-11
GO:0009753	response to jasmonic acid stimulus	72	35	2.8e-11
GO:0009617	response to bacterium	49	28	3.6e-11
GO:0009738	abscisic acid mediated signaling pathway	43	26	3.9e-11
GO:0006970	response to osmotic stress	60	31	7.4e-11
GO:0009739	response to gibberellin stimulus	44	26	8.1e-11
GO:0031225	anchored to membrane	64	32	9.9e-11
GO:0009911	positive regulation of flower development	32	21	6.9e-10
GO:0009507	chloroplast	1906	344	7.3e-10
GO:0009826	unidimensional cell growth	61	30	8.2e-10
GO:0005215	transporter activity	129	47	1e-09
GO:0055085	transmembrane transport	135	48	1.7e-09
GO:0007165	signal transduction	93	38	1.7e-09
GO:0006950	response to stress	53	27	2.9e-09
GO:0016757	transferase activity, transferring glycosyl groups	97	38	7.5e-09
GO:0043565	sequence-specific DNA binding	77	33	7.5e-09
GO:0048046	apoplast	157	51	1.6e-08
GO:0005524	ATP binding	601	133	1.8e-08
GO:0007623	circadian rhythm	50	25	2.4e-08
GO:0009416	response to light stimulus	84	34	2.4e-08
GO:0009908	flower development	66	29	4.7e-08
GO:0048767	root hair elongation	23	16	4.9e-08
GO:0051707	response to other organism	23	16	4.9e-08
GO:0003674	molecular_function	2871	473	5.6e-08
GO:0003824	catalytic activity	547	122	5.7e-08
GO:0009620	response to fungus	30	18	1.4e-07
GO:0009860	pollen tube growth	54	25	1.7e-07
GO:0006810	transport	144	46	1.9e-07
GO:0006979	response to oxidative stress	135	44	2.1e-07
GO:0010118	stomatal movement	22	15	2.3e-07
GO:0010583	response to cyclopentenone	22	15	2.3e-07
GO:0042538	hyperosmotic salinity response	34	19	2.5e-07
GO:0005516	calmodulin binding	72	29	4.6e-07
GO:0009735	response to cytokinin stimulus	35	19	4.6e-07
GO:0009751	response to salicylic acid stimulus	49	23	4.8e-07
GO:0009834	secondary cell wall biogenesis	18	13	8.5e-07
GO:0009741	response to brassinosteroid stimulus	21	14	1.1e-06
GO:0010051	xylem and phloem pattern formation	19	13	2.3e-06
GO:0009705	plant-type vacuole membrane	38	19	2.5e-06
GO:0008289	lipid binding	17	12	4.5e-06
GO:0005739	mitochondrion	702	140	5.4e-06
GO:0009734	auxin mediated signaling pathway	26	15	5.5e-06
GO:0048527	lateral root development	26	15	5.5e-06
GO:0008270	zinc ion binding	529	111	8.5e-06
GO:0009909	regulation of flower development	37	18	9.2e-06
GO:0009626	plant-type hypersensitive response	27	15	1e-05
GO:0010029	regulation of seed germination	18	12	1.1e-05
GO:0005509	calcium ion binding	91	31	1.1e-05
GO:0005576	extracellular region	24	14	1.1e-05
GO:0090406	pollen tube	21	13	1.2e-05
GO:0010119	regulation of stomatal movement	31	16	1.5e-05
GO:0048366	leaf development	58	23	1.8e-05
GO:0009809	lignin biosynthetic process	19	12	2.4e-05
GO:0010584	pollen exine formation	19	12	2.4e-05
GO:0022857	transmembrane transporter activity	19	12	2.4e-05
GO:0009845	seed germination	47	20	2.6e-05
GO:0005975	carbohydrate metabolic process	133	39	2.7e-05
GO:0042335	cuticle development	7	7	3.1e-05
GO:0048441	petal development	7	7	3.1e-05
GO:0016324	apical plasma membrane	9	8	3.1e-05
GO:0009555	pollen development	105	33	3.4e-05
GO:0010150	leaf senescence	48	20	3.8e-05
GO:0009814	defense response, incompatible interaction	14	10	3.9e-05
GO:0046982	protein heterodimerization activity	27	14	6.9e-05
GO:0009408	response to heat	80	27	7.1e-05
GO:0042802	identical protein binding	50	20	7.9e-05
GO:0009627	systemic acquired resistance	24	13	8.4e-05
GO:0009742	brassinosteroid mediated signaling pathway	21	12	9.8e-05
GO:0009639	response to red or far red light	15	10	9.8e-05
GO:0016036	cellular response to phosphate starvation	39	17	0.00011
GO:0009932	cell tip growth	10	8	0.00013
GO:0000325	plant-type vacuole	25	13	0.00015
GO:0007169	transmembrane receptor protein tyrosine kinase signaling pathway	36	16	0.00016
GO:0046983	protein dimerization activity	44	18	0.00016
GO:0009567	double fertilization forming a zygote and endosperm	22	12	0.00018
GO:0005887	integral to plasma membrane	13	9	0.00019
GO:0008287	protein serine/threonine phosphatase complex	13	9	0.00019
GO:0009789	positive regulation of abscisic acid mediated signaling pathway	13	9	0.00019
GO:0042803	protein homodimerization activity	57	21	0.00019
GO:0009536	plastid	134	37	0.00021
GO:0048825	cotyledon development	16	10	0.00021
GO:0071369	cellular response to ethylene stimulus	16	10	0.00021
GO:0005351	sugar:hydrogen symporter activity	23	12	0.00031
GO:0009744	response to sucrose stimulus	34	15	0.00032
GO:0010114	response to red light	34	15	0.00032
GO:0008152	metabolic process	370	78	0.00035
GO:0010089	xylem development	11	8	0.00035
GO:0010187	negative regulation of seed germination	11	8	0.00035
GO:0010182	sugar mediated signaling pathway	27	13	0.00038
GO:0010311	lateral root formation	17	10	0.00042
GO:0009958	positive gravitropism	14	9	0.00043
GO:0016567	protein ubiquitination	47	18	0.00043
GO:0007010	cytoskeleton organization	9	7	0.00065
GO:0009863	salicylic acid mediated signaling pathway	9	7	0.00065
GO:0006633	fatty acid biosynthetic process	32	14	0.00066
GO:0016310	phosphorylation	18	10	0.0008
GO:0010193	response to ozone	25	12	0.00082
GO:0035091	phosphatidylinositol binding	25	12	0.00082
GO:0010102	lateral root morphogenesis	12	8	0.00086
GO:0052544	defense response by callose deposition in cell wall	12	8	0.00086
GO:0048510	regulation of timing of transition from vegetative to reproductive phase	15	9	0.00088
GO:0004553	hydrolase activity, hydrolyzing O-glycosyl compounds	54	19	0.00095
GO:0048367	shoot development	37	15	0.00096
GO:0009607	response to biotic stimulus	7	6	0.001
GO:0015691	cadmium ion transport	7	6	0.001
GO:0006828	manganese ion transport	5	5	0.0012
GO:0009827	plant-type cell wall modification	5	5	0.0012
GO:0030007	cellular potassium ion homeostasis	5	5	0.0012
GO:0043068	positive regulation of programmed cell death	5	5	0.0012
GO:0009867	jasmonic acid mediated signaling pathway	26	12	0.0012
GO:0001666	response to hypoxia	19	10	0.0013
GO:0015144	carbohydrate transmembrane transporter activity	19	10	0.0013
GO:0016049	cell growth	19	10	0.0013
GO:0005777	peroxisome	120	32	0.0015
GO:0071456	cellular response to hypoxia	16	9	0.0016
GO:0009816	defense response to bacterium, incompatible interaction	23	11	0.0017
GO:0010053	root epidermal cell differentiation	13	8	0.0018
GO:0048316	seed development	39	15	0.0018
GO:0009640	photomorphogenesis	35	14	0.0019
GO:0071281	cellular response to iron ion	20	10	0.0022
GO:0043169	cation binding	36	14	0.0027
GO:0010229	inflorescence development	8	6	0.0032
GO:0010417	glucuronoxylan biosynthetic process	8	6	0.0032
GO:0015629	actin cytoskeleton	8	6	0.0032
GO:0010091	trichome branching	21	10	0.0036
GO:0015171	amino acid transmembrane transporter activity	21	10	0.0036
GO:0009718	anthocyanin biosynthetic process	11	7	0.0037
GO:0010025	wax biosynthetic process	11	7	0.0037
GO:0042542	response to hydrogen peroxide	37	14	0.0037
GO:0080022	primary root development	11	7	0.0037
GO:0016747	transferase activity, transferring acyl groups other than amino-acyl groups	25	11	0.0039
GO:0004842	ubiquitin-protein ligase activity	111	29	0.0044
GO:0004675	transmembrane receptor protein serine/threonine kinase activity	6	5	0.0055
GO:0006470	protein dephosphorylation	34	13	0.0055
GO:0008361	regulation of cell size	6	5	0.0055
GO:0008375	acetylglucosaminyltransferase activity	6	5	0.0055
GO:0010043	response to zinc ion	34	13	0.0055
GO:0010120	camalexin biosynthetic process	6	5	0.0055
GO:0006869	lipid transport	22	10	0.0055
GO:0009793	embryo development ending in seed dormancy	286	59	0.0055
GO:0055114	oxidation-reduction process	385	75	0.0055
GO:0005543	phospholipid binding	26	11	0.0057
GO:0042752	regulation of circadian rhythm	15	8	0.006
GO:0016491	oxidoreductase activity	270	56	0.0067
GO:0002238	response to molecule of fungal origin	4	4	0.0068
GO:0003779	actin binding	19	9	0.0068
GO:0005802	trans-Golgi network	19	9	0.0068
GO:0009556	microsporogenesis	12	7	0.0068
GO:0009641	shade avoidance	9	6	0.0068
GO:0009664	plant-type cell wall organization	9	6	0.0068
GO:0009749	response to glucose stimulus	19	9	0.0068
GO:0009897	external side of plasma membrane	4	4	0.0068
GO:0009969	xyloglucan biosynthetic process	4	4	0.0068
GO:0009986	cell surface	9	6	0.0068
GO:0010199	organ boundary specification between lateral organs and the meristem	4	4	0.0068
GO:0010215	cellulose microfibril organization	4	4	0.0068
GO:0010233	phloem transport	4	4	0.0068
GO:0010286	heat acclimation	19	9	0.0068
GO:0010440	stomatal lineage progression	4	4	0.0068
GO:0012501	programmed cell death	12	7	0.0068
GO:0044212	transcription regulatory region DNA binding	12	7	0.0068
GO:0045926	negative regulation of growth	4	4	0.0068
GO:0048830	adventitious root development	4	4	0.0068
GO:0051302	regulation of cell division	12	7	0.0068
GO:0055028	cortical microtubule	4	4	0.0068
GO:0080086	stamen filament development	4	4	0.0068
GO:0010154	fruit development	23	10	0.0074
GO:0009832	plant-type cell wall biogenesis	16	8	0.0094
GO:0051607	defense response to virus	16	8	0.0094
GO:0005768	endosome	20	9	0.011
GO:0007568	aging	28	11	0.011
GO:0048573	photoperiodism, flowering	28	11	0.011
GO:0048868	pollen tube development	20	9	0.011
GO:0016791	phosphatase activity	24	10	0.011
GO:0004722	protein serine/threonine phosphatase activity	46	15	0.011
GO:0004091	carboxylesterase activity	13	7	0.012
GO:0004712	protein serine/threonine/tyrosine kinase activity	13	7	0.012
GO:0010167	response to nitrate	13	7	0.012
GO:0016051	carbohydrate biosynthetic process	13	7	0.012
GO:0043622	cortical microtubule organization	13	7	0.012
GO:0048653	anther development	13	7	0.012
GO:0048765	root hair cell differentiation	13	7	0.012
GO:0007389	pattern specification process	7	5	0.014
GO:0008194	UDP-glycosyltransferase activity	7	5	0.014
GO:0019722	calcium-mediated signaling	7	5	0.014
GO:0042761	very long-chain fatty acid biosynthetic process	7	5	0.014
GO:0000902	cell morphogenesis	10	6	0.014
GO:0009725	response to hormone stimulus	10	6	0.014
GO:0010227	floral organ abscission	10	6	0.014
GO:0010582	floral meristem determinacy	10	6	0.014
GO:0009817	defense response to fungus, incompatible interaction	29	11	0.014
GO:0004497	monooxygenase activity	17	8	0.014
GO:0009269	response to desiccation	17	8	0.014
GO:0042023	DNA endoreduplication	17	8	0.014
GO:0009965	leaf morphogenesis	38	13	0.014
GO:0048481	ovule development	25	10	0.015
GO:0009846	pollen germination	30	11	0.019
GO:0005856	cytoskeleton	14	7	0.019
GO:0009736	cytokinin mediated signaling pathway	14	7	0.019
GO:0009790	embryo development	74	20	0.02
GO:0009630	gravitropism	18	8	0.022
GO:0009825	multidimensional cell growth	18	8	0.022
GO:0009637	response to blue light	22	9	0.022
GO:0000326	protein storage vacuole	5	4	0.024
GO:0005199	structural constituent of cell wall	5	4	0.024
GO:0005267	potassium channel activity	5	4	0.024
GO:0005384	manganese ion transmembrane transporter activity	5	4	0.024
GO:0005985	sucrose metabolic process	5	4	0.024
GO:0009686	gibberellin biosynthetic process	11	6	0.024
GO:0009862	systemic acquired resistance, salicylic acid mediated signaling pathway	11	6	0.024
GO:0009944	polarity specification of adaxial/abaxial axis	11	6	0.024
GO:0010023	proanthocyanidin biosynthetic process	5	4	0.024
GO:0010067	procambium histogenesis	5	4	0.024
GO:0010214	seed coat development	11	6	0.024
GO:0015630	microtubule cytoskeleton	5	4	0.024
GO:0031146	SCF-dependent proteasomal ubiquitin-dependent protein catabolic process	5	4	0.024
GO:0031540	regulation of anthocyanin biosynthetic process	5	4	0.024
GO:0032880	regulation of protein localization	5	4	0.024
GO:0040008	regulation of growth	5	4	0.024
GO:0045177	apical part of cell	5	4	0.024
GO:0047262	polygalacturonate 4-alpha-galacturonosyltransferase activity	5	4	0.024
GO:0048354	mucilage biosynthetic process involved in seed coat development	5	4	0.024
GO:0048437	floral organ development	5	4	0.024
GO:0048766	root hair initiation	5	4	0.024
GO:0051017	actin filament bundle assembly	5	4	0.024
GO:0055062	phosphate ion homeostasis	5	4	0.024
GO:0071805	potassium ion transmembrane transport	5	4	0.024
GO:0010228	vegetative to reproductive phase transition of meristem	50	15	0.024
GO:0009684	indoleacetic acid biosynthetic process	8	5	0.027
GO:0010030	positive regulation of seed germination	8	5	0.027
GO:0010152	pollen maturation	8	5	0.027
GO:0034605	cellular response to heat	8	5	0.027
GO:0046872	metal ion binding	98	24	0.027
GO:0048589	developmental growth	8	5	0.027
GO:0051015	actin filament binding	8	5	0.027
GO:0009873	ethylene mediated signaling pathway	15	7	0.028
GO:0010468	regulation of gene expression	15	7	0.028
GO:0071732	cellular response to nitric oxide	15	7	0.028
GO:0009294	DNA mediated transformation	19	8	0.028
GO:0009615	response to virus	19	8	0.028
GO:0009740	gibberellic acid mediated signaling pathway	19	8	0.028
GO:0010087	phloem or xylem histogenesis	19	8	0.028
GO:0042626	ATPase activity, coupled to transmembrane movement of substances	19	8	0.028
GO:0000036	acyl carrier activity	3	3	0.034
GO:0000151	ubiquitin ligase complex	33	11	0.034
GO:0004564	beta-fructofuranosidase activity	3	3	0.034
GO:0004575	sucrose alpha-glucosidase activity	3	3	0.034
GO:0005507	copper ion binding	112	26	0.034
GO:0005798	Golgi-associated vesicle	3	3	0.034
GO:0005987	sucrose catabolic process	3	3	0.034
GO:0006540	glutamate decarboxylation to succinate	3	3	0.034
GO:0006812	cation transport	33	11	0.034
GO:0006833	water transport	3	3	0.034
GO:0007584	response to nutrient	3	3	0.034
GO:0008219	cell death	24	9	0.034
GO:0009011	starch synthase activity	3	3	0.034
GO:0009250	glucan biosynthetic process	3	3	0.034
GO:0009643	photosynthetic acclimation	3	3	0.034
GO:0009727	detection of ethylene stimulus	3	3	0.034
GO:0009759	indole glucosinolate biosynthetic process	3	3	0.034
GO:0009927	histidine phosphotransfer kinase activity	3	3	0.034
GO:0010076	maintenance of floral meristem identity	3	3	0.034
GO:0010088	phloem development	3	3	0.034
GO:0010168	ER body	3	3	0.034
GO:0010260	organ senescence	3	3	0.034
GO:0010483	pollen tube reception	3	3	0.034
GO:0015018	galactosylgalactosylxylosylprotein 3-beta-glucuronosyltransferase activity	3	3	0.034
GO:0015145	monosaccharide transmembrane transporter activity	3	3	0.034
GO:0015692	lead ion transport	3	3	0.034
GO:0015743	malate transport	3	3	0.034
GO:0015749	monosaccharide transport	3	3	0.034
GO:0015770	sucrose transport	3	3	0.034
GO:0016131	brassinosteroid metabolic process	3	3	0.034
GO:0016798	hydrolase activity, acting on glycosyl bonds	12	6	0.034
GO:0030104	water homeostasis	3	3	0.034
GO:0043481	anthocyanin accumulation in tissues in response to UV light	3	3	0.034
GO:0048440	carpel development	12	6	0.034
GO:0051119	sugar transmembrane transporter activity	3	3	0.034
GO:0071333	cellular response to glucose stimulus	3	3	0.034
GO:0080060	integument development	3	3	0.034
GO:0080170	hydrogen peroxide transmembrane transport	3	3	0.034
GO:2000037	regulation of stomatal complex patterning	3	3	0.034
GO:0031347	regulation of defense response	20	8	0.037
GO:0009631	cold acclimation	16	7	0.038
GO:0010218	response to far red light	29	10	0.04
GO:0005216	ion channel activity	9	5	0.044
GO:0009610	response to symbiotic fungus	9	5	0.044
GO:0009901	anther dehiscence	9	5	0.044
GO:0009941	chloroplast envelope	415	74	0.044
GO:0009970	cellular response to sulfate starvation	9	5	0.044
GO:0010380	regulation of chlorophyll biosynthetic process	9	5	0.044
GO:0010431	seed maturation	9	5	0.044
GO:0022891	substrate-specific transmembrane transporter activity	9	5	0.044
GO:0043069	negative regulation of programmed cell death	9	5	0.044
GO:0048467	gynoecium development	9	5	0.044
GO:0009926	auxin polar transport	25	9	0.045
GO:0004702	receptor signaling protein serine/threonine kinase activity	6	4	0.049
GO:0010047	fruit dehiscence	6	4	0.049
GO:0010072	primary shoot apical meristem specification	6	4	0.049
GO:0010103	stomatal complex morphogenesis	6	4	0.049
GO:0010105	negative regulation of ethylene mediated signaling pathway	6	4	0.049
GO:0010345	suberin biosynthetic process	6	4	0.049
GO:0010540	basipetal auxin transport	6	4	0.049
GO:0015250	water channel activity	6	4	0.049
GO:0019953	sexual reproduction	6	4	0.049
GO:0034976	response to endoplasmic reticulum stress	6	4	0.049
GO:0042546	cell wall biogenesis	6	4	0.049
GO:0046283	anthocyanin metabolic process	6	4	0.049
GO:0051865	protein autoubiquitination	6	4	0.049
GO:0006629	lipid metabolic process	60	16	0.049

## Sheet: PACMAD
GO term	Description	Number of orthogroups	Number of expanded orthogroup	BH corrected p-value
GO:0012505	endomembrane system	828	47	1.2e-10
GO:0009751	response to salicylic acid stimulus	49	13	1.6e-09
GO:0009506	plasmodesma	569	36	3.1e-09
GO:0005886	plasma membrane	956	47	5.6e-09
GO:0009737	response to abscisic acid stimulus	220	22	9.6e-09
GO:0016020	membrane	915	45	1.2e-08
GO:0080167	response to karrikin	106	15	1.2e-07
GO:0009611	response to wounding	111	15	1.8e-07
GO:0050832	defense response to fungus	93	14	1.8e-07
GO:0005774	vacuolar membrane	318	24	2e-07
GO:0006952	defense response	67	12	3.2e-07
GO:0005773	vacuole	361	25	4.2e-07
GO:0042742	defense response to bacterium	145	16	6.6e-07
GO:0009505	plant-type cell wall	126	15	7e-07
GO:0009414	response to water deprivation	121	14	3.3e-06
GO:0005618	cell wall	217	18	5e-06
GO:0009651	response to salt stress	244	19	5.2e-06
GO:0009620	response to fungus	30	8	5.2e-06
GO:0015171	amino acid transmembrane transporter activity	21	7	7e-06
GO:0009739	response to gibberellin stimulus	44	9	7.5e-06
GO:0046686	response to cadmium ion	243	18	2.2e-05
GO:0009860	pollen tube growth	53	9	3.7e-05
GO:0009723	response to ethylene stimulus	55	9	5e-05
GO:0009733	response to auxin stimulus	116	12	8.4e-05
GO:0042631	cellular response to water deprivation	13	5	0.00025
GO:0005829	cytosol	1027	38	0.00026
GO:0042335	cuticle development	7	4	0.00043
GO:0009753	response to jasmonic acid stimulus	72	9	0.00043
GO:0048527	lateral root development	26	6	0.00053
GO:0009409	response to cold	168	13	0.00061
GO:0006865	amino acid transport	16	5	0.00064
GO:0043090	amino acid import	3	3	0.00064
GO:0071369	cellular response to ethylene stimulus	16	5	0.00064
GO:0005575	cellular_component	2312	64	0.00086
GO:0009826	unidimensional cell growth	61	8	0.00088
GO:0009834	secondary cell wall biogenesis	18	5	0.0011
GO:0005215	transporter activity	129	11	0.0011
GO:0010119	regulation of stomatal movement	31	6	0.0012
GO:0009624	response to nematode	48	7	0.0015
GO:0042538	hyperosmotic salinity response	34	6	0.002
GO:0019760	glucosinolate metabolic process	4	3	0.002
GO:0006950	response to stress	53	7	0.0027
GO:0016757	transferase activity, transferring glycosyl groups	97	9	0.0033
GO:0052544	defense response by callose deposition in cell wall	12	4	0.0035
GO:0048316	seed development	39	6	0.004
GO:0005199	structural constituent of cell wall	5	3	0.0044
GO:0043068	positive regulation of programmed cell death	5	3	0.0044
GO:0009628	response to abiotic stimulus	13	4	0.0045
GO:0006970	response to osmotic stress	60	7	0.0053
GO:0055114	oxidation-reduction process	385	18	0.006
GO:0005634	nucleus	1041	34	0.007
GO:0006499	N-terminal protein myristoylation	193	12	0.0074
GO:0004675	transmembrane receptor protein serine/threonine kinase activity	6	3	0.0077
GO:0009908	flower development	66	7	0.0089
GO:0048364	root development	90	8	0.0095
GO:0051607	defense response to virus	16	4	0.0095
GO:0071456	cellular response to hypoxia	16	4	0.0095
GO:0006810	transport	144	10	0.011
GO:0071472	cellular response to salt stress	7	3	0.012
GO:0010200	response to chitin	50	6	0.013
GO:0009809	lignin biosynthetic process	18	4	0.014
GO:0016049	cell growth	19	4	0.018
GO:0000786	nucleosome	8	3	0.018
GO:0048046	apoplast	156	10	0.019
GO:0015172	acidic amino acid transmembrane transporter activity	2	2	0.02
GO:0015802	basic amino acid transport	2	2	0.02
GO:0070382	exocytic vesicle	2	2	0.02
GO:0009555	pollen development	105	8	0.023
GO:0005794	Golgi apparatus	331	15	0.025
GO:0006754	ATP biosynthetic process	10	3	0.033
GO:0010582	floral meristem determinacy	10	3	0.033
GO:0015662	ATPase activity, coupled to transmembrane movement of ions, phosphorylative mechanism	10	3	0.033
GO:0051707	response to other organism	23	4	0.033
GO:0005737	cytoplasm	536	20	0.033
GO:0005576	extracellular region	24	4	0.038
GO:0010214	seed coat development	11	3	0.041
GO:0016021	integral to membrane	277	13	0.041
GO:0070417	cellular response to cold	11	3	0.041
GO:0045892	negative regulation of transcription, DNA-dependent	65	6	0.041
GO:0005261	cation channel activity	3	2	0.043
GO:0009838	abscission	3	2	0.043
GO:0009866	induced systemic resistance, ethylene mediated signaling pathway	3	2	0.043
GO:0010037	response to carbon dioxide	3	2	0.043
GO:0010168	ER body	3	2	0.043
GO:0015175	neutral amino acid transmembrane transporter activity	3	2	0.043
GO:0016131	brassinosteroid metabolic process	3	2	0.043
GO:0042344	indole glucosinolate catabolic process	3	2	0.043
GO:0043481	anthocyanin accumulation in tissues in response to UV light	3	2	0.043
GO:0043682	copper-transporting ATPase activity	3	2	0.043
GO:0048577	negative regulation of short-day photoperiodism, flowering	3	2	0.043
GO:0080060	integument development	3	2	0.043
GO:0002213	defense response to insect	12	3	0.044
GO:0010102	lateral root morphogenesis	12	3	0.044
GO:0012501	programmed cell death	12	3	0.044
GO:0048440	carpel development	12	3	0.044

## Sheet: Andropogoneae
GO term	Description	Number of orthogroups	Number of expanded orthogroup	BH corrected p-value
GO:0009506	plasmodesma	565	38	5.2e-08
GO:0050832	defense response to fungus	93	15	5.9e-07
GO:0005773	vacuole	360	26	1e-05
GO:0005886	plasma membrane	953	45	1.5e-05
GO:0022625	cytosolic large ribosomal subunit	47	10	1.6e-05
GO:0005618	cell wall	216	19	2.4e-05
GO:0012505	endomembrane system	817	40	2.4e-05
GO:0022626	cytosolic ribosome	116	14	2.8e-05
GO:0009611	response to wounding	111	13	0.00011
GO:0009651	response to salt stress	244	18	0.00054
GO:0016020	membrane	908	39	0.00068
GO:0005840	ribosome	182	15	0.00093
GO:0003735	structural constituent of ribosome	186	15	0.0011
GO:0005575	cellular_component	2278	72	0.0016
GO:0006412	translation	199	15	0.002
GO:0006467	protein thiol-disulfide exchange	3	3	0.002
GO:0080003	thalianol metabolic process	3	3	0.002
GO:0019761	glucosinolate biosynthetic process	16	5	0.0025
GO:0005829	cytosol	1024	40	0.0029
GO:0005634	nucleus	1036	40	0.0036
GO:0005783	endoplasmic reticulum	241	16	0.0039
GO:0005794	Golgi apparatus	330	19	0.0042
GO:0009409	response to cold	167	13	0.0042
GO:0009414	response to water deprivation	120	11	0.0042
GO:0009555	pollen development	105	10	0.0066
GO:0006952	defense response	66	8	0.0069
GO:0005730	nucleolus	231	15	0.0073
GO:0003677	DNA binding	489	23	0.012
GO:0048527	lateral root development	26	5	0.02
GO:0010047	fruit dehiscence	6	3	0.022
GO:0048441	petal development	7	3	0.037
GO:0005515	protein binding	1726	53	0.04
GO:0005622	intracellular	407	19	0.04
GO:0009055	electron carrier activity	111	9	0.04
GO:0009615	response to virus	18	4	0.04
GO:0009696	salicylic acid metabolic process	2	2	0.04
GO:0009737	response to abscisic acid stimulus	219	13	0.04
GO:0009751	response to salicylic acid stimulus	49	6	0.04
GO:0009809	lignin biosynthetic process	18	4	0.04
GO:0010150	leaf senescence	48	6	0.04
GO:0019048	virus-host interaction	2	2	0.04
GO:0042254	ribosome biogenesis	68	7	0.04
GO:0042343	indole glucosinolate metabolic process	2	2	0.04
GO:0046345	abscisic acid catabolic process	2	2	0.04
GO:0046658	anchored to plasma membrane	32	5	0.04
GO:2000029	regulation of proanthocyanidin biosynthetic process	2	2	0.04
GO:0005774	vacuolar membrane	316	16	0.042
GO:0010584	pollen exine formation	19	4	0.042

## Sheet: Paniceae
GO term	Description	Number of orthogroups	Number of expanded orthogroup	BH corrected p-value
GO:0005618	cell wall	215	32	7e-10
GO:0009611	response to wounding	109	23	7e-10
GO:0009751	response to salicylic acid stimulus	48	15	1.6e-08
GO:0050832	defense response to fungus	93	19	7.8e-08
GO:0009753	response to jasmonic acid stimulus	70	16	3.5e-07
GO:0009506	plasmodesma	568	46	2.6e-06
GO:0048046	apoplast	156	20	6.5e-05
GO:0005576	extracellular region	24	8	0.00021
GO:0005773	vacuole	361	31	0.00021
GO:0009505	plant-type cell wall	126	17	0.00021
GO:0006952	defense response	65	12	0.00027
GO:0009809	lignin biosynthetic process	18	7	0.00027
GO:0012505	endomembrane system	814	52	0.00027
GO:0005774	vacuolar membrane	318	28	0.00031
GO:0005886	plasma membrane	956	56	0.0012
GO:0010119	regulation of stomatal movement	31	8	0.0012
GO:0080167	response to karrikin	106	14	0.0016
GO:0009651	response to salt stress	244	22	0.0025
GO:0009867	jasmonic acid mediated signaling pathway	26	7	0.0028
GO:0048527	lateral root development	26	7	0.0028
GO:0009834	secondary cell wall biogenesis	18	6	0.003
GO:0022626	cytosolic ribosome	116	14	0.0036
GO:0052544	defense response by callose deposition in cell wall	12	5	0.0043
GO:0009409	response to cold	168	17	0.0044
GO:0010200	response to chitin	50	9	0.0044
GO:0048316	seed development	39	8	0.0044
GO:0005829	cytosol	1027	56	0.0053
GO:0009759	indole glucosinolate biosynthetic process	3	3	0.0053
GO:0010168	ER body	3	3	0.0053
GO:0042335	cuticle development	7	4	0.0053
GO:0009416	response to light stimulus	84	11	0.0095
GO:0051707	response to other organism	23	6	0.0095
GO:0009639	response to red or far red light	15	5	0.01
GO:0042538	hyperosmotic salinity response	34	7	0.011
GO:0016020	membrane	913	50	0.011
GO:0005199	structural constituent of cell wall	4	3	0.013
GO:0009414	response to water deprivation	121	13	0.013
GO:0010150	leaf senescence	48	8	0.013
GO:0010199	organ boundary specification between lateral organs and the meristem	4	3	0.013
GO:0019199	transmembrane receptor protein kinase activity	4	3	0.013
GO:0031012	extracellular matrix	4	3	0.013
GO:0045926	negative regulation of growth	4	3	0.013
GO:0048364	root development	90	11	0.013
GO:0051555	flavonol biosynthetic process	4	3	0.013
GO:0071369	cellular response to ethylene stimulus	16	5	0.013
GO:0005730	nucleolus	231	19	0.014
GO:0045892	negative regulation of transcription, DNA-dependent	65	9	0.019
GO:0042742	defense response to bacterium	145	14	0.02
GO:0009718	anthocyanin biosynthetic process	11	4	0.026
GO:0010089	xylem development	11	4	0.026
GO:0009620	response to fungus	30	6	0.028
GO:0009733	response to auxin stimulus	116	12	0.028
GO:0006979	response to oxidative stress	135	13	0.031
GO:0002213	defense response to insect	12	4	0.036
GO:0009739	response to gibberellin stimulus	44	7	0.036
GO:0010224	response to UV-B	45	7	0.041
GO:0006970	response to osmotic stress	60	8	0.045
GO:0009628	response to abiotic stimulus	13	4	0.045
GO:0042631	cellular response to water deprivation	13	4	0.045
GO:0048653	anther development	13	4	0.045
GO:0008361	regulation of cell size	6	3	0.046
GO:0010120	camalexin biosynthetic process	6	3	0.046
GO:0010043	response to zinc ion	34	6	0.047
GO:0045893	positive regulation of transcription, DNA-dependent	76	9	0.047

## Sheet: BEP
GO term	Description	Number of orthogroups	Number of expanded orthogroup	BH corrected p-value
GO:0050832	defense response to fungus	93	10	5.7e-06
GO:0009751	response to salicylic acid stimulus	49	7	0.00014
GO:0040008	regulation of growth	5	3	0.006
GO:0006952	defense response	65	6	0.0089
GO:0071472	cellular response to salt stress	7	3	0.013
GO:0005737	cytoplasm	533	14	0.019
GO:0009617	response to bacterium	49	5	0.019
GO:0010045	response to nickel cation	2	2	0.029
GO:0048364	root development	90	6	0.029
GO:0042742	defense response to bacterium	145	7	0.038
GO:0052544	defense response by callose deposition in cell wall	12	3	0.038
GO:0045892	negative regulation of transcription, DNA-dependent	65	5	0.043
		.

## Sheet: Monocots
GO term	Description	Number of orthogroups	Number of expanded orthogroup	BH corrected p-value
GO:0048510	regulation of timing of transition from vegetative to reproductive phase	15	4	0.00053
GO:0045892	negative regulation of transcription, DNA-dependent	64	5	0.0036
GO:0009744	response to sucrose stimulus	34	4	0.0057
GO:0009416	response to light stimulus	86	5	0.0079
GO:0010371	regulation of gibberellin biosynthetic process	2	2	0.0094
GO:0009617	response to bacterium	49	4	0.013
GO:0006355	regulation of transcription, DNA-dependent	395	8	0.014
GO:0009611	response to wounding	109	5	0.014
GO:0009414	response to water deprivation	122	5	0.019
GO:0003700	sequence-specific DNA binding transcription factor activity	344	7	0.033
GO:0005783	endoplasmic reticulum	243	6	0.033
GO:0009651	response to salt stress	243	6	0.033
GO:0010182	sugar mediated signaling pathway	27	3	0.033
GO:0045893	positive regulation of transcription, DNA-dependent	77	4	0.033
GO:0009620	response to fungus	30	3	0.035
GO:0010105	negative regulation of ethylene mediated signaling pathway	6	2	0.044

## Sheet: ParallelExpandedOrthogroups
GO term	Description	Number of orthogroups	Number of orthogroups expanded at both origins	BH corrected p-value
GO:0050832	defense response to fungus	93	8	2.80786e-06
GO:0012505	endomembrane system	828	15	6.1513e-05
GO:0009611	response to wounding	111	7	0.000108526
GO:0009506	plasmodesma	569	12	0.000219827	C4 associated
GO:0005618	cell wall	217	8	0.000429906	C4 associated
GO:0009751	response to salicylic acid stimulus	49	5	0.000429906
GO:0005794	Golgi apparatus	331	9	0.000708856
GO:0005886	plasma membrane	956	14	0.000708856
GO:0009867	jasmonic acid mediated signaling pathway	26	4	0.000795573
GO:0005773	vacuole	361	9	0.00102005
GO:0042343	indole glucosinolate metabolic process	2	2	0.00403723
GO:0046345	abscisic acid catabolic process	2	2	0.00403723
GO:0048653	anther development	13	3	0.00403723
GO:0010150	leaf senescence	48	4	0.00631632
GO:0006467	protein thiol-disulfide exchange	3	2	0.00714191
GO:0009055	electron carrier activity	111	5	0.00714191
GO:0009809	lignin biosynthetic process	18	3	0.00714191	C4 associated
GO:0009834	secondary cell wall biogenesis	18	3	0.00714191	C4 associated
GO:0010286	heat acclimation	19	3	0.00714191
GO:0010584	pollen exine formation	19	3	0.00714191
GO:0048196	plant extracellular matrix	3	2	0.00714191
GO:0080003	thalianol metabolic process	3	2	0.00714191
GO:0048366	leaf development	58	4	0.00818571	C4 associated
GO:0051707	response to other organism	23	3	0.0116209
GO:0031012	extracellular matrix	4	2	0.012061
GO:0051555	flavonol biosynthetic process	4	2	0.012061	C4 associated
GO:0006952	defense response	67	4	0.0123301
GO:0048527	lateral root development	26	3	0.014523
GO:0009753	response to jasmonic acid stimulus	72	4	0.0152259
GO:0009827	plant-type cell wall modification	5	2	0.0162984	C4 associated
GO:0010358	leaf shaping	5	2	0.0162984	C4 associated
GO:0016709	oxidoreductase activity, acting on paired donors, with incorporation or reduction of molecular oxygen, NADH or NADPH as one donor, and incorporation of one atom of oxygen	5	2	0.0162984
GO:0045893	positive regulation of transcription, DNA-dependent	76	4	0.0165281
GO:0008361	regulation of cell size	6	2	0.0223053	C4 associated
GO:0010120	camalexin biosynthetic process	6	2	0.0223053
GO:0009735	response to cytokinin stimulus	35	3	0.0278539
GO:0010112	regulation of systemic acquired resistance	7	2	0.0287019
GO:0048441	petal development	7	2	0.0287019
GO:0009887	organ morphogenesis	8	2	0.0362797	C4 associated
GO:0050826	response to freezing	8	2	0.0362797
GO:0005737	cytoplasm	536	8	0.0372976
GO:0006499	N-terminal protein myristoylation	193	5	0.048149
